# Supplementary material for: GNNSeq: A Sequence-Based Graph Neural Network for Predicting Protein–Ligand Binding Affinity
Source: Pharmaceuticals (Basel). 2025 Feb 26;18(3):329. doi: 10.3390/ph18030329 (PMC11945123; doi:10.3390/ph18030329)
Supplement: Supplementary file 1 [file pharmaceuticals-18-00329-s001.zip]

Archive with 7 entries (7 files):
- Table S1.xlsx
- Table S2.pdf
- Table S3.pdf
- Table S4.pdf
- Table S5.xlsx
- Table S6.xlsx
- Table S7.pdf
