# Supplementary material for: GNNSeq: A Sequence-Based Graph Neural Network for Predicting Protein–Ligand Binding Affinity
Source: Pharmaceuticals (Basel). 2025 Feb 26;18(3):329. doi: 10.3390/ph18030329 (PMC11945123; doi:10.3390/ph18030329)
Supplement: Supplementary file 1 [file pharmaceuticals-18-00329-s001.zip › Table S1.xlsx]

## Sheet: Predictions
PDB Code	Predicted Binding Affinity	Actual Binding Affinity
3eax	5.5115	4.56
6ezq	4.60848	6.52
2xxx	5.13454	6.11
5g1a	8.15153	9.27
5orj	7.77346	8.37
4lzs	5.35699	4.23
6prf	6.86154	6.6
4jpx	5.4971	4.94
4dzy	7.44668	6.33
4acc	7.45324	7.7
4mc6	9.21016	8.62
5ew0	7.46275	6.57
2r2m	7.18267	7.68
2x4z	9.66695	11.4
5er4	8.38053	8.19
4kcx	6.38289	4.38
2v8w	5.91501	2.41
2hl4	6.49004	4.75
2avs	5.95781	4.14
5g1z	4.32116	5.77
4io5	6.43173	7.82
6r8l	5.19218	5.09
185l	6.7106	6.57
2vw1	7.39055	8
2oym	4.33222	5.24
3egt	9.66027	10.89
5c2a	5.58914	5.16
1fh7	7.47196	7.77
1v0l	4.95299	4.62
4tkh	6.5909	8.24
1o2w	6.22853	8.41
5nk4	9.71465	10.78
1g74	6.00126	5.51
3fx6	7.50664	7.35
3bxg	7.53541	7.8
2e92	5.697	7.85
4ocq	7.55969	7.19
6r1b	8.78388	10.19
3d7z	7.66392	7.01
3suu	8.5988	8.98
1g45	7.72882	9.28
4q7w	6.21167	7.3
4jym	7.21401	6.41
1c1r	5.56625	5.31
2qbu	8.09597	7.85
1c1u	6.89643	7.14
3n7a	10.316	9.2
1lbf	6.77235	6.11
6k3l	7.36398	7.64
6evn	7.48232	5.96
1qf2	7.46356	7.25
5ewa	6.17504	6.38
3tif	7.46543	6.96
4q19	6.60737	8.08
6t1i	8.2829	8.96
5er2	6.21289	3.93
4io4	6.77048	5.87
3zi0	6.23262	5.01
6o5a	5.86148	6.46
3gk1	6.90457	5.92
3pcg	6.66221	7.35
1k1m	7.01844	6.7
2v2c	7.01526	7.31
5dgu	7.23484	8.1
6hq7	6.79434	6.63
1n51	7.32341	6.52
6ghh	8.23332	6.44
1pa9	9.98059	11.92
3ivc	5.58638	5.42
4da5	8.88623	8.36
1nvr	4.26928	4.62
2uyn	6.68976	6.6
2h4k	5.54222	4.76
1ols	7.28986	8.1
2aac	4.96686	4.92
5oot	6.53139	5.41
6h2z	5.94781	7.7
5vb5	5.87583	4.32
5lvl	6.93345	6.47
6gnm	6.34873	6
6mnc	8.00618	6.71
4cwq	7.71498	9.3
4ufl	8.66865	9.22
1gfy	6.298	6.71
5hz8	6.28879	5.22
5d3p	7.52606	6.94
3hl5	7.7628	6.44
3sk2	5.52135	4.32
4k77	6.96027	5.4
4mrz	6.93807	6.87
1fzo	7.34171	6.1
3ttp	4.88225	4.66
3mz6	5.2816	4.22
2fqo	5.1712	4.57
1pb9	5.90385	8.22
1q1g	5.65117	6.42
1ocq	9.53107	9.32
4mrg	7.52678	9.54
1ur9	8.19136	7.57
4k7o	5.38293	6.92
4bah	8.85105	8.64
1ecq	6.35853	8
5u28	6.91731	7.29
5n93	6.82866	7.64
1ecv	9.46305	10.9
5f0f	7.87158	8.7
4qfl	3.82437	3.82
1ajv	7.12982	8.4
2bq7	4.41094	4.66
5n0e	7.6001	5.18
1hpo	7.47385	7.71
1iih	6.07653	5.54
5lvd	4.75291	5.07
4r5a	6.47996	7.15
3g5k	6.80554	9.27
3cyz	6.77311	6.37
4qlk	7.04553	8.12
4bb9	7.49481	6.78
3umq	3.90686	2.89
1jvu	5.9279	6.47
5j0d	4.44372	5.64
2zfp	7.30314	7.6
2wvt	6.57015	5.21
3pwm	4.00959	5.52
3hek	7.2242	4.89
1zdp	4.17081	4.42
3ms9	3.74722	2.84
4m2u	4.75028	5.96
2uz9	5.5377	5.55
1xk5	6.61653	6.92
3bkl	4.46882	4.31
5nxi	5.65598	6.41
2bvs	5.92659	5.76
6hzy	7.6125	7.96
3zsx	6.47334	6.33
5drr	5.74066	6.19
4dju	3.67912	3.37
5ikb	6.24141	7.68
4g5f	5.83418	8
6gf9	6.07549	8.52
2zkj	6.36385	7.1
3sio	4.65017	2.97
1ik4	4.25126	2.38
6dz0	6.30324	6.67
4a6l	6.90227	6.04
3jdw	5.48444	5.24
6dys	5.05261	5.7
4e3g	5.0255	4.19
2vmc	5.37361	3.57
4e5w	4.42157	4.09
5h1v	9.13297	9.05
6olx	7.90962	8.4
6oja	7.54641	7.92
4azi	5.62731	6.52
2pbw	7.38262	7.19
3zv7	6.73822	7.72
5zc5	5.36718	4.82
5oha	7.07352	9.7
4r74	5.51064	5.21
5d26	7.47629	8.89
6dpz	7.43005	6.85
4k55	8.59125	9.08
3ppq	9.44659	10.29
6gfs	7.53231	8
5mmg	5.19681	5.82
6gon	5.5483	6
5f1v	8.46586	7.91
5ka9	6.05601	5.97
5l4i	7.03683	5.34
4c9x	6.3756	8.19
5caq	8.73879	9.11
1d7j	5.98637	3.85
4rr6	6.38396	6.01
6nu5	7.38723	7.22
2cer	6.05592	7.17
1oau	7.38374	8.36
5voj	7.3076	7.45
6u8b	8.2191	8.37
4cpy	9.01399	8.32
2vh6	7.14076	6.35
6el5	6.25334	6.52
2aod	6.64936	8.38
4v27	8.94658	9.47
2cf8	7.81672	6.87
4z1j	6.51093	5.85
2xb7	6.39614	6.55
4rww	6.96291	6.9
2wej	5.79815	7.15
6c85	7.25938	7.52
6hke	8.46512	7.3
6eq8	6.52754	5.67
4re2	6.87145	6.47
6p3v	6.80434	5.66
4in9	6.73669	6.33
1k9s	7.30716	7
6g24	9.3382	9.85
5wa9	6.1198	7.08
3b3c	7.12107	7.62
4y5d	9.45694	10.44
4gbd	8.60283	9.44
4b7r	5.03415	6.6
2wed	4.88292	4.85
4rj8	7.67105	6.3
2vvv	6.15244	5.44
2i2c	9.52679	10
1kzn	8.25142	9.48
4j7d	7.34408	7.74
3rm4	7.44925	6.37
4q9y	5.325	6.44
2weq	7.67591	7.28
3ai8	7.29225	6.72
5i3v	6.36288	6.57
3buh	6.94849	5.68
3el4	4.87647	6.32
2vvc	4.36081	3.38
3jzh	6.90218	8.52
3zns	3.16638	2.68
1gyx	8.34458	8.72
5ovp	7.3696	6.48
2a8g	7.46904	6.7
6dgl	6.07044	7.55
2we3	7.04845	8.7
4us3	5.53644	4.06
6mqe	6.21856	7.16
5g61	7.00074	7.36
4cg8	6.39202	7.1
1m0b	3.48454	4.61
4abh	3.77163	3.9
4d8z	7.03182	5.9
3d91	6.09173	5.17
4nra	6.14475	6.54
4ih5	7.25639	8.22
6cwh	8.25512	9.7
2nnd	5.61962	6.11
6eq7	3.7574	3.23
5wa8	6.70611	7.8
4n7m	5.08692	4.94
4jxs	5.71316	6.54
1e5j	5.19646	4.79
3ao5	6.98988	7.61
6equ	8.02045	8.2
5kz0	7.11176	7.42
4qp2	7.89462	7.8
6gxe	7.48752	6.85
1c5s	5.94022	6.66
3gi5	5.68586	5.89
4omk	6.78602	8.14
5t8p	4.80382	5.24
3b92	7.78641	9.42
3coz	8.0448	11
4mdn	7.49933	6.5
3fzy	7.60166	6.68
1o0n	8.15394	7.72
1o3f	6.6642	7.68
1fcx	5.66613	8.72
4f1l	4.70021	6.03
1v2r	6.32702	5.25
3ocz	5.94758	3.62
4qpl	7.45691	6.17
6ixd	3.44734	3
6g2b	7.83263	9
1v11	5.00884	5.19
6hgs	6.53712	4.33
5fl6	7.89909	8.31
3st5	5.23409	6.61
6exs	7.05062	4.26
456c	7.50048	7.15
1qhc	9.61529	9.1
1hfs	6.26914	6.4
4egk	6.43043	6.07
5nk9	7.11823	6.4
4ieh	4.94726	5.48
3rf5	4.1263	3.66
2qhy	9.95275	10.8
4tkb	3.93331	3.59
3ebo	4.32672	3.86
1ndy	4.22186	3.49
6dj1	7.78225	8.36
3mhw	10.3324	11.3
3re4	6.66056	4.7
3bqc	6.79861	6.78
1owe	4.93149	4.23
6msy	7.77178	7.37
4q1y	7.87007	9.15
4u71	8.11814	8.15
2zq2	5.04923	4.86
1c70	3.87097	6.42
5t9w	4.362	3.11
3f7g	7.84352	7.57
3h78	7.88848	8.43
3ahn	6.16492	6.29
4gfo	8.22662	9.52
4xar	5.62388	5.57
1p57	7.72753	8.15
2jf4	6.10751	5.56
3b25	6.11521	5.76
2jew	8.98318	10.85
2wbg	9.18242	8.19
5e74	3.45803	3.37
5g46	4.21304	3.94
3nx7	6.99096	7.92
1dgm	6.70521	8.05
5kr1	6.364	6.4
5fnr	6.75028	5.89
5uez	4.65744	5.07
2ptz	6.98955	8.52
1fhd	3.81468	2.96
5jgq	6.69317	6.42
5ld8	4.28649	4
1lgt	3.37978	3.3
4kif	6.95846	6.39
1x39	5.88971	4.67
5etj	5.70416	5.74
7upj	7.47381	7.59
4cc5	6.66424	6.05
5zyl	5.80239	3.27
1bm7	5.27231	4.05
2ayr	4.2758	5.85
4mjp	8.10732	5.77
3uu1	6.2677	5.42
6i66	4.39329	5.15
1fd0	6.2441	7.61
1qft	5.06209	3.86
4io7	4.74518	5.52
1k1i	6.43763	6.29
3q6z	7.35455	6.3
4cjq	7.31579	7.66
3uuo	6.76764	4.89
6ey9	3.77856	4.08
3po6	7.28814	8.14
5fhm	5.70767	3.78
1pzp	6.64538	7.4
3su4	3.98797	2.55
1g48	6.3715	5.22
3up2	8.35354	10
2yaz	6.58068	6.68
1ppk	7.10977	7.89
6qav	4.15792	2.07
1dmp	5.41568	5
1oxr	4.99516	3.4
2x8z	6.23385	6.6
3ohi	7.52919	8.7
6r1a	6.47888	7.38
6euw	6.89299	8.09
5nn5	7.77079	7.92
3ibl	5.34315	5.42
3f78	7.02927	5.36
3i60	6.11591	7.46
5nzn	7.49177	7.24
4baq	8.09414	8.62
5nya	7.40983	7.37
5l9l	5.6813	6.9
3ozg	3.28002	3.34
4gq4	6.79506	5.6
3i5z	5.48667	5.82
6maj	5.74032	7.05
1xk9	6.14487	6.2
4lhv	6.72256	6.8
5n31	5.56615	5.1
5nyh	5.00097	6.59
5kly	7.50391	7.74
4z0q	6.53718	7.77
3nee	9.56589	9.76
3bft	5.29403	5.04
4v01	5.82821	7.4
2hxm	7.78093	10
5h5f	6.75298	6.72
1gjc	6.57507	7.33
3ivg	5.29216	5.92
1j36	7.39465	7.72
6ckw	7.68159	9.7
1cet	7.39553	4.6
1h6h	7.48201	7.4
5ii2	5.6667	4.96
1fv0	6.0856	6.14
4c2v	5.25043	4.24
1oif	5.14901	4.56
3a9i	7.19663	6.32
5efc	5.3455	7.33
4lhm	7.07464	5.92
1hvr	4.85268	5.89
1b58	5.78913	6.12
5qqp	9.44694	9.41
5zg1	5.1104	4.93
1dud	7.70615	7
4wop	7.88685	8.48
5vb7	7.86852	8.7
4i71	7.73107	6.95
1met	7.20863	10.17
3p7i	5.18435	6.85
3vw2	4.67001	5.62
2ogy	6.47669	6.28
4x6m	5.80043	4.72
1uto	6.71208	6.16
2qu6	5.21656	6.22
4tun	6.89094	6.22
2h4n	7.06636	7
1mfi	6.23385	6.77
6d1i	4.09487	3.92
1ec9	6.52609	5.51
5u13	4.88638	2.47
5aol	7.02685	5.66
4hbm	5.73147	7.99
4ew3	4.8895	4.43
4x5y	6.73624	4.55
4i3z	4.63322	2.3
4css	4.37791	3.28
6mjf	10.2953	10.35
1h1s	4.12624	2.85
3r6u	3.94935	5.05
5kh3	5.29946	6
3r5t	7.96176	8.6
5ti0	8.02293	8.72
3ryx	7.92205	8.29
1ro6	7.16358	6.72
5sz5	4.6127	2
5n84	6.18491	7.44
4zx0	5.89737	5.24
1q54	7.23117	5.91
4hf4	9.22218	9.15
5n24	6.54745	6
6pg3	8.15256	9.42
5ia1	4.84669	4.48
4ymh	4.65199	5.62
2yxj	6.26163	5.74
3gqz	4.67713	3.13
3p5l	6.18662	5.96
1bxr	7.45758	9.15
3iw5	6.71021	7.13
5uv2	4.53358	2.77
2w8w	5.46207	6.74
4a95	3.96126	4.89
1ikt	6.08058	5.54
6nu1	7.46611	6.73
4muv	6.5912	6.73
6mlp	7.61728	5.01
6s4t	7.71914	8.83
5mgj	4.10362	3.05
4jfs	5.44357	9
1drj	3.26972	4.3
4o9w	8.20129	6.04
5jq5	4.82875	3.21
3qfd	4.28112	5.59
5kbe	5.5321	7.28
4v24	7.0618	7
6gjn	5.12733	6.35
4llx	7.49256	8.55
6h36	5.53496	6.12
3ddf	8.12925	8.96
2zdk	4.85417	4.15
4hfp	6.46978	6.73
2wq5	6.20602	7.52
6nv7	6.66439	7.95
4avi	9.23393	8.39
3ppr	6.96206	6.51
3dd8	5.71469	8.85
1drv	5.24252	5.47
1d4h	4.21327	4.54
2j94	8.23743	10.07
4mss	5.17361	5.1
2qwb	5.50176	3.14
6b98	5.58923	5.34
4r4i	5.45038	4.22
5kax	6.42178	7.16
1vfn	4.77762	5
2byr	7.64524	9.15
4o04	7.13294	7.26
4az5	7.99672	6.82
5wyx	5.41162	5.98
1qyg	5.78052	7.85
5n25	5.10283	2.55
1ghz	5.22066	4.69
3juo	4.02013	4.58
5boj	6.06838	5.85
2p3a	6.00483	6.05
3h5b	7.45158	7.18
5evz	6.29271	6.46
5his	4.88934	4.26
3pb7	6.44193	7
3el9	4.32176	2.19
4ih6	5.57818	6.48
2x95	5.70687	2.96
3u8n	6.70629	6.74
2bmk	4.13669	2.3
2fgv	7.98709	8
1mue	8.87659	10.46
6exj	7.09965	8.4
1t4v	5.45417	4.82
5hct	5.43727	3.15
3ifl	4.6412	5.62
2p09	7.09518	5.36
3vhk	4.96165	4.94
1x8d	5.48671	4.54
2vpe	5.67202	2.72
1v1j	5.45686	3.52
6c7w	5.13837	3.28
2qi7	8.82832	10.17
1cps	5.0739	5.51
3qx9	6.1875	7.2
1gvw	3.49519	4.95
5fcz	4.00455	4.7
1e6s	6.86044	4.62
6g2o	5.07409	3.22
6e7t	5.162	2.52
3pn4	6.78135	5.05
5llp	7.54514	6.72
2r58	3.87211	5.85
3bvb	5.14897	7.52
4uyf	5.51421	3.77
1pro	6.31829	7.55
5cp9	7.08628	8
6jad	6.50294	7.52
2hkf	5.64784	3.69
4ca8	4.54259	8.62
1det	3.94931	4.62
5gs9	3.81051	3.23
1wdn	8.85349	8.49
4u54	4.99624	7.06
4bt4	5.44165	5.25
5z7j	6.061	4.52
3aid	7.48288	10.82
2pvm	5.53234	6.7
1nli	4.79004	7.68
3nuo	7.3039	9.15
6r1d	6.49052	5.85
6o0m	5.41307	5.82
6g3a	6.2366	4.59
2wky	6.73456	5.54
3l4w	7.09429	4.82
4yrd	7.98874	8.05
3cd5	7.75848	7.62
4urz	8.54619	9.19
6g98	5.12743	4.89
5otz	7.34782	8
1rpj	6.85546	7.13
4ij1	5.3375	5.9
1fkh	7.89235	8.85
4clj	7.96222	8.01
2i6b	9.85182	8.4
4io2	7.83684	6.6
5t9z	8.83571	7.28
1ndz	6.814	6.18
1z6e	7.65487	7.47
3ehy	6.41218	6.16
1bnq	5.73628	3.68
3vje	5.43271	7
3pju	5.77041	6
1yet	8.02977	7.81
6dj2	7.55604	6.77
2yhw	7.13424	7.96
4oeu	7.15798	5.51
1pzi	7.89699	5.31
4j3l	8.54474	9.28
5cqt	5.74935	8.64
1qji	7.65596	9.15
3n1c	7.49232	7.32
3n76	8.47402	9.55
5e2l	6.29413	7.6
4aj4	8.26508	7.08
6qge	4.25429	4.68
6p87	7.68599	8.58
3d2e	6.3437	7.17
3mhi	7.42781	9
4xmr	6.35222	7.89
3jrx	7.3875	6.03
3l4v	7.64665	7.7
2zx8	7.69185	10.92
3b7j	6.34062	4.88
5ork	5.5222	5.04
1k22	4.97985	4.11
1bgq	6.92285	9.39
1pph	7.54086	9.7
6p89	8.39693	9.07
6e5t	6.39621	6.8
3dx2	5.97888	5.06
5ot9	9.85683	10.01
4j93	7.77087	6.99
3u90	6.92588	7.82
3f17	6.76793	3.82
4eoh	8.093	10.77
5m28	7.49948	8.19
5t9u	5.62736	3.66
3sug	6.98496	7.05
6g5l	7.31714	8.8
3zj6	6.12472	5.82
6qmk	6.32852	7.1
1c88	6.82606	5.89
2p4j	6.9436	7.72
4iif	6.06628	5.64
6szp	6.44396	7.15
5fso	6.02622	4.98
5u11	10.5375	11.05
3hll	6.53187	7.42
1ai4	7.94649	10.62
5jsq	3.99797	4.29
4o2b	6.97083	7.7
6h2t	8.40779	7.8
4xu0	3.547	3.32
5aoi	3.80575	2.6
4k7n	5.56831	5.96
2f1g	7.74645	8.54
3e5u	8.16186	7.7
4cr9	6.18746	4.27
5jvi	7.02707	8.62
4pv5	4.90786	4.6
6mnv	7.54828	7.77
4p3h	5.60382	5.34
5byi	8.36958	8.05
4lm3	5.0435	5.15
2q54	7.98119	7.82
4fk6	6.39068	6.52
3vx3	7.83414	8.4
5bv3	4.01425	4.54
3udd	6.66485	8.2
4itp	6.6206	6.62
3gvb	7.98967	8.22
1ela	6.52869	6.92
3o9e	6.31438	8.52
5dus	6.23979	6.54
2fxu	3.96024	3.24
1utl	8.88349	10.82
1rnt	5.28958	6.54
4lar	8.90003	9.89
3ozp	3.44397	2.06
4e70	6.86866	7.74
2q64	5.21241	5.03
1mfd	7.49711	7.41
1nvs	6.94975	6.7
4hdp	3.13135	2.26
2drc	7.7072	8.43
2reg	4.56983	4.11
5cep	5.67351	5.25
5j6a	8	9
1xap	5.2494	6.02
3qdd	8.34407	9.21
4kwo	7.11069	7.4
1ai5	5.99248	4.85
2wvz	9.10512	10.57
3o9d	6.87582	6.3
4qll	4.47296	4.49
3ni5	7.34928	9.52
5wqc	5.19497	5.08
1oe8	5.90557	7.15
4i7p	4.24811	4.3
4hdb	4.61215	4.09
4dkq	4.64104	4.38
1b52	7.08489	6.71
4fai	7.78095	9.22
5sxm	7.70093	7.02
4g0y	5.32554	3.48
2olb	6.17941	5.94
2f34	4.78723	3.8
1w9u	6.8169	7.28
3tsk	6.57756	6.49
3qfz	5.36252	5.21
6phx	7.06239	5.7
4yml	5.2887	4.7
3zsq	7.1583	8.62
4ymb	7.56784	8.59
2h6t	6.29807	5.92
6qr2	7.2852	7.6
3i25	6.55976	5.92
1j16	6.26022	6.51
2ccc	7.9069	7.19
2bpv	8.10126	6.02
4hj2	7.49759	7.39
6gjl	7.13994	7.37
1dqn	6.21949	3.68
3rz1	5.91603	6.55
2vh0	5.92991	4.06
4e9u	5.93118	6.02
5bry	8.27914	7.68
3tzm	7.05015	7.17
3c8b	4.43163	4.13
2ojg	5.47974	4.65
4z84	7.35729	7.42
4kyh	5.82331	5.62
2qtt	6.7238	8.15
4iva	3.21872	3.3
2cli	4.71228	5.24
1jq8	7.19197	7.1
6bs3	5.87907	5.27
2y80	5.05872	4.51
4xt2	6.04106	6.05
5d45	6.77811	6.64
5cbm	7.56337	7.96
1gnn	6.45211	5.57
2xnb	7.54461	5.66
5n2t	6.12482	5.82
1adl	6.86886	6.92
4m3p	7.92264	6.6
5nwe	5.25871	4.57
3ujc	6.96434	7.24
4ynl	6.42944	6.6
4trc	5.25151	6.54
3p9l	7.21835	5.33
3c79	6.35863	5.35
6j3o	7.97246	8.1
3c84	7.87123	7.8
1b8y	6.48817	4.98
3x00	6.22301	6.6
1ghy	6.46159	5.92
2qtg	6.64706	6.1
6mj4	5.86926	7.54
4k5p	7.24733	8
6dyn	6.74607	9.52
3dk1	5.15067	5
2qw1	6.81675	7.6
2qrk	4.47987	4.11
1y6q	7.73049	6.46
4a6c	4.33712	3.57
2xdl	7.43739	4.95
2bpy	4.5675	4.73
5oa6	7.75325	7.99
1ws1	6.37607	7.16
2hzl	4.86708	4.14
2xde	6.65484	5.16
6dyr	6.01705	6.18
3rz7	7.35942	8.7
5j27	6.94694	5.23
6eed	7.58558	7.65
5l8y	4.98937	5.48
2o8h	3.97623	2.93
4og3	7.07172	4.89
3dp9	6.83889	6.62
4f2w	6.41124	6.19
3jup	7.81675	7.96
3gjw	6.20433	5.1
6exi	7.90595	9.52
4gg7	4.5709	3.62
3lp4	4.75981	3.95
6nmb	6.67688	5.76
1o30	6.43519	5.4
5ost	6.06802	6.44
3fvh	5.11275	2.17
1o0f	5.48187	6.07
5jfp	4.37638	3.87
6hd6	5.29137	5.17
3zbx	6.8862	6.02
3hs4	8.50742	7.16
4rfc	7.95723	9.29
6jao	7.27638	8.47
6g2c	7.1476	6.97
2pyy	3.64262	3.38
1lcp	6.46967	6.22
1my4	7.45785	7.66
5dit	7.92004	8.7
1g35	7.38378	7.68
6bm6	5.93411	5.51
3rdq	6.19555	5.67
4ek9	5.81428	3.32
2psv	4.59945	2.64
4xoc	6.53193	5.72
1o38	8.00662	8.32
2ha2	7.57656	8.3
5evd	4.31456	3.1
4u6z	6.39508	6.25
4oag	8.17869	7.48
5fe7	7.68568	6.47
3cj2	6.70541	6.82
5a6k	7.2981	4.07
6ex1	8.37108	8.4
3qt6	6.92379	8.64
3s73	6.56355	7.74
6hh5	4.69978	5
3iof	6.10867	6.84
2yfe	6.65778	6.21
5x74	4.88991	2.31
2aqu	5.08343	3.66
1g3e	3.14168	3.66
4ih3	6.7831	7.05
6ndl	5.89412	4.16
2pu1	6.79959	7.74
4y0a	6.50888	5.94
3bva	7.647	7.48
3q2j	7.43344	8.24
5o9r	4.25818	3.6
6aqs	7.2488	7.35
4ahu	4.06111	8.7
2pvu	7.74059	7.17
3d52	7.21706	8.24
4ibc	4.12032	4.03
1i1e	7.59323	7.3
5vsf	5.8023	6.4
4q1w	3.86831	2.49
3d1z	5.47825	6.4
5exn	5.59566	7.17
4dsu	5.22538	4.72
4iic	5.31661	5.7
6fe1	5.74197	5.15
3f7i	6.13831	6.3
2gzl	5.07629	7.19
3mmf	3.98783	4.94
6udi	5.97576	6.43
2g94	6.04166	4.92
2a5c	4.79793	4.03
5m7u	6.62333	6.52
5fdi	5.71549	3.92
4b9k	7.04589	7.03
5nki	6.43713	5.51
4f6u	8.38362	8.22
3spf	6.21257	7.6
2pwr	5.16788	3.55
6udu	5.92245	4.84
3zc5	5.19773	3.93
1o2o	8.09729	5.34
3mhl	6.49787	7.37
3fqe	6.564	5.89
4oct	7.10132	6.64
1ppc	6.26786	6.03
1dhi	5.86023	4.89
5tuz	6.6667	6.51
2qmg	3.75183	3.42
1c4u	5.481	4.77
2qd6	7.07455	9.3
4wt2	4.89721	4.76
3aho	7.11268	5.77
4nyf	4.53942	2.59
4fzj	7.81242	8.4
1xpz	6.1693	4.82
4q1x	7.27504	8.28
6e5l	3.8865	3.51
2c94	5.15948	7.29
5ja0	7.00926	8.52
4pg9	3.54527	2.6
6epz	8.63748	9
3ekt	7.87314	7.82
4nuc	6.9204	6.29
5dhu	8.24989	9.7
4f0c	5.8733	5.3
5c1w	7.55207	5.45
2wnc	7.01666	7.43
5xpi	8.59563	8.59
6csp	7.84739	7.77
5g2b	4.80615	5.1
4keq	7.0844	7.36
5e2o	6.09842	7.51
5ueu	5.6997	7.28
1t32	7.2881	7.15
3dx1	3.92043	4.74
2pqc	5.98726	4.68
4q7s	8.13317	7.32
2a5b	4.23371	3.65
2qm9	8.72967	7.95
3mhc	5.89381	4.41
2p7z	6.74611	4.77
2gv6	6.05739	4.71
1m1b	7.28808	8.66
3wha	7.75273	8
4a4w	5.14994	6.07
3v2n	6.90343	8.15
3bl1	7.37403	6.6
2cgf	7.56344	7.39
2ri9	5.97998	4.31
5j64	8.25611	8
2cn0	3.78105	3.76
2q6f	4.70045	3.69
1b57	7.42778	8.96
3g32	6.01337	5.04
2vfk	6.76709	5.3
1rd4	7.16721	7.8
2zjw	6.02105	6.6
4pp3	7.27273	8.05
2qpq	5.26914	3.7
1sqt	6.7128	6.35
4qjw	6.59548	7.36
2wzs	7.19529	5.52
1uw6	4.78901	5.48
2jxr	6.37774	6.6
1y1z	7.36671	6.85
1hvs	5.51726	3.76
5cc2	5.79641	8.44
6md0	6.48536	6.55
3t70	5.46688	3.63
6rfw	5.32283	7.17
1if7	5.40426	3.72
2j2u	4.32756	4.28
4aq6	7.16382	8.35
6htg	7.8728	6.12
1sqo	7.7834	9.46
1lpk	6.03913	6.89
2h15	6.79141	7.38
3ffg	6.83725	6.86
4rpn	4.31261	2.92
6q60	4.36368	3.91
3kv2	7.9969	7.77
5ioz	6.61334	7.66
4a4q	4.39908	3.52
6mkw	6.97621	5.82
6d17	7.10621	6.4
5ko5	3.75473	4.31
2j75	4.37614	4.1
4m12	5.98083	7.1
4qjx	6.94678	5.11
5ta2	4.24474	4.68
3g34	5.37458	4.55
3muz	6.2349	6.5
1tng	5.10828	5.6
5nvv	8.03589	9.1
3ozs	3.66897	2.5
5f5z	4.94206	3
3k00	6.41496	5.13
4p58	6.93061	8.7
1f3e	7.30047	7.84
5nvx	7.48309	9.24
1w11	9.94289	10.96
2j7e	4.2605	3.77
1b9j	3.70965	3.02
4cr5	7.34267	7.78
4gql	5.81429	7.82
6ma5	6.90227	7.54
4bak	5.62498	4.77
6d1g	5.70435	7.79
4ucc	7.74474	9.2
4na9	4.39057	5.05
6ibk	7.67322	7.7
4ygf	7.35286	7.62
4flp	6.74904	3.74
2zdm	6.78326	6.74
4o0b	6.9088	5.96
5ma7	6.49208	5.17
5amg	7.70568	8.15
1zc9	9.46941	7.51
2d0k	6.30419	8.38
5cks	4.58176	4.31
3hkt	6.49453	5.05
2xbw	4.10065	3.87
3nb5	8.29359	10.49
6np4	6.17257	5.96
4fev	6.92587	7.73
5eh5	8.66932	9.4
4k9y	7.03031	6.55
4djx	10.4964	8.35
2oi2	5.64285	6.4
4euo	4.83714	5.39
1kav	5.10848	3.42
4r4o	7.14714	8.27
3c88	7.60703	9.15
2w47	8.61584	9.22
3a1c	4.24878	4.55
5u0g	4.61294	4.46
2buv	7.20481	7.68
6qqu	7.9204	6.34
1h4w	5.69062	6.63
5mme	6.61191	6.37
1w3j	6.26328	6.5
4non	5.83272	7
6nv9	5.39636	5.3
2bvd	4.16053	5.46
3o8p	3.46972	5.17
5d47	5.48816	7.24
1y6r	3.74619	2.46
1xjd	4.32469	2.96
3nkk	4.92571	4.68
5j2x	5.25872	6.52
2zdl	5.23295	4.51
6cjs	5.61065	3.43
2xbx	5.9932	6.1
4bco	4.95284	6.87
4azb	6.06762	4.52
3k8c	6.82625	8.28
6pge	5.11442	3.38
6oe0	6.25513	5.35
2xab	6.99443	8.82
6j9w	9.88338	8.49
5cbs	4.99096	3.66
3si4	6.90445	8
6fs0	9.07564	10.52
4asj	5.02148	5.4
1wur	7.79271	9.64
3c89	5.12455	5.25
5ihh	5.17992	4
6b96	3.65678	4.03
4ovf	4.76774	4.59
6n3v	7.68203	6.27
3qlm	5.7442	4.07
4djy	7.16408	6.22
4o0x	5.24066	5.32
5od1	6.64973	5.4
3zpu	3.72571	7.12
4qnb	9.05918	8.18
3fh7	5.07187	3.08
3p3s	4.60705	4.82
5j41	4.785	2.47
1q5k	5.87132	6.06
3lpi	3.6512	4.6
4mnp	7.61184	5.72
2r59	6.74599	8.8
3qw5	6.95741	8.15
4y59	4.37538	5.41
1apv	5.82342	5.12
5gsa	8.34059	8.37
3hvj	5.89349	3.46
3nu9	5.94447	5.95
4zeb	6.30892	3.44
5my8	6.96401	4.69
2nn1	5.38606	7.19
1v7a	5.89577	5.48
1msn	5.61369	3.72
3td4	5.70043	6.42
3rm9	5.74117	6.06
4w9d	3.88673	2.7
1azm	5.64995	3.9
5os5	10.4399	11.59
4b73	6.35688	5.92
6i8t	3.84606	4.49
1kv1	4.70748	4.97
2pvl	7.71899	8.4
3uw4	10.5087	11.7
5llc	4.94091	6.29
5ivv	5.21952	6
6jap	5.31119	6.96
5e6o	3.79036	3.74
1v2l	5.09075	4.96
5op4	6.25361	7.8
3tb6	4.26751	11.06
6eq2	4.21176	5.82
3jvr	4.08126	3.96
4q9o	3.62417	2.16
1o33	5.72859	3.57
3lzs	5.55868	5.77
6jam	6.12029	7.52
3d0e	3.77028	3.7
2zz1	4.378	2.22
2oxx	5.74926	6.77
4ibi	4.94394	4.72
6jbe	6.03913	5.96
3l3n	7.77996	9.54
5avf	5.35144	8.1
6oqd	6.41901	9.22
3n3j	5.04057	4.14
6qlq	5.65949	5.92
5fl5	4.47648	5.92
4pox	3.80181	2.35
1dl7	6.81629	7.85
2xpk	4.66877	5.68
4ibg	6.0321	4.26
3lzz	5.36682	4.4
2xyd	5.23743	4.43
1c5y	6.16522	7.59
4oma	10.1176	11.23
6jav	6.74136	3.57
4b7p	7.94084	10.18
4lrr	4.44736	7.41
1a94	5.42399	3.66
1g36	6.76876	6.8
2hhn	6.36743	10.21
5mpz	5.81131	3.05
6ugp	7.48723	5.8
4rdn	6.32431	6.03
3s0b	8.37937	7.03
3ebp	7.3785	6.36
3d83	8.53367	8.47
4q87	7.93822	9.14
4zb6	6.25366	6.98
5cqu	6.13396	5.86
3mho	4.38186	4
5c2o	7.55454	7.23
6i63	5.94891	5.55
3cdb	3.98338	3.65
5e7n	6.76217	7.47
6det	6.52732	6.49
4ajl	5.56459	5.81
4f39	7.49127	7.19
5nk3	8.52131	5.47
4b9z	8.37822	9.22
4elf	7.1167	5.44
4n9c	7.99262	9.74
1bhf	6.51152	8.81
4yth	8.7495	11.46
1lah	5.5974	6.08
2gyi	7.08057	9.96
4dv8	6.0602	5.88
5nap	9.82103	9.09
3u5l	10.2304	11.68
6jof	5.32884	5.73
5i29	3.26948	3.72
1o2j	7.60257	8.74
5mwy	7.43522	9.08
1yei	6.17908	8
4q4q	5.49511	8.7
3tfp	5.61465	7
3s0d	5.94426	4.96
3rlr	10.0604	9.04
4lzr	8.83297	10.17
3b27	7.84633	8.92
1gwv	5.47001	6.33
3bwj	8.86744	8.48
6ud2	8.04873	9.05
5dh4	7.00999	6.74
3vjc	6.20798	5.96
1lnm	5.63847	4.89
5ldp	5.83002	4.82
4pmm	8.28295	9.15
2a5s	5.00667	5.23
5i80	7.52338	8.64
5itp	7.30158	6.8
2i3i	7.46766	7.96
2v77	6.26227	7.05
1wcq	6.45199	8.62
5g17	6.37522	10.35
1k1j	5.81574	6.89
1e4h	5.95456	6.57
4f09	7.89125	7.29
4ei4	5.32067	4.92
6g9i	6.46491	7.1
3vfa	9.42719	11.05
5jhb	5.81935	7.43
3djk	6.94329	4.8
2on6	4.84953	6.15
2j7g	7.58575	6.1
2vjx	7.78453	8.27
3bex	7.366	8.7
5za8	5.66708	4.6
4kqp	7.81306	7.8
3cs7	6.18401	7.37
4x3k	6.12893	4.24
5j6n	6.13263	6.55
1hvk	6.12982	7.55
1bp0	6.45268	7.26
3p8z	5.61672	6.7
5el9	6.49079	4.91
1hvl	7.23278	6.5
5ijr	6.4527	7.4
1ec2	7.33142	10.7
2zcr	5.99779	7.28
3r4n	6.02814	6.82
4gqr	6.97105	7.1
3djp	6.59229	7.4
1f5k	7.23962	6.46
3iph	6.26725	5.02
3r1v	7.40535	8.05
5zg3	6.24061	5.13
1b3h	4.7759	4.19
4pp0	5.50597	3.72
4gr8	5.70402	6.43
2xeg	8.26233	10.49
4rvr	5.32987	5.6
5mjn	5.09201	5.3
2br1	7.89795	8.1
5een	6.77284	6.41
6rfn	7.65781	8.74
2j7h	6.47891	8.05
1hps	10.8568	10.92
2oax	6.88416	6.18
4nnr	8.89486	9.68
5lvq	5.43068	5.72
5vd1	7.31325	8.3
1b6j	9.46631	8.89
2f80	5.159	5.4
6gnw	6.25448	4.47
1xgi	5.64377	4.77
2j7f	5.43926	7.7
3fjg	6.83946	6
3qgy	8.92024	9.03
2fqt	7.94941	8.49
4ty6	9.83832	10.85
2ca8	5.60022	5.41
2w66	4.36232	2.89
1gj6	7.33218	7.43
3p8n	7.15467	6.89
4qfp	7.90281	7.03
4or4	4.45956	6.96
3vtr	8.08491	7.1
4m2r	7.55855	6.87
3twp	9.40173	7.85
2rcb	8.09773	10
1lst	7.50394	8.77
4ryd	6.63212	5.92
4ufj	8.30431	9
6u5y	5.96472	4.22
3t0d	6.2374	5.85
5j7w	4.6561	3.88
5ia2	5.89769	5.15
3ewj	6.43719	7.46
3bkk	6.739	7.32
5n18	4.91983	3.12
6ic2	6.78552	8.55
4loi	7.82089	7.82
3t5u	6.39864	6.11
5fto	7.2287	7.81
6qqv	3.70994	4.85
1ohr	6.96808	6.63
2h3e	5.58127	4.3
4cu7	4.2953	3.85
3vvy	6.73986	7.01
3a2o	8.94661	8.28
2fzk	3.91688	2.36
5oku	5.87655	6.35
4o0a	6.3235	6.43
6eeb	5.6028	6.8
2wr8	5.5064	4.8
1zea	6.35371	7.03
1mmr	5.77444	6.01
1u33	8.03474	8.52
1pot	6.25767	6.85
2vmd	6.36896	6.26
5aa9	3.34926	2.19
5f1x	5.19502	4.82
4dew	5.95491	5.67
4kz6	7.668	5.92
5n17	6.9345	6.44
3gr2	7.74385	6.43
5yum	6.65397	7.48
2hu6	7.15034	6.14
5ehr	7.49183	9.4
2cen	4.11644	3.33
3v5p	7.84169	6.63
1tcx	5.27475	6.19
4heg	6.47661	4.74
6d5e	4.68133	4.43
4wa9	7.94146	7.2
1w5x	5.26095	5.25
5nxo	4.40353	4.22
3exh	4.72271	3.82
6f9v	8.44329	8.41
5nw2	6.23568	4.43
1sv3	6.26476	8.11
4zw6	7.54781	6.77
4xtx	6.44016	8.15
3bgs	5.54225	5.05
4nja	8.523	10.16
1bwa	4.61223	5.62
5vi6	6.15864	6.04
3aqt	5.54562	5.48
4bf6	5.55059	5.97
6gjm	7.33528	9.76
5ne5	6.88056	7.38
6dh8	6.17527	6.36
6orr	7.19633	7.19
3pd8	7.9977	7.77
4og4	3.23291	3.01
3l0v	6.6352	6.68
2r3t	8.7723	8.6
6hgi	6.19244	6.6
2r38	3.93963	3.52
4km2	5.99923	6.17
6e1z	7.38629	7.52
2xyf	7.16041	8.17
4idn	6.23793	5.07
1nfw	9.39849	10
5evk	6.31749	5.47
1sdv	5.5386	4.82
4aba	4.74394	2.66
1e6q	5.51907	5.43
3hvi	7.05264	7.64
2nmx	8.49762	10.3
4rfm	3.86751	3.59
2vuk	5.97128	6.78
6hgr	5.09723	7.64
3zdh	4.98446	5.39
4u0w	4.89086	5.05
1fcy	6.20201	5.22
3zm9	6.30949	6.51
3gc4	4.47312	4.33
3d9z	7.35304	6.7
6gwr	8.01722	7.62
5epn	7.33035	5.6
5dlx	6.15835	7.84
4cd0	7.8649	9.3
3cft	6.65717	5.22
6gxq	4.90489	4.1
3s72	8.66299	8.05
6bhv	5.79383	5.7
2hb3	3.18592	2.92
2zym	3.4686	3.48
3oe4	5.10089	3.7
4pft	5.7934	6.31
3fvn	4.75647	5
5ipj	8.32218	7.39
6qln	6.75604	7.13
4b76	4.99292	3.4
5jop	6.43697	5.64
5i9y	5.45248	4.19
3bpc	7.77407	7.06
3lpp	4.262	4.35
6hm1	4.65379	3.31
1sh9	7.92542	5.4
6g14	7.00987	7.72
5os7	4.58789	4.41
1sbg	7.65361	8
4re4	3.85162	3.9
5ljq	7.12511	7.4
2x6x	7.34124	8.7
3uxl	8.18355	9.22
6g2e	5.79042	4.36
1ez9	6.1121	5.7
3n3g	7.42583	7.49
3f3d	4.24137	4
5czm	5.79382	4.1
4w9o	5.86849	4.74
3vh9	8.13124	8.39
4j28	5.35925	4.12
2p3c	6.05629	6.9
5g5z	5.18426	4.7
4hwo	3.96532	5.14
1kuk	6.25192	6.74
3n4b	5.37653	5.15
1ax0	5.8734	6.82
2c3l	9.00186	9.59
3zcl	6.69573	7.15
4xmb	5.85386	4.59
6e9a	4.61082	4.48
3gbb	5.4488	4.55
5dgw	5.49669	5.05
6g35	7.64073	6.4
4rd3	5.91884	4.6
4q4o	9.10149	8.77
3n2u	5.27423	6.72
6r8o	7.45442	8.22
5e2r	8.1656	7.28
5c1m	6.22307	6.7
3aas	5.2878	5.18
5a81	6.63875	6.6
1nh0	4.27721	3.64
2yme	8.22292	9.24
2yge	6.6778	5.7
4pnu	6.75752	7.18
1atl	5.92142	7.24
2vwl	8.62676	9.7
1t5f	5.70231	5.3
5vp9	4.16971	6.39
3kgq	5.14531	5.51
1fm9	7.37304	6.17
6gvz	8.65372	9.92
6ouv	8.14031	7.48
1g1d	7.19741	7.24
3s5y	6.03951	7.57
1qf1	6.61824	6.3
6g3v	3.71482	3.8
4b5s	6.28706	7.48
5owl	7.8464	7.8
6e6m	4.63076	4.31
2yk1	9.08237	8.82
3gdt	7.90706	10.24
1g7g	6.83354	7.32
6r18	4.64032	6
4u70	6.18048	5.79
1ctu	5.26823	4.89
1i7z	9.64161	8.8
3zln	4.02212	3.1
6t1m	5.92082	4.25
3pe1	5.65851	5.74
1m2q	5.97085	5.62
1o1s	4.53139	4.3
4ytc	5.10707	4.54
4iie	5.30262	4.87
4ej8	5.90826	7.06
5nk8	4.10226	5.68
1hbv	10.5941	10.7
5er1	8.90422	10.6
4b3c	6.52782	7.04
1pvn	5.79757	5.67
3s54	7.09223	6.51
3tf6	4.70916	3.37
3w37	8.69243	8.22
6sbt	5.74395	7.12
3usx	3.99904	4.25
2ez7	5.02936	3
1pz5	7.26942	7.09
6qgh	6.92552	8.43
4ciw	4.44969	7.43
2vqt	6.12717	6.62
3suv	7.87652	8.6
6dif	6.99615	6.57
5var	6.33742	6.97
3v7x	5.70571	3.9
6ftf	7.45206	7.02
4m8e	6.93723	8.48
4i8x	7.42918	6.15
6plf	5.52891	7.19
1pkx	4.68974	3.44
1n0s	4.70607	6.28
4aqh	5.98639	6.39
3ove	5.55288	6.56
6d18	3.99525	3.33
2vo4	5.50938	5.34
4xu3	7.02309	7.66
5aoj	6.70315	7.3
4kxn	7.88722	7.52
3o5x	6.98279	7.4
6qz5	5.75695	6.14
5u8c	4.41557	4.26
6d1a	3.74288	4.52
4ew2	4.01726	6.24
1mjj	6.93351	6.24
2j7d	5.37043	6.51
6hr2	6.53971	6.16
5b5f	6.7576	6.74
4lm0	7.73663	8.41
3fcq	4.05858	3.5
3be9	7.33187	9.05
1bzj	4.41444	3.42
4c1y	7.86986	5.93
1uwf	5.94476	7.85
3hf8	5.27092	3.79
1utn	7.81588	9.18
6j7e	4.51315	4.43
4rux	6.98998	7.96
6ggf	4.36221	4.21
4mr3	5.68168	4.12
4jn2	6.61589	6.89
1jzs	6.54788	5.91
4hdf	6.81818	7.52
2vc9	5.14376	5.08
6ht1	6.57353	5.76
3udh	8.61324	8.64
4crb	6.04109	7.07
2cbv	5.11534	4.85
4gqp	4.06211	4.82
4lkq	6.3405	6.89
5zni	9.32793	9.03
4a4v	6.14659	4.2
5u49	6.44771	6.95
4z0k	7.27705	6.11
2dri	6.27119	3.7
5fsc	4.82138	4.7
5b5g	6.34895	6.49
3sm2	7.90086	7.7
5wxh	6.46655	6.54
6chp	7.91295	8.06
4cwo	6.71405	7.82
3gvu	6.25122	6.52
1j37	6.25773	3.85
2h4g	8.08127	8.85
1td7	6.50737	5.85
5zhl	6.09914	5.14
2cbj	4.66584	4.01
3mv0	5.74798	4.07
5lz5	7.34072	8.3
4xu2	5.61238	4.82
5fyx	5.10597	5.4
3ubd	4.513	4.43
5vd2	5.2358	4.04
4bi7	7.53706	6.11
1qy1	6.25924	3.92
6st0	6.8776	7.49
6h37	6.18565	6.73
6eij	9.40852	8.12
4je8	4.69031	5.83
3dgo	4.49299	6.08
4bcn	8.69931	10.21
4gzt	6.06259	4.61
2ojj	5.48902	4.38
3t09	6.95685	7.17
4wkp	5.61599	3.46
2hs1	8.48722	6.48
3p3g	6.65516	8.92
2nsj	6.2094	7.43
1ypj	5.6345	7.89
4xtz	6.34508	6.09
5lwd	4.98817	5.3
1gaf	4.14865	3.8
3dd0	5.21372	3.46
1aaq	6.7293	6.15
6b97	6.63787	8.3
4a6s	8.17133	9.01
3c2o	3.71165	7.22
1igb	6.26538	7.28
1cgl	5.15827	4.77
2qwd	7.23944	5.75
6gj6	4.50707	2.15
3lmk	4.32448	3.71
5j82	7.3909	6.74
4umb	4.82511	2.82
6nyv	4.29613	3.62
2rke	5.42861	4.59
3hku	5.13538	4.25
1ebw	6.52363	5.85
4cpt	6.91893	8.19
2q8z	6.19805	7.72
6mji	4.18406	4.85
2vmf	7.33116	4.39
4ljh	7.20629	8.02
4yhm	7.7123	6.88
2y7z	7.28492	6.7
2nsl	7.18351	5.63
4r76	6.64551	7.46
4eu0	4.89807	5.31
3c2u	7.64939	7.92
5u6j	5.99445	3.15
3tvc	4.24214	4.55
3t01	9.67444	10.55
1f73	8.13643	6.28
1odi	6.14832	5.17
6ajy	5.32516	7.66
1f74	6.31619	6.97
4des	5.34225	4.82
4tt2	5.62206	5.02
3ps1	6.97533	5.33
6ei5	5.30727	5.29
1y3x	6.76195	8
4lj8	5.7093	6.3
2cej	5.14518	5.1
5upf	3.10539	2.52
3i73	8.07125	6.85
5bw4	6.47304	4.11
3si3	8.78867	9.64
1u0g	7.70894	8.52
3v51	3.6931	3.9
5ia0	7.27033	8
4czs	7.93111	7.46
6j9y	7.52162	6.74
3p3t	5.18309	3.89
5f1r	6.58621	7.68
5mks	5.31067	7.28
5l8a	5.61341	2.7
2oiq	6.82976	6.37
2bz6	5.58091	6.62
2jgs	5.78896	6.65
1xt8	5.44533	5.06
4gkh	5.53737	3.9
1z1h	4.92222	2.69
1rql	8.25544	8.92
6hhr	6.45527	5.14
1kui	4.12929	2.64
3lvw	3.92817	2.16
3tmk	4.41471	3.67
6qlp	4.57698	2.77
3lzu	6.44573	6.73
1v2w	4.7504	4.43
4w9c	5.50517	6.7
4pow	3.4764	2.12
3rdo	4.96196	3.33
5izf	5.57039	8.15
1oyq	5.33818	2.3
3s76	5.13849	4.7
6ets	4.70781	7.41
4mgd	5.65898	5.35
1qbo	5.01982	4.33
5os2	5.25441	4.96
1v1m	8.64573	9.31
1c5q	7.70226	7
4kax	9.73034	8.12
2iwx	7.98477	4.34
1ivp	7.87365	7.62
2qci	6.66661	5.8
2wor	6.30067	8.52
4hw3	5.4218	6.4
6dh2	7.95531	9
2fdp	5.45141	4.17
4mmm	7.6165	6
1v2k	4.86717	3.25
5m5d	4.97041	6.72
2qi0	8.14477	8.4
2jkp	6.56603	4.28
4zji	3.95577	4.1
1t7j	5.11695	5.88
6pvw	6.45648	5.7
3nu6	8.27935	6.11
3q7q	9.34517	10.55
6g2f	5.67473	3.19
1t7d	5.85069	5.97
5lif	7.61026	6.03
3b3s	4.91405	3.71
5mz8	5.49628	4.29
6i18	6.74134	8.01
3gcs	5.32142	2.92
4gki	7.69813	8.74
1no6	5.71232	7.2
4poj	5.00309	3.66
1pxo	8.33677	9.35
2psu	4.59607	5.18
1o5g	7.9368	6.18
1sdt	4.42328	4.41
5cso	3.98634	6.52
4q08	5.38399	2.17
4j47	4.40574	7.45
6jaq	6.52037	8.26
4q6d	5.6507	9.92
4qsu	3.82476	6.58
3eft	4.11621	2
2avo	5.51755	5.22
3vf7	6.31357	7.4
5nbw	6.55271	4.48
3nxq	6.79243	6.59
5kqx	7.3574	6.22
3bxh	9.28432	6.92
4y79	7.66223	7.62
5tya	6.54323	7
3u5j	6.43866	6.23
5ldm	7.40611	7.72
5fdc	6.53969	8.52
4yx4	10.4352	8.83
2x7u	5.60658	6.72
4zgk	7.37271	9.92
6r13	7.12327	8.7
2qg2	7.24221	7.15
5fnc	7.86911	8.97
4afg	10.3411	8.07
5i2f	7.63295	6.54
2qhz	6.50186	6.68
1e1x	5.62251	6.82
2p16	7.85507	8.24
6hoq	8.18506	8.15
2gvj	5.09755	5.85
1lhu	5.34236	6.4
2fle	7.42009	7.8
4n6g	3.99129	3.77
1c87	3.9858	3.17
2jjb	7.07015	6.29
3f16	9.79821	10.44
5lny	8.18909	7.12
2x7t	7.55501	8.4
5ufp	8.16991	7.52
3ime	4.296	3.17
1fkn	8.09635	8.4
1ew9	6.21545	6.7
4eo8	4.77336	5.82
2v2v	8.57542	9.51
1nm6	7.41506	8.96
4gii	6.65445	6.15
4gfm	9.89431	10.7
1zp8	8.14796	6.59
2i0a	8.0232	7.46
3h89	7.60244	9.3
4h3g	7.485	10.8
4np3	6.48453	3.89
5dbm	8.09731	8.52
5lne	7.66112	6.29
2wb5	6.16499	4.77
3n8k	5.53728	4
2gst	6.73432	7.03
4phu	7.1078	9.4
186l	6.57084	4.52
5ulp	7.79419	7.8
3zxz	5.47361	4.1
2b7d	5.83154	7.49
5eij	7.51243	5.6
2fx6	7.42947	8.57
3o9p	6.94718	8.69
4c1t	6.34874	6.82
4p6w	4.88068	5.41
2zc9	6.67348	9.52
6mm2	7.78376	4.92
4kwg	5.75218	5.8
1utj	7.66064	7.23
6d1k	5.22917	6.87
1b5j	6.04587	4.3
4zyf	5.95711	4.17
4att	6.94042	7.44
1pme	3.1217	3.84
1f0t	7.91752	10.1
1aid	9.38721	9.47
4hge	4.68013	5.4
4dbm	7.00058	7.24
4dkp	6.70446	7.74
4pum	5.21715	4.96
1xh5	8.20181	8.89
2qpu	4.55922	4.57
4m8h	7.17237	5.96
3p17	8.43271	7.66
3qaa	7.50206	8
3m3z	6.52724	5.7
6rot	3.74614	3.17
2pov	7.93488	7.92
6d1j	6.95172	7.22
4e7r	4.92767	3.89
6ckr	3.97487	4.3
5u4d	5.26871	5.59
4i7k	5.97472	3.6
6d78	7.38795	6.85
5lsg	7.13887	8.54
4o2c	6.5149	5.06
3oyq	6.49157	2.53
3v2p	6.4703	9.19
4ndu	7.12664	8.3
3v78	7.88787	7.07
1gi7	6.49556	5.67
4m7j	6.88076	3.22
6cdj	6.3145	6.4
3e5a	6.25127	4.43
4arb	3.74348	2.82
5hz9	6.80142	6.58
6f28	7.06512	6.3
6n7a	9.76893	11
6ssy	7.21807	6.66
4nbk	8.46707	7.83
4crf	4.38959	4.09
5n3v	6.54158	7.4
4ufm	4.02767	4.3
2cbu	3.90377	3.48
2b1g	6.09271	6.29
5n1s	5.87926	5.55
1h46	6.51314	5.66
2q8m	8.17659	7.66
4qac	8.50086	9.3
2wtv	6.60636	6.71
5tef	7.19505	7.46
6std	4.15472	4.06
6pg9	3.93377	3.72
5nxg	6.80338	8.31
5u0d	6.0419	4.64
4yk0	7.84058	8
4jfm	6.98922	7.63
4myd	7.98285	8.55
2vnp	5.2321	4.7
5mnn	6.13227	6.1
6h33	6.15386	8.1
3da9	5.58041	5.49
4m6u	8.47882	7.57
5b25	6.29529	5.34
4z1k	4.50893	2
5hrw	6.69428	6.07
1ogd	5.92199	6.39
5edc	6.14335	6.41
3hkw	7.54126	7.44
5mnr	7.84667	8.05
3rz8	6.69513	8.77
6ajr	7.81568	7.73
6f3b	6.01414	6.6
5sz1	6.52291	6.92
5oh7	4.91992	4.51
4k0o	8.36875	8.7
1cbx	6.93957	5.08
4wkn	7.58703	8.1
1s39	7.17241	7
4ayu	7.98419	7.7
1f8d	4.92402	6.31
5obg	6.70988	7.32
4cu8	5.67407	6.7
6f05	6.40044	5.92
4qb3	9.30112	8.68
6elp	7.29606	7.14
3ppm	5.95873	7.25
4ezr	6.53669	6.96
4iuo	7.52444	6.34
3ryz	4.94801	4.62
3dbu	4.70954	3.7
2zda	8.26622	8
2clh	7.1522	8.18
4cpw	7.37702	7.15
1h22	5.84954	6.7
3c4h	9.08172	8.7
1bq4	6.32712	7.8
4uac	5.39152	4.35
4z2b	7.11902	5.05
1d4y	3.66841	3.4
4hla	7.88935	7.44
4zw8	4.98572	3.6
1ebz	8.3561	8.48
1nw4	6.0666	6.96
6d55	7.79572	7.6
3q1x	5.11353	5.04
2ha3	6.27641	6.45
5njz	6.44064	7.44
3ccw	6.68947	7.3
3elc	6.89152	7.95
4oks	10.9876	9.74
5i9x	7.61864	8.55
1z4o	7.3925	6.43
6bbx	10.0052	11.52
1os0	7.32829	6.84
4jx9	4.30847	2.92
188l	7.05136	5.54
6qe0	5.55162	5.66
5ji8	6.56927	5.44
6dar	5.6374	7.46
6qls	4.34561	4.77
1epo	6.28021	6.74
5neb	8.74417	8.7
4ad3	6.83731	6.08
2xyt	6.9111	4.46
5g57	7.69674	6.32
3buf	6.17637	4.44
2yel	5.39895	4.88
5msb	6.43234	6.59
3u8j	3.96089	5.8
3mjl	5.61407	4.54
5azf	7.7607	6.64
5wgp	6.03416	6
3l59	4.28481	4.49
3n0n	5.08637	4.96
3iog	6.60353	5.55
6fhq	5.12264	5.28
3f34	4.95676	3.29
4cgi	6.91416	7.52
2web	6.50411	6.81
6hax	5.47918	4.25
2o4l	5.92341	5.89
2e27	7.76689	7.68
2r0z	7.81399	6.89
2i4u	7.89955	8.05
4nwc	8.67062	9.7
6qi4	5.39087	5.7
3b5r	7.15971	8.1
5llo	7.30027	6.38
1rr6	6.80282	6.03
4ggz	6.80974	9.35
1a99	6.12105	5.7
3b66	7.00968	6.94
3tay	5.94438	6.21
6gxb	6.92112	8.52
6mqc	4.44373	5.82
3n9r	6.36171	5.38
1qaw	9.41821	8.35
4j21	7.19476	6.25
3ies	7.67331	7.38
6i12	7.3869	5.77
4q0k	7.19692	7.07
4en4	7.97626	9
2x97	7.72303	7.89
2jh0	8.70971	9.04
5eyr	7.70099	8.17
4abg	6.66791	6.21
2a4m	6.40785	6.01
3gcp	5.07632	6.17
6hk4	10.2237	10.96
4j7e	7.69237	7.22
5nih	6.04529	4.7
1qbq	5.15763	5.47
6hk3	6.67315	6.12
4jyt	6.10505	5.89
1nhu	7.8476	7.72
4kow	4.63824	4.46
2pwg	5.07304	6.06
1hms	6.11942	4.96
2z1w	5.76001	6.92
2vt3	6.32884	8.1
3pce	5.94806	6.46
6t1l	5.06912	3
3ckb	7.41152	7.06
3roc	8.29146	8.7
4jsa	6.51279	6.6
1k1o	7.38999	8.49
2vw5	8.49167	9.05
1c84	6.85062	5.9
1ctt	6.30937	7.3
5nk7	9.83764	9.12
1qf0	6.63508	7.55
1g7f	8.61035	9.51
1ppm	8.39536	9.72
2bes	5.28609	4.74
5uf0	4.96594	6.52
1fkb	8.06264	7.21
2wkz	6.04426	7
4luz	7.01984	7.27
5fnu	3.95351	2.96
4q83	7.14511	7.14
6qgg	5.88899	6.74
1g2l	8.22491	7.66
3su5	8.09294	8.04
3l4z	5.84966	4.55
6p85	5.69534	4.74
2boh	6.71826	7.4
2pql	5.65796	7.13
5nau	6.50281	4.55
4u1b	5.63989	5.11
3kdm	5.38563	5.99
5mrp	9.79407	8.6
1m2x	5.3597	7.82
6nfy	5.08935	3.72
3agl	7.07058	7.38
3aau	10.095	9.96
3oaf	5.11058	3.03
1bnt	4.89106	3
4np9	5.3966	2.92
3uz5	6.84576	8.7
6t1j	7.94152	8
6ugn	6.57097	7.31
3ebi	7.58665	10.52
4l6t	6.33703	7.25
4mo8	8.59042	9.51
4q4r	4.99599	5.62
2r75	8.05191	8.38
6g9x	7.03736	7.7
4f9y	7.37987	8.96
3b2q	3.66103	3.24
3drf	4.69385	3.87
5mrb	3.2097	2.23
2ya6	6.03852	6.38
5m7s	8.1728	8.96
6as8	3.81295	3.3
5nkh	7.08691	6.63
3vf5	5.79953	5.74
3gm0	7.07093	6.4
2wnj	6.17137	5.4
2flr	5.08661	4.52
4b34	6.22975	3.39
1jao	8.4656	8.89
2uy3	4.46605	3.88
3qbc	4.03273	4.71
1w4q	5.66302	5.65
1efy	7.24113	6.31
5ta4	6.36338	6.04
6h1d	4.607	5.39
5tkj	8.1203	8.92
2brm	5.59204	5.44
3m35	3.9055	3.07
6pi5	5.11353	6.87
2uyq	6.21257	6.59
5fs5	4.87322	6.48
5ut6	3.86516	4.11
1fzk	5.51201	6.04
3a5y	4.37749	3.69
3t84	4.33679	4.74
3p2e	6.93243	6.6
6pl1	7.69796	8.01
1ec1	7.4444	7.52
1d6v	4.91257	3.15
2zcq	9.4969	7.82
1n3i	4.72019	5.4
5vgy	5.45909	5.91
3gy2	7.12089	3.7
4erf	6.24097	3.87
4ara	10.3424	9.88
1eld	5.99194	5.7
3hl7	4.58285	5.18
4crl	9.46215	8.14
1d09	3.58156	3.12
1afl	5.9888	5.68
1yq7	5.72243	6.31
4e4l	5.37059	5.73
6b1k	7.48443	4.73
5tkk	6.12801	6.89
4cwt	5.21482	4.21
1qxl	4.74676	3.3
1alw	5.83818	5.24
3g0w	6.23964	6.19
4kx8	5.81851	6.28
2am4	6.98584	7.18
5w44	5.27517	2.92
4rpo	5.46846	5.39
3oy0	7.86731	7.24
3m6r	2.99014	2
5vh0	6.83865	6.16
2ypo	3.67181	3.6
1zgi	4.53139	4.22
3myq	6.20453	6.74
3gy3	6.96421	6.55
4ruy	8.02853	7.82
4zzy	5.77309	8.64
1duv	5.04493	4.3
6d2o	6.94598	8
5n0f	4.25571	3.69
6ghj	5.83245	7.68
5afv	5.82473	2.75
4p5z	5.85684	5.02
5u14	7.55002	6.44
4m8x	6.23733	5.64
3r4p	7.48811	7.68
5jzi	7.05315	10
2j7b	6.92641	9.89
3hcm	3.92811	4.79
3qkd	7.09404	7.19
4z93	5.36708	4.07
1ie9	5.78765	6.68
3ui7	6.77518	7.48
3kwa	5.40267	7
2rkm	5.83056	4.37
1jqy	6.77942	6.01
2q7q	5.67472	6.05
6dzx	6.09352	6.37
2q89	6.60458	7.8
6dyw	6.40096	5.33
3uew	7.02351	5.48
1lrh	4.93775	7.33
5nw0	6.0017	4.77
5dwr	6.02009	4.82
1tom	5.60073	6.75
2glp	5.52766	4.27
4cpr	5.04443	6
4o9v	4.82828	5.4
1drk	9.17352	7.26
6dyy	5.86914	6.44
4yb5	5.34498	7.85
2b9a	6.6266	7
1y3p	5.61276	5
6eiq	6.39159	5.73
5mg2	7.14788	9.1
6d5g	9.18498	9.8
3bgc	7.55432	6.3
4ayp	8.76429	7.66
2y7i	4.61386	4.51
6fuj	5.99699	6.62
6gj8	4.85676	5.31
4de0	6.44771	7.7
2cc7	5.92283	8.4
4deu	6.57762	6.78
2vhj	4.44603	7.31
4djv	6.31029	4.22
2uxz	4.84951	5.64
2j95	3.8681	2.44
6n3y	7.70703	7
5lwm	5.96796	7.3
4dfg	6.60922	7.1
3sfg	6.34792	7.07
3v3q	6.99818	5.77
4je7	5.86011	6.52
1bxo	5.68594	3.86
4loy	7.93821	7.25
4ivc	6.45566	5.52
4ks4	5.85761	4.89
5bwc	4.15726	3.99
1n46	7.56563	8.09
4cps	8.6458	8.8
2q88	6.55946	7.34
2cex	7.05187	6.59
4ezx	5.12409	3.9
[truncated: 3,235 more rows]
