# Supplementary material for: GNNSeq: A Sequence-Based Graph Neural Network for Predicting Protein–Ligand Binding Affinity
Source: Pharmaceuticals (Basel). 2025 Feb 26;18(3):329. doi: 10.3390/ph18030329 (PMC11945123; doi:10.3390/ph18030329)
Supplement: Supplementary file 1 [file pharmaceuticals-18-00329-s001.zip › Table S5.xlsx]

## Sheet: Predictions
PDB Code	Predicted Binding Affinity	Actual Binding Affinity
4hvb	8.18505	9.95
2qki	6.90197	6.41
3bwk	7.37277	3.94
1bnm	7.89087	10
5yib	6.98638	5.48
3wzj	7.80703	8.18
5o4s	6.80804	5.47
4y7r	5.83568	5.03
1gww	4.66372	3.59
1xzx	8.88218	10.22
2m0o	5.96784	5.38
6a9c	4.81034	2.74
5c7b	4.68463	3
2gz8	6.28714	5.52
4lv3	6.12457	5.49
4qxr	5.45632	6
3ch9	3.35647	3.3
4fvq	5.62678	6
1iq1	5.69697	7.46
6qat	7.75118	7.33
6dl9	6.50372	6
2c6e	7.74099	9.1
4lpf	3.9535	3.51
3tfv	6.8174	7.1
6e92	6.28405	7.46
4dus	7.4192	8.3
1kr3	5.81776	5
1r6z	4.85351	5
1lhg	8.55846	7.1
5jna	5.95835	7.35
6azk	5.68869	5.64
4cfv	6.84614	4.63
5bmm	7.34161	8.4
4yrc	3.80569	2.7
6o68	6.33219	4.99
5xyx	5.48931	4.84
3iaf	6.64291	2.92
5ew9	7.96854	11
3ads	5.97069	5.01
5mty	8.13139	8.89
4yt6	7.59261	7.96
4dzw	6.83875	7.89
6cyi	5.46388	5.04
4acm	6.98049	6.68
3zo4	6.68697	6.83
2yga	5.90082	4.61
4hyf	7.59428	7.6
5itd	7.784	6.58
6bfw	6.92551	6.66
6hf5	5.76864	5.17
3rl8	5.24617	5.98
5aqq	2.97906	3.1
3n7r	7.29319	7.7
2fjn	7.56389	7.41
2x4s	6.72988	4.2
4mfe	3.82777	2.27
5nn0	8.05039	10.96
3uvl	5.94013	5.69
1jd0	4.15304	8.24
4oeg	5.23087	5.05
4pnq	4.97107	5
4jzd	7.00175	8.3
5ir1	5.42476	5.27
3d1e	5.52032	5.77
1mx1	5.36952	4
4uwk	8.14906	9
3rjm	6.0581	6.61
5hgq	5.88069	7.34
4aof	7.37839	7.1
2ez5	5.42213	5.52
3fty	3.34194	3.21
5wlg	6.06448	4.72
5i2z	7.23089	7.14
5mxr	5.94879	5.21
3b8h	4.38456	4.2
3khv	3.44296	1.85
6p7p	6.44911	6.15
6g9s	6.45715	8
3te5	5.1049	4.91
4kiq	7.61962	7.64
3nw9	7.53743	9
3ft5	4.01952	4.82
3s3m	7.29593	7.4
4hs8	7.57805	7.92
2qn3	5.01534	5.36
1bmb	6.1164	6.15
6gu3	6.84346	5.36
5ylt	5.83918	6.39
5o1e	5.04992	4.48
4gly	6.01336	5.11
4oo9	8.84111	9.07
5e7r	8.0214	7.6
5fa7	7.27477	8.4
1gt4	5.27318	6.52
2ykj	7.22311	6.21
6c9n	5.66243	4.78
1ow8	5.59894	5.4
1rv1	7.54341	6.85
3zlw	5.44033	3.7
2fo4	6.23465	7.22
4wq3	7.41696	7
4f6v	6.01148	5.8
4xhk	8.09118	8.3
1ule	5.05203	5.92
4rn0	7.04865	6.59
1uj0	5.45663	4.57
4zki	4.8176	2.92
5lhh	7.13997	8.17
1i7c	5.49727	6.4
6oyw	7.46015	8.4
2p2i	7.22935	7.42
1zsh	6.09078	7.07
3b1u	5.94896	5.72
6e59	7.49635	8.67
6nfi	7.75394	7.05
4fz6	7.19835	6.9
2wd1	7.18616	7.09
6g6w	8.16226	9.7
6o57	6.04446	6.29
3idp	8.03969	8.8
2wbd	6.75652	6.64
1qja	5.90431	6.38
6ayd	7.24676	6.3
1g7p	6.49497	7.05
4xkc	7.3423	5.87
1uom	7.8177	7.72
1k1p	6.78875	7.92
3hxf	6.52357	4.96
6i3u	6.95602	9.22
3ob2	6.21169	4.59
2g97	6.79229	6.82
4uwl	7.60721	8.57
6bfp	7.48505	7.7
2x4t	6.74378	5.13
2x2m	5.58526	6.77
5aqv	5.74581	3.43
6a05	7.41526	4.89
4znx	5.56052	6.62
4xm6	6.36969	4.05
3uvk	6.61466	6.8
2joa	5.51618	5.96
2v22	7.42958	5.39
3ad8	3.50401	3.16
5v3y	6.34162	6.72
4ke1	7.23756	8.6
2opb	7.21893	8.74
3qpo	8.03359	6.61
3qvv	4.54265	4.42
5v35	6.4923	6.96
5hk1	6.64038	8.37
2xx4	6.53787	7.1
6azl	5.37363	4.93
4h38	5.6083	6.04
1g2a	6.7052	8
5uci	6.17367	5.37
4j0v	7.30969	7.55
1tps	6.64019	8
3adt	4.07256	4.55
5xv7	7.06825	7.96
6fii	6.3333	8.02
3u3z	6.47049	5.36
6qgj	8.56367	9
2k3w	4.72183	5.24
3chr	5.91541	7.21
3fqh	7.57591	6.24
4ajw	7.00825	5.86
2pri	4.60589	2.91
5c7e	5.02091	5
5k4i	8.20532	8.51
4lv4	4.71378	5
3ine	6.85448	6.77
1tyn	6.88475	9.7
6r1c	5.94473	4.92
4du8	5.91937	5.37
5ngf	7.79473	5.11
4za0	7.34002	7.21
5yie	7.37279	5.25
5o4t	4.13616	3.4
2g63	7.72063	8.17
4uxh	5.41992	5.96
3okc	5.51303	4.44
3gnv	6.98488	7.03
1mqg	5.91857	6.28
5o48	6.07512	4.7
1t37	5.98709	4.35
6o50	7.03528	8.55
2zx9	8.11013	10.27
1o47	7.03763	8.4
2osm	4.23453	6.2
3sv7	7.77427	6.08
4tk1	5.30524	3.72
4ce2	5.46821	3.84
6nfn	6.00387	7.7
4qt2	7.58299	6.32
6rw1	6.29752	5.88
2ksp	4.35935	4.24
5o83	8.06145	7.96
1a4h	5.60329	5.92
2ydi	6.62668	6.82
2ybp	4.59619	4.62
6c0t	7.54101	7.37
3ro0	4.72604	4.5
3n2c	4.59651	5.12
3pjg	5.3421	3.55
2e9v	7.83436	7.9
3n46	4.3005	4.3
5ar5	7.88933	6.3
2z4y	5.53195	6.15
4xhl	5.60823	4.43
6pt3	8.57971	9.41
4mji	5.81421	4.09
4y46	7.43738	7.96
3btc	5.9767	5.75
4pb1	4.3193	2.82
1t08	5.40098	5.51
2g5p	7.54466	8.42
1gt3	5.60969	6.46
2ymt	4.9539	8
6udx	6.78849	8
2qnx	5.87241	5.62
3mkn	5.96482	4.12
2ym8	7.31935	7.89
2r8q	4.61048	3.24
5yls	5.3549	5.29
5g2n	7.85078	7.03
6gu4	7.12526	4.7
2azc	7.04046	6.74
6mso	4.15669	5.42
5o1b	5.30966	4.7
5db2	7.47522	7.6
2i3z	7.92527	8.7
4b9h	4.94804	5.35
3ft2	7.30176	7.36
3frg	7.34504	8.4
5k13	6.69367	8.74
6fjf	6.4295	8.17
6do1	7.16332	8.08
2wk2	5.73085	6.82
2k0x	5.60863	5.68
5gx7	5.6247	5.56
6r49	5.93869	2.1
5t31	6.97943	6.96
4b00	7.66471	8.61
3qup	7.59014	6.32
2gph	5.62526	5.3
4yw7	5.00662	6.89
6g6y	6.07699	6.66
6p8z	6.83991	4.7
5ett	6.52326	6.23
6nfg	5.9975	4.11
5mw4	7.66273	11.7
4ie5	4.67267	4.82
4b6e	3.25746	2.3
1o4r	4.3328	2.41
1o2k	6.62912	6.92
3spk	7.40017	8.52
3zly	4.40052	3.52
3mbz	5.88921	5.8
1puq	7.17831	7.28
3ril	5.60667	3.84
5tyh	4.14229	2.08
1k2v	6.97239	4.44
6gz9	6.13995	2.13
4f6x	6.43965	5.09
4xhe	8.18736	10.3
4pmp	7.81964	6.4
4n5t	6.64405	8.15
5fnq	3.96983	3
4f64	7.19266	7.2
1i7m	5.52671	9.64
5yc2	5.34694	4.94
5dms	5.71128	4.53
2e93	6.27456	6.96
3mb6	5.89022	7
2fov	6.88891	7.55
4hs6	7.74867	7.52
6hle	7.00388	9.31
4q1f	8.2996	8.04
2iyf	6.94113	3.75
2vti	6.24595	6.18
4glw	4.38498	6.1
4y2j	4.87771	3.1
3wyk	7.96078	7.64
5e1e	7.84523	7.66
1i8i	6.8882	7.66
5g42	4.29989	2.3
3hr1	7.60186	9.43
3btj	5.76875	5.62
3s56	8.25466	9.62
1ow6	5.12008	5.4
5c26	7.10289	6.77
1sfi	7.81441	10
3qzt	4.80206	4
3ftw	3.42264	2.78
1vyj	5.71308	7
1awi	5.12026	4.05
3w32	7.30068	7.12
3vf9	7.13776	8.72
3ckt	9.7985	6.32
6dim	3.99115	2.14
2i5j	6.85288	6.3
6g91	4.16215	5.49
3ck8	5.76549	3.84
5a14	7.2373	7.3
6apw	6.29464	6.17
3nw7	6.6405	8.28
2oz5	6.80753	6.48
5k1v	6.10176	5.7
5uir	6.79152	7.14
2g9r	5.15987	6.08
4hyh	8.02773	9
6c5k	6.35813	7.16
1c29	6.33903	6.33
4ocp	5.25216	6.1
1uod	3.96678	3.11
3up7	6.88995	8.21
3wsy	6.3284	6.36
3zov	7.05096	7.22
3rjc	5.58243	5.24
5tzg	5.5086	5.8
1xur	7.19473	5.18
2fl5	7.49105	8.74
1db4	6.40523	7.24
5wf7	5.68998	4.01
4cfx	6.75861	5.06
5uey	6.78958	8.29
3b28	6.0544	8.47
1tpz	5.55567	6.19
5gty	7.84646	7.72
4qwx	5.53492	6.27
6qhg	5.76745	3.13
5mtw	6.01257	5.72
3b2t	4.89965	5.21
4qw4	5.9806	6.95
3h26	5.16965	4.49
6g3o	7.23963	9.24
6cyg	5.3671	4.17
4h5d	7.31883	7.55
4j03	8.10312	7.59
4aj2	4.10159	2.38
3fw4	6.25951	9.4
4nus	7.23327	8.3
4fpf	4.89543	4.41
2c6k	6.15879	6.14
4lph	6.43529	5.04
3nrm	6.93432	8.4
3fqa	3.37883	0.49
4alg	7.2186	6.3
6bod	6.14915	4.26
1rzx	5.39616	4.1
2ynr	6.00707	5.77
1v0p	7.45051	6.89
3hqr	4.50957	5.52
2vwf	6.04221	5.06
4pgb	6.27846	7.48
2lcs	5.33643	6.7
4bvb	5.81189	4.48
6m9t	7.95948	7.7
4dv9	7.33372	6.72
6avi	4.20233	5.71
2oz2	7.08292	5.71
5uiu	7.08034	9.7
5k7h	5.66778	6
1z6p	6.0916	6.05
3ik1	6.28313	4.85
5e1b	5.48153	4.84
1v3x	8.26656	7.62
4raq	5.92844	6.72
6ovz	4.46961	3.85
5ixf	4.90872	5.52
3zc6	8.03587	9.22
2ykc	7.05465	6.11
2ym6	6.52982	6.06
3zcz	6.04823	6.77
5cxh	7.86697	8.3
6hlb	7.67045	10.27
4q1a	7.73437	9.3
1bmk	7.28969	7.6
2vtn	6.08046	6.07
5fgk	8.06744	8.77
3wyl	7.89931	8.85
6msa	6.44565	7.08
2azm	5.3116	5.66
4f63	7.23252	6.3
4l6q	5.28209	6.27
1exw	6.58721	3.9
4wwo	7.39304	7.42
2o9v	4.74038	3.54
2z4w	6.35459	6.01
3rik	5.96783	2.47
4bzn	7.38806	5.84
1xpc	9.0059	8.77
5tyo	5.65199	8.21
6oy2	10.2219	9.87
5mw3	5.23743	6.62
2hob	5.74231	5.72
4ie2	6.24051	5.35
2mpa	7.88703	8.04
2esm	6.69814	6.28
1yid	5.09348	5
1o49	7.37451	6.36
2osc	7.88682	7.77
5t36	7.42983	7.37
3sv9	7.64612	5
3kab	3.99352	3.2
2v13	7.73993	7.59
6fel	5.29048	6.4
4ny3	5.76139	4.31
5ets	6.16458	5.91
5o4z	5.82414	6.07
5da3	8.50224	7.1
5fdd	5.86471	4.2
4pge	6.51378	7.77
2lct	4.77817	5.14
6biz	6.42727	6.57
1py1	5.76131	4.4
2g0h	6.4164	7.64
2g6q	5.37215	5.82
1mqi	6.38408	7.63
5e2m	8.12226	7.23
5fb1	5.08329	5.92
2c6l	7.09805	6.57
5exx	5.91104	5.39
6cvd	3.89073	4
3dt1	8.1187	8.62
5jal	3.67014	2.47
4ii9	6.0925	6.03
4kln	6.94106	7.7
3fw3	6.3921	7.37
2a3w	6.70348	5.42
5xpl	7.80662	7.7
5xvu	5.34747	4.65
1cwc	7.05673	7.8
2be2	7.87638	8.7
6e9w	6.86413	6.55
3kdt	6.75104	6.59
5mri	4.86747	4.4
3h21	6.13221	4.7
4qw3	5.70414	6.61
5v5n	6.97479	8.02
1sje	7.56076	8.22
4h5c	7.31883	7.55
4j04	6.29629	4.96
4acd	8.17328	8.31
4h36	5.29836	4.27
3igv	7.34121	7.6
6skb	5.95377	7.7
6r8p	4.76331	4.48
6gy1	5.88041	6.3
5nhl	8.6612	9.52
4f3i	6.32212	7.44
4l52	7.54811	8.4
6k05	7.22957	6.56
5ctc	6.64281	6.35
2fl2	7.25721	8.7
3odi	7.05008	7.82
2g9u	5.36932	6.08
2x2c	7.60974	7.72
6c3u	6.45534	5.4
4xm8	6.15015	3.02
4y83	7.10117	7.77
4gj7	7.79144	6.77
4rac	6.10861	7.52
4xg8	7.79078	8.72
5vsb	6.44392	5.12
4jv8	6.29068	5.85
5ixt	4.88291	4.6
6i97	6.62022	8.18
4hso	4.18514	4.66
5cxz	6.42034	6.26
6c99	7.69709	5.62
2ff2	6.87619	8.21
6bl2	6.98325	7.39
3s3v	5.81482	6.23
4q1s	6.86946	4.17
4oon	6.56285	7.52
1i80	4.46274	6.41
1kwr	7.53439	6.6
6m9f	6.93953	8.22
5uig	8.30347	7.95
4kij	4.82657	4.3
5k76	7.52276	8.3
1r5n	5.76705	5.42
2rr4	5.30912	4.78
4ijh	5.73404	4.33
2xto	5.56397	6.2
6g9h	8.13232	8.4
3vid	6.10923	6.21
4qtb	7.25697	6.7
4nym	5.01388	3.55
2euf	7.93052	7.82
4j3e	6.68274	7.06
2mps	6.30953	5.41
1o4g	3.36265	2.3
3que	6.82967	8.82
2gvd	7.1477	7
4cc7	4.45437	4.33
1qj6	7.1018	7.74
6ay3	7.31596	8.02
3cde	7.56864	7.66
5eta	5.78431	5.8
6qmd	5.91827	3.77
6o3y	5.07938	4.42
2jjk	6.42511	8.05
5mqt	6.8275	5.7
3jxw	7.24395	9
4f08	5.91966	6.6
4meq	5.05483	3.6
5ty1	5.17439	5.21
3eg6	6.59453	5.77
6bec	6.58332	4.01
3l7d	5.6951	2.18
3n23	7.63292	8.52
3zju	6.1145	5.68
3u3f	5.35262	5.1
1r0x	4.71463	3.83
4ajk	5.46546	3.11
1z3t	3.99316	3.94
4u44	6.55038	8.1
1z5m	6.94771	7.52
2pr9	6.07489	7.37
1fhr	4.76685	4
4u4x	5.08946	5.01
3iny	5.16615	3.66
1tyr	6.92351	7
4nuf	5.84435	5.3
2vqj	6.92108	6.44
2ayp	7.0487	8.15
3wzq	6.68867	6.23
5fbo	8.49001	9.51
4q4e	7.26716	6.72
4xbb	5.97798	5
4mi6	5.64964	4.31
3emh	5.83513	6.85
3ekq	7.91095	6.75
2feq	8.29486	8.86
6a94	7.32949	7.4
5vpm	8.275	8.8
4ju7	6.65794	6.17
5g11	6.92679	7.21
1c4y	7.74327	7.92
3wuu	4.97698	5.14
5x5o	7.62491	8.3
6rtn	5.87685	6.63
3d7g	6.5289	7.77
5kqd	7.058	6.3
2r4f	7.83721	8.82
6i5p	4.61228	4.32
5aqj	3.73116	2.68
3ggw	7.52148	5.54
2yac	7.96479	8.7
1a1b	6.51041	6.4
3uvw	4.13848	5.17
5dhp	6.52443	3.85
1hge	3.76272	2.27
5yf1	4.9051	3.28
5gr9	5.25487	7.48
1cx9	5.64891	6.75
5oq5	7.54651	7.7
6qhr	8.24946	7.72
5hka	6.41836	6.46
4kc4	4.16973	3.23
4tnw	6.30816	3.78
4cfm	6.66695	4.74
3lxg	6.94787	8.14
2wgi	5.61912	4.07
2wap	7.12321	6.64
3h2o	5.88068	4.59
3vjk	7.6592	9.43
4nzb	5.96472	4.17
3kb3	5.53033	6.82
2z4b	8.17104	9.36
4ura	5.6506	5.5
4utx	5.83965	5.24
3l7c	4.88026	2.44
4ww6	8.81059	10.21
2r1w	5.59528	4.6
3zlk	5.98242	5.88
5ktu	5.09925	6.21
5dk4	5.10385	8.7
4rh5	6.09075	6.9
5lh8	7.1072	7.72
1bbz	4.88897	5.82
5fh6	5.59095	5.92
5x02	7.61893	9.85
3wv1	8.18507	11.41
4rhy	6.08075	5.95
4ge4	7.15892	8.11
5ye9	6.94155	6.45
3l16	7.39445	7.48
6bed	4.5325	4.72
2ybk	4.26312	4.62
5wef	6.84441	6.44
1qj1	7.06138	8.05
5etf	5.63985	3.79
6df7	7.0612	8
5zyi	6.94639	7.07
5mwj	6.70691	7.61
6e3p	7.38176	8.7
3voz	5.69432	6.85
4nyj	5.2748	3.49
6fe5	7.73721	9.3
4tkf	7.42217	6.55
1o2y	6.19616	5.85
5v9p	6.96375	6.14
4dpy	6.0443	5.37
3khj	7.24803	7.55
3u6w	3.19415	6.92
6iup	7.62564	7.64
5i43	7.35453	7.2
1nhv	6.97702	5.66
5uoy	8.16061	7.57
4kot	5.46858	5.46
2qh6	7.83378	6
5tpg	8.07367	7.85
3zev	5.64141	8.64
3s3q	8.30918	8.77
5dd0	7.68645	7.08
4y2x	6.97506	6.29
3wyy	7.89902	8.49
6mum	7.9988	8.41
4y24	6.74446	6.66
4rad	6.09697	7.1
1bm2	5.88596	6.96
4mjr	4.21999	3.55
4q18	7.94099	6.13
5lgp	6.17016	7.04
2x8d	5.40246	6.1
6c9r	6.08582	6.71
5vse	7.15596	5.97
5jhd	6.32982	4.52
5hm3	6.64324	5.17
4qwj	5.9806	5.77
3vjl	8.29579	8.25
4ytf	7.72394	8.15
6qh9	5.60333	5
3ia6	6.63274	8.52
5mte	6.09979	6.78
2opy	7.27936	4.52
1dbj	7.81218	7.68
3n1w	3.94538	3.3
5awt	6.07343	4.52
4wtu	7.79191	9.52
2x4o	6.91872	4.77
3bxs	6.8161	5.1
3upi	7.9654	8.22
3uvp	7.11419	7.46
5lmb	7.56673	7.8
4pnm	5.35242	5.85
5yfz	7.0954	6.96
5nhy	6.63385	8.64
4xkx	7.90122	9.05
3od0	6.62995	7.92
3mag	4.25902	4.07
5axp	8.21199	9.03
6a93	8.64421	8.16
2yhy	4.81498	5.6
5m7m	8.20845	6.45
3bqn	7.88699	8.6
3uyt	7.72187	7.85
6os5	5.31149	5.36
2vqm	6.83994	6.01
5nad	7.74759	8.96
4bpi	6.70131	6.17
5tuq	7.46449	6.35
2g01	6.17539	5.91
5ujo	6.97835	4.36
6r1x	4.373	4.4
2a3b	2.89819	3.33
4lp6	8.01412	8.27
4alu	7.03362	7.77
3fqs	7.5087	7.39
6ncj	6.42883	7.62
2c9t	8.07899	7.48
4lyn	6.79189	7.22
4acx	7.20657	7.11
5jn8	5.28583	7.3
1g4j	8.16081	8.7
5t6p	7.31488	6.06
1m21	5.7781	6.52
3h2a	5.42379	3.96
5oqw	7.33216	7.4
4ee0	6.92085	8.63
4y8c	7.3438	7.96
5nhp	8.08333	7.64
4ock	5.13997	5.08
3ebb	5.62563	5.3
1rs2	4.90853	4.3
3piz	7.83945	5.46
2flb	6.03974	5.74
3odu	7.68794	8.14
4hys	7.07262	7.26
3bxz	5.07532	6.72
4d0w	7.13886	7.7
5lmk	7.33411	7.43
5lkr	7.20035	5.48
4n9d	7.63001	7.72
5dg6	5.74614	5.07
5ngt	5.52496	5.89
1orw	6.57087	7.6
4ux6	6.25651	5.92
2p8n	3.27752	3.15
5dgz	8.69058	7.85
2ay2	4.52347	1.88
5e2q	5.57545	5.79
1iwq	6.40076	8.06
3vc4	5.42293	7.62
6fob	7.49242	7.63
6qaa	7.59294	7.66
4w7t	5.75574	6.05
6cvx	7.77496	7.68
3lq8	8.25533	9.4
3szb	3.67035	4.92
1o8b	5.29065	2.68
5jap	5.99041	6.64
2i0g	7.93552	9.72
6qg4	7.77107	8.07
5xpp	7.51482	7.44
4l0t	6.98811	7.18
1a2c	6.96614	6.3
2ksb	2.93908	3.12
4xh2	7.63872	8.22
6prt	4.01376	2.67
2o9j	7.24694	6.92
4bzr	6.81273	7.6
5tys	10.1537	10.72
3l1s	6.81275	8.7
2e9d	5.74102	5.89
2r7g	6.50706	6.05
3d4f	6.53884	7.72
5kre	4.64554	7.23
5fnj	4.30256	2.29
4pkr	5.85224	4.82
1a46	8.25021	5.7
5nmf	6.37454	7.42
6g07	7.43036	4.57
5orx	4.44549	3.51
3ka2	6.36179	6.62
3dxj	6.06241	6.22
1o2p	6.49041	4.85
1dg9	5.10314	2.74
1o4i	5.40419	2.64
5a82	6.44087	5.6
4b0g	7.63648	7.82
1z9h	6.04989	3
3tjh	5.81799	5.41
5eto	5.22747	5.57
6o3w	5.63035	5.12
2wmu	4.30838	4.38
3ant	7.55148	8.07
6p10	6.7115	5.22
4yxd	6.52659	4.34
3ika	7.45865	7.85
6sal	7.49511	6.58
3sym	4.93767	4.57
5i4v	7.21903	8.52
6g9f	6.63322	6.23
4dvi	7.46985	6.72
1vyq	6.50379	5.3
4gj9	5.74617	3.3
4eon	6.47974	6.05
6ms1	4.93516	5.22
5m4k	6.08334	5.66
4xg6	7.46501	8.01
3pch	3.28567	5.4
3peq	8.05331	7.5
3q0z	7.5407	7.7
4jv6	6.32908	6.66
4jpc	6.72624	7.03
7abp	5.92118	6.46
5dd9	6.57846	6.11
5o7i	6.68731	6.09
2vtr	4.68464	5.82
4f9g	5.50577	5.62
4xgz	7.56541	7.62
3hrf	5.60816	4.99
1ycm	7.10281	8
6iph	4.87399	6.66
1ktt	7.02662	5.82
6e9l	6.16538	6.04
5oxm	4.98785	1.3
1at6	4.38618	4.07
2a5u	6.3016	8.1
3chg	4.5407	3.99
6o9b	5.95636	6.4
6qaf	6.13456	7.42
5wic	3.92367	4.64
5a2k	5.12998	6.35
3nth	5.94108	4.32
1qf4	6.185	6.18
2df6	5.48475	5.98
4bv2	5.72057	3.74
6jjm	4.27883	2.85
2ynn	4.9716	5.17
3okv	7.62504	6.23
5m1z	4.00927	4.18
2ay5	3.01311	2.59
5e2v	6.77462	6.08
2vwz	7.21734	6.1
5ngs	7.005	6.77
6esy	5.90637	5.59
4olh	7.42756	8.3
4ojq	4.94819	3.3
6hov	4.74741	3.3
6c3n	5.06755	2.49
1mxo	7.63508	9
6bfe	6.92279	5.85
4rkx	3.19315	5.1
5x33	7.11003	8.49
4pnc	4.37421	5.43
4y8d	6.80081	8.05
4xmo	8.52134	8.7
2fj0	6.08886	7.66
2x24	7.39559	6.48
6i5y	6.86241	8.54
6un3	6.07089	8.64
4ac3	6.17221	3.96
5i86	5.58699	6.28
3h2f	4.39283	4.06
6e0q	6.66092	8.1
6g5j	6.76144	6.7
6o6f	6.91539	7.4
4tn2	6.47942	6.92
4h3a	5.13637	6.29
1slg	5.36107	3.9
5hkh	5.71739	5.09
1qi0	3.21366	2.35
3ehw	5.40577	4.82
5ix1	5.71005	6.31
5m29	7.10161	7.4
4y2v	5.30689	4.04
5o7n	5.90244	6.52
6evo	4.32425	5.17
4eoi	6.43612	6.05
5vsk	6.86823	5.74
6jib	5.44975	5.8
1r5g	6.63595	7.52
5hgc	6.67992	8.66
2zq1	6.83654	6.62
6g9a	8.21944	7.68
3b8z	6.94144	6.54
2v85	4.89615	4.46
2c5x	6.99293	6.6
1kqb	4.4572	4
3ans	6.89871	6.25
2wmr	5.14193	4.28
2a0c	6.76071	7.3
1nhx	6.73104	5.68
1p6e	6.4616	2.92
4j59	6.01147	5.85
1yi3	5.95166	5.4
5t54	4.98902	9.06
5a8y	8.05173	9.77
2bow	5.95537	4
5eth	7.57989	7.25
6few	7.05175	5.85
5mwd	6.54069	5.72
6e5g	6.00171	5.37
6qk8	6.11066	4.85
1tsi	4.61409	3.48
3dxm	6.5933	6
1o4n	2.60616	1.4
5a85	6.20909	5.3
4ww8	5.52054	10.17
4uro	7.33629	8.4
4utv	5.79919	5.09
2e9c	6.37176	5.96
1pum	4.11393	3.05
4pml	4.69874	4.52
4pku	6.19002	4.52
4l0s	6.90745	6.84
4eft	6.40727	4.07
5ye7	6.71001	5.46
4mex	6.62932	6.7
1zuc	6.82333	8.77
5ty8	4.47036	5.46
6k5t	5.33722	4.24
3oad	9.37247	9.62
3l1n	6.02933	5.63
4uru	5.31458	2.22
3n49	5.2395	5.15
5tyn	6.20477	9.28
4bzo	7.88523	7.89
3q96	8.04339	8.54
5iq6	6.98914	5.26
1c7e	7.98821	6.3
6rqk	5.36617	2.8
5yea	6.79226	8.3
1a4g	6.30058	8.4
4l0i	7.2789	6.57
5yc4	5.06464	4.92
4wwn	7.81377	6.07
1exv	6.74915	7.35
2e95	6.88036	7.1
2ydf	5.84654	7.66
3sv8	7.91997	7.91
1o48	7.14115	6.35
5jk3	7.40184	8.14
5t37	7.33421	6.62
5etr	6.16104	6.52
3tll	6.10274	4.39
2v12	8.07257	9.05
3kac	3.81073	3.13
5mw2	6.20884	8.52
2hiz	7.42164	6.95
5bnj	7.79694	8.7
4b6c	6.75826	6.16
4ie3	6.48441	6.01
2ou7	5.16986	3.81
5i2r	7.90363	7.72
3ftq	5.32268	5.33
5c20	5.3858	6.41
1z6q	6.48104	6.7
3ckr	7.37921	5.3
6g97	8.03016	8.38
6dik	6.88263	5.07
5uit	7.1241	8.34
5hg5	7.74891	8.7
5cxi	6.75892	6.55
3l8s	7.50128	7
1zz1	5.95763	6.02
3zeb	5.45664	6.13
2ym7	7.16227	6.89
3f81	4.56862	7.13
1hk1	6.24856	5.64
2vto	6.5867	6.85
4pdk	6.43874	8.22
3br9	7.12932	7.21
3wym	8.45896	9.52
5fas	5.40245	7.47
3btl	5.90461	5.96
4eos	6.3885	6.05
3pcu	6.66124	5.29
2qhn	5.67119	6.01
2ykb	7.09803	5.96
4j0y	7.30969	6.36
4b3u	5.23163	5.33
3ti6	8.19829	9.27
6r8q	6.53131	6.92
6skc	6.29675	7.1
1tve	6.45944	5.68
5ows	7.02557	8
6dcy	6.51602	5.46
3cgy	5.08579	3.15
3ad7	3.87433	2.52
3tiz	5.45199	3.82
4lys	6.59757	4.34
3kdu	7.15235	6.46
6qha	5.96254	5.3
5mrh	5.12461	4.2
3fxz	7.25447	6.89
5v5o	5.48632	4.14
5hmk	7.68114	7.4
2xxw	6.06406	6.41
1mxu	5.83782	5.4
5cr7	7.21232	3.1
3obq	5.0711	3.54
4l53	7.75449	7.55
4ec4	7.1853	7.6
4ocv	5.10576	5.08
6gy0	7.34167	7.32
3hxi	6.20515	6.33
4f3h	6.4803	6.38
5ctb	6.38258	7.64
5tza	7.77042	9
2r2l	8.24155	9
2llq	6.12877	5.82
1mqh	5.86801	6.52
5ts0	7.78927	7.8
1zyr	6.71577	5.74
2p8s	7.93287	7.68
2g6p	5.96892	6.22
5fb0	5.46798	5.47
6eu6	4.81142	4.39
6gvx	7.75075	7.62
5ldk	5.74764	4.17
4el0	4.69344	4.49
1jmi	5.36232	6.06
1t3t	5.6449	4.96
4pgd	6.65613	6.92
5yij	5.20908	3.42
5g1n	6.20825	7.77
6euz	6.35542	4.18
6hol	5.85437	5.72
3s0j	3.8415	3.77
1nkm	7.03778	7.3
4ciz	5.8244	7.29
4kjv	7.13366	7.74
3lqi	5.74334	5.16
5xpm	7.76846	7.64
6djd	3.9498	2.14
1cwb	6.95761	7.89
6njj	6.19392	5.99
2c6m	6.56518	6.46
6o9x	6.50408	6.05
3u3u	7.00716	6.88
6cve	4.44791	6.8
5hdv	7.37415	7.82
5m4q	4.11871	3.51
1i8h	5.60019	4.54
4mlx	3.46613	3.19
5e1d	5.77699	5.39
5laz	8.33437	8.4
5g43	4.10601	3.7
1ow7	5.3271	5.4
1zzz	6.30365	5.14
2yke	7.27222	5.96
6hld	8.07826	9.21
2m3o	4.74268	5.3
3ens	8.22199	8.05
3mkf	5.75876	4.77
5qin	8.7184	10.4
2vth	4.68609	3.92
5fat	6.27246	6.96
3wyj	6.27379	6.44
5x9p	6.08663	6.89
5yjb	6.63279	7.54
1bmm	7.90876	7.1
5uis	6.97029	6.84
3nw6	6.28558	8.15
6apv	5.36672	6.96
3ftv	3.42264	2.93
3vf8	7.58568	6.82
3w33	7.53413	7.44
1awh	6.95191	6.08
2jj3	7.87978	9.55
5orb	4.57177	4.29
5bnm	6.13271	4.82
1nax	7.47238	6.43
1lb6	6.01907	4.08
4ie4	4.7459	5.48
5hh6	5.25379	6.4
4aft	5.40437	6.47
5wcl	4.19973	4.52
6czi	5.79708	6.25
1m7q	8.27336	8.59
6g6x	4.95241	4.88
5etu	5.0686	3.89
3kad	5.72169	5.12
4yw6	5.49945	7.08
1jg0	7.29199	5.3
5z5v	5.49338	6.54
4f65	7.21871	8.6
5yc3	5.0227	4.85
5lhg	6.74585	5.6
2x7s	7.01612	5.78
3mb7	5.85502	6.7
3oay	3.98706	1.7
2qa8	6.75394	6
5tyi	6.36355	6.89
3zlx	6.13278	3.8
6i0r	4.57756	4.35
4ci1	6.20152	6.6
1dkd	6.46406	5.7
5hbh	7.82045	7.31
1nms	6.12066	6.7
2gz7	6.75333	6.52
3ama	6.45807	6.53
1kti	5.01463	3.43
6r1k	5.63819	5.05
6r7r	6.40706	6.33
6djc	7.11698	6.63
4pgc	6.42445	5.88
5naw	6.5785	7.3
4xdo	3.53659	4.08
3s68	6.33265	8.66
6boe	6.74059	5.54
1etz	7.29539	7.24
2yns	6.18629	7.6
5fb7	6.59927	7.89
1wcc	3.99802	3.46
4d9p	5.63855	3.84
1c2t	6.46416	6.59
4gfd	8.02081	9.48
4y8y	8.81672	9.15
5nhj	8.1665	8.27
5cte	7.18016	7.8
5tzf	5.46715	5.8
1ru1	5.88816	4.74
3ggc	5.82907	5.44
3rl7	5.16466	4.74
6c5j	6.35538	7.16
6bfx	6.7038	7.1
1gx0	5.29455	4.22
1rsd	6.96808	6.52
4hyi	7.72079	8.52
4y85	7.254	7.89
3upz	5.8727	5.6
4qw5	5.9806	6.35
6ncp	6.19286	5.74
5ewz	5.80932	6.34
5ow8	5.79384	5.16
6ffe	6.17583	6.1
5mtv	5.24299	4.11
4h5e	6.12391	6.07
5ue4	6.78514	6.36
5wfz	7.4012	8
5wf6	8.33825	7.83
5uex	7.46106	8.82
5jnn	5.78585	5.35
5t6j	6.027	4.93
5hk9	6.47624	6.54
3lxs	6.86485	8.1
1db5	6.58571	6.82
3ti1	7.33686	3.89
6skd	6.43021	5.8
5owt	6.83179	8.17
5c7d	4.56595	5.11
4qxt	7.1863	7.8
6djj	3.62299	4.1
2a3x	6.51747	6.92
3ind	6.29931	5.82
3chs	6.23168	7.77
6qgk	7.13144	6.7
5ox5	7.21843	5.59
2c6c	7.40204	7.52
1yc5	3.98668	3
1dmt	6.51893	8.7
5hdx	7.55701	7.32
5c11	5.1846	6.47
4hvd	7.86013	8.85
2g0g	6.39397	6.29
1ets	7.74486	8.22
6mvx	6.80891	5.14
6esm	7.34997	5.53
5yid	6.41908	5.4
3hqz	7.8012	9.38
1gwq	6.40258	7.12
3ggj	5.57535	6
6a04	6.44581	5.21
2x4u	6.22854	4.32
2x2l	5.97087	5.28
3zo2	6.3351	7.1
5kq5	8.18872	8.05
3f2a	6.98281	7.24
1haa	7.41968	8.7
1jd6	6.35076	7.39
4oc4	7.61755	6.98
2is0	7.57412	6.7
4xm7	6.07643	3.57
2avi	13.1791	15.22
4pnw	6.12181	5.05
2vxj	5.27786	4.17
4xkb	7.20523	6.1
5lm4	6.1545	3.88
4ocx	7.57877	11.44
1xsc	5.84123	4.3
5tzo	5.53664	5.23
4jzb	6.36307	6.47
3s9y	4.92386	6.44
2g96	6.14991	4.28
2r2b	6.37906	4.2
5uch	6.59845	6.01
4h39	5.29703	6.68
4b5b	6.7052	6.41
2xx5	6.69881	6.7
4qqi	6.29332	5.52
3ti8	7.08419	9.05
3adu	3.91177	4.14
3kd7	6.52379	3.7
6qho	6.90362	6.2
5ow1	7.02388	4.15
3qpn	7.43766	7.77
6kzc	8.34092	7.94
2xxy	6.99906	7.89
4ke0	7.37858	7.77
2ovz	7.58384	7.89
1o79	7.45796	6.39
5v3x	6.57937	6.59
4jvi	6.67945	5.3
3s3k	5.06701	4.01
5m44	6.63267	7.4
6msn	3.89621	4.95
4pde	6.22612	6.44
2azb	7.87325	7.19
5db3	7.95302	7.92
5o1c	5.65382	3.95
4y2b	7.23644	8.36
2vta	3.8788	3.73
2vrx	7.07598	7.35
5yjk	6.5457	6.09
4q1n	7.99742	9.7
2vr4	5.81035	5.68
5ddf	7.5072	6.17
3uza	8.97947	8.94
5e1m	5.49445	6.72
3l81	5.2567	4.53
6udy	7.13915	7.57
3f8s	6.59206	7.89
5a7i	6.0257	5.26
5gx6	5.61456	5.8
3u0t	7.50721	9.52
1cr6	6.44827	8.51
4luv	3.57828	2.85
2hfp	7.06319	8.52
6die	3.21642	3.13
4clb	6.15372	6.55
3ft3	6.93704	7.36
1nnu	6.17793	6.82
5c4k	5.03232	4.56
3lrh	6.04814	7.35
4kiw	5.4749	5.12
4kon	4.49567	6.48
4tk0	6.58595	5.55
3sv6	7.65073	7.46
4ce3	5.76413	3.96
1o46	7.47033	8
6nfo	6.59877	5.57
2wd7	4.16185	4.97
3vi5	7.31149	5.68
5zys	6.1937	6.27
2wbb	6.63535	6.04
6e5s	7.32451	6.44
6fc6	4.91549	5.25
1m74	5.65259	7
5ar4	7.69693	6.7
3zlq	6.80569	6.04
4rn6	7.46202	5.1
2cvd	7.33938	6.1
1uj6	5.24447	3.05
6prg	4.43851	3.7
6c0u	7.29554	5.99
3oap	6.0871	6.26
5mra	6.58138	8
5mtx	8.03296	7.75
4yt7	7.88891	8.77
6kzd	7.87721	8.53
1g42	4.70285	3.01
6cyh	5.37404	3.15
4cfw	6.99232	6.29
4j0p	7.04535	7.29
4j6i	7.70811	8.85
5bml	7.21766	8
2xx2	5.62686	7.3
2waj	5.97231	6.4
2wgs	6.59515	5.6
5mt4	4.95333	3.3
5xyy	6.52846	5.04
1jbd	7.23636	6.92
4oef	5.2245	4.76
6rrm	5.20894	6.84
5tzh	7.49717	6.17
4byi	7.47553	8.05
6i3s	7.4535	7.05
6i5j	6.34085	5.85
4jze	7.58931	8.15
2x2k	5.88794	6.52
2x4r	6.87578	4.77
4wrq	5.56231	5.34
6a03	6.58057	5.25
3n7s	7.94182	7.7
5aqp	2.77986	2.68
6uhu	5.57131	3.4
3obx	4.68989	3.89
5dhj	5.72513	6.7
3uvm	5.95357	7.52
4l3o	7.10204	6
4eeh	5.94452	4.35
4el9	6.77337	5.36
3wzk	7.50503	7.24
6esj	7.90826	5.68
5lb7	5.46639	5.05
5yic	6.51123	5.89
5kxc	4.68462	5.26
3d8y	4.76803	3.4
2yhd	6.21408	4.64
6ugq	6.35538	7.55
1ett	7.46779	5.89
6bir	6.25051	7.52
6mv3	5.14973	3.33
4lpg	6.80677	4.25
5wip	4.13573	4.71
1lhf	8.69645	8.09
5c7c	4.96227	5.26
1x6u	5.23222	3.22
3veu	7.39806	7.26
4qxs	6.63203	5.96
4lv2	7.02891	8
3ihz	7.47764	6.8
4efg	7.17114	7.26
5lhi	6.98783	8.11
5e8w	7.43342	4.39
6c0r	7.90396	7.51
2foy	7.26752	6.92
3n2e	6.56545	4.96
2ydo	5.84674	7.51
3oaw	7.25809	8.15
2p2h	7.73262	7.17
4wq2	5.67244	6.3
1oxq	6.01355	6.3
3zlv	4.18262	3.52
4gee	7.66117	9
4rn1	7.07828	5
5nkk	5.27502	5
3h1z	6.90216	4.66
5gwy	5.88993	4.95
6e3m	6.31344	8.64
5orl	3.42171	4.82
4yqm	5.71307	7.51
2gv2	7.58844	8.3
1you	7.84802	9.06
1o41	2.9723	3.05
3vi2	4.77968	3.77
3b1t	6.00093	5.66
3u9n	7.56748	7
6r4s	5.67059	6.39
3ck7	5.22592	4.05
1r58	7.01908	6.96
3ft4	7.18714	5.93
4kip	7.64756	8.15
5c4l	5.4046	5.64
5c29	5.72083	6.06
1irs	5.88078	5.22
6p7q	5.67726	5.36
1awf	6.90556	6.01
3u6j	7.66677	8.21
5dda	7.21304	5.78
2vr3	5.29827	4.98
6ev0	6.49217	5.74
4mjo	7.01661	6.22
1gt5	5.14287	6.1
2x85	6.00219	3.89
2qn2	6.11675	4.55
6i9a	7.39748	10
3f88	6.98078	8.64
4gja	7.70213	5.92
4ra5	7.77464	8.4
4glx	5.67866	7.8
6gu2	7.25846	5.8
5ylu	6.75423	8.62
5nhv	7.22872	8.55
1i43	4.67627	3.7
5x5g	5.89721	5.83
4l31	7.0298	6.79
1rs4	6.90364	7.17
4hy9	7.14289	7.1
3d1v	4.31621	3.49
5kql	5.19563	4
1xuo	6.89459	7.16
4wt6	8.47353	7.92
5tzz	7.83624	7.85
4hyu	7.42569	8.21
2yak	7.10557	8.7
6bfd	7.08417	8.3
3upf	6.65557	6.7
6o6g	7.15043	6.52
3tia	7.63621	8.51
2wa4	4.63345	4.74
5hki	5.42436	2.8
5uc1	8.27365	7.85
3lxo	3.75046	4.82
4cfe	7.89981	7.22
4yti	7.36617	7.89
5owh	7.04977	5.92
2jo9	4.80481	4.28
6fod	7.56961	8.15
3w69	7.62728	7.24
2jfh	4.83099	3.06
2a58	6.23027	4.92
2c0o	7.71677	5.91
2bed	8.44355	8.15
3chf	5.62048	5.37
2xqq	5.52536	4.82
3nti	5.8525	5.22
5a2j	5.12998	5.85
2oyk	4.68978	5.3
1qf5	6.185	7.37
5ul5	6.79873	6.97
6ipi	5.3569	5.71
4lp9	7.43514	6.21
5oxl	4.86521	3.25
3w0l	5.04139	7.02
6fi1	3.65709	2.15
5ngr	4.8299	4.62
4ej2	4.42981	2.49
4n9b	4.61218	5.28
1pyg	4.96109	5.52
3eky	9.27654	9.64
5ax3	6.41961	5.92
1oth	5.61049	7
6boy	7.85042	5.74
2p8h	7.78567	7.15
5e2w	6.84595	7.51
1v0m	5.1717	5.1
2ay4	2.79005	2.91
4pg3	5.71377	7.85
5fd2	7.93804	7.05
6g01	6.82406	7.41
3aav	6.40654	6.62
2zxa	6.60588	8.35
1o4o	2.93445	2.46
1o2v	6.19616	5.85
1fdq	7.24112	7.27
3qs8	4.59579	4.74
5k8v	5.32575	6.34
4tki	5.42986	6.38
4j3m	7.36023	7.68
4tmp	5.35991	5.43
5a8x	8.0298	8.19
6czu	5.81036	6.32
4afh	6.72983	9.54
4j58	5.04522	3.3
5wei	5.45865	5.7
3kga	7.49356	7.21
6nfz	7.83162	7.8
6gzh	7.25112	8.27
4efu	7.02007	6.6
3d25	7.05159	7.66
4hzz	6.04964	8.08
3f7b	6.73248	7.19
6bcr	5.48552	5.26
1zub	5.29201	6.57
2x7o	7.54839	7.47
2r1x	6.53463	4.8
4urn	6.7593	4.46
1bdl	7.30009	5.85
4pkt	6.11952	4.83
3jqb	6.05504	6.02
6bjo	7.0955	6.29
4jpe	6.5255	7.32
6c91	6.16102	6.19
1bmq	7.7857	7.42
5lg3	5.77684	3.8
5fah	6.32507	6.15
2vtt	7.35616	7.36
3kn0	5.37253	3.6
3anr	6.14369	6.46
4cjn	5.91877	4.76
1p6d	6.48601	2.94
1z6j	7.09402	8.03
5c42	7.47958	8.72
1p01	7.50841	9.46
5wlt	6.99605	6.81
5i2i	5.28066	4.3
1vyw	6.90219	7.43
2c5y	7.01145	6.6
3q3t	8.18711	7.43
3okp	5.51303	4.72
2p8o	4.17874	4.85
2qmd	8.02627	8.3
5ng9	5.48985	6.72
5o22	6.60266	8
2ay3	3.58764	3.55
4mi9	4.69291	3.42
5ngu	8.26503	7.44
3hqh	4.82464	4.2
4n9e	7.65947	7.82
3emg	7.77732	8.05
5tuy	6.93048	6.35
6hop	4.54559	5.62
3rcd	7.37585	7.77
5k4z	6.68321	6.15
3fq7	5.52767	2.52
1cw2	5.48033	6.15
6o9d	7.95837	8.7
5zuj	5.55771	4.78
5a4t	5.46483	5.89
6cvy	7.6534	8.41
2oyl	4.29653	6.3
1r6n	8.02839	7.4
1x9d	3.49157	3.96
1g4k	6.70395	5.7
4nzm	6.71519	6.85
2wa3	4.22813	3
5jn9	5.89076	7.79
1dbb	7.60549	9
4tn4	7.62296	6.33
2ygu	5.62559	6.49
6c5q	7.07964	6.66
2kpl	5.56679	6.64
3uvx	4.04281	4.34
1hgj	3.94134	1.66
1a7t	4.17125	1.64
6myn	8.75355	7.85
1c4v	7.56766	10.8
5dh3	7.47576	7.42
3d7h	7.94373	10.22
4w4z	6.36408	7.52
5wjj	7.84961	6.62
1p06	6.78354	6.27
1aqj	5.72047	6.47
5xs2	5.28472	8.3
2v83	5.46397	4.47
3tct	7.29967	8.52
3imy	7.40927	9.7
6p11	6.56017	6.05
4clp	5.56703	1.27
1pzo	6.22955	3.32
5yjy	5.50395	6.94
5fao	7.06567	7.96
2vts	6.89342	7.52
4y2p	4.87418	2.66
4xg7	7.61881	7.49
4gj8	5.65621	3.3
4jv7	6.58277	6
2qhr	6.93173	7.39
1oq5	7.16424	7.68
6jid	6.22669	5.08
6bc9	8.63193	9.43
3og7	7.51828	7.51
3pj8	6.62972	7.4
5tyr	10.5083	9.59
4bzs	6.80286	7.12
5nmg	6.56788	5.75
4pks	6.06672	4.82
4n3w	5.63736	3.5
4l09	6.4574	6.07
3usn	6.61723	6.15
6k5r	5.55134	4.27
2o9k	5.64597	4.11
3pjt	6.14767	4.88
5t52	5.07991	9.28
5etn	5.14224	5.37
3cbs	7.14071	7.24
5ory	3.9382	3.45
4ywa	5.13044	7.55
1o4h	4.45881	2.44
5a83	7.38153	6.8
3dxk	6.25888	6.33
4j3j	7.68975	7.51
4tkn	6.18723	5.89
3w5t	7.75663	4.52
4npv	7.24661	7.46
1fmb	7.45931	10
4kil	6.31519	6.3
1qca	7.59432	5.27
4u7q	9.37506	9.74
5ha9	6.09015	5.78
1nhw	6.07761	4.84
5uox	7.76474	8.3
6csf	5.41065	5.44
1z6d	3.81079	2.34
4w4s	6.91045	5.02
1r5h	6.80081	6.74
1aqc	6.11134	5.34
5mxo	5.5517	5.27
6g9n	8.24528	8.52
1i8z	8.18732	8.9
5lgq	6.12061	7.05
6gub	6.6911	7.64
5m4c	6.63267	7.4
2az5	7.53161	5.27
4hup	4.7909	4.82
3q6k	5.37293	8.37
2x8e	7.33641	7.85
5tv3	6.6337	8.09
2qnb	4.95717	5.34
5vsd	6.53705	7.24
1owi	7.5175	7.55
1oqp	6.44545	7.3
5yjp	7.0609	6.62
4rg0	8.29926	7.3
4y2y	5.09028	5.05
3wyx	7.51992	8.37
6mul	8.06234	8.2
5ye8	4.01073	3
5lhu	3.94282	4.66
4ge5	7.56863	6.57
6bee	6.22181	4.66
4hzt	6.8844	6.12
2qaf	4.71778	5.36
3l17	7.32934	8.28
5vzy	7.22324	8.49
6c0n	8.03923	8.37
4jyv	7.85149	7.77
3l7b	4.77648	2.4
3pj1	8.31892	7.32
1i72	6.21423	7.26
4xhv	5.72054	4.3
2cv3	7.01889	6.57
4n5g	6.06967	5
1ax2	4.08152	3.99
3tl5	7.56427	7.85
4fzg	7.37559	7.72
4qtd	7.24927	5.97
5t3n	5.9358	8.04
1o4a	6.96683	6.92
1o2x	6.19616	5.85
4tkg	7.98936	6.85
3qs6	4.88711	4.89
5v6u	6.05939	2.26
6ay5	7.10048	7.16
5zyh	6.66976	5.57
6fex	7.46684	7.54
3hwx	5.89963	7.86
5yof	6.39167	5.82
4xbd	5.32216	6.4
2vwu	7.54545	6.46
1hn2	5.99052	6
1a85	5.44068	4.52
5fdp	8.05053	6.51
1gqs	4.38441	6.3
4hv3	4.97733	3.94
2g00	8.38705	9.74
6hoy	6.8949	4.48
2qk8	6.74907	7.91
1mq1	5.8594	6.59
1erq	5.68919	7.89
6bin	5.89257	6.34
5axq	8.75482	10.1
2o3p	6.65811	5.96
3in3	6.95551	7.22
3tfk	6.34176	5.01
5t90	8.5621	6.68
1r6g	7.73173	9.21
5wou	5.09689	6.18
5jga	7.61207	8.64
1p5e	5.75777	4.81
3drp	9.0933	9.7
2a3c	4.91781	4.43
5eqq	8.02117	8.17
5ewh	3.62906	3.77
5c87	4.05724	3.7
4kc2	4.16973	3.31
1dbk	7.84305	8.1
1g27	5.92149	8.15
1e1y	6.41774	5.6
2evo	5.22304	7.17
5i89	6.81331	7.48
3igb	5.00259	4.42
5owf	4.38511	5.8
2c90	4.13982	3.48
4fyh	6.32112	4.85
3vjm	7.89646	9.43
4qwk	5.9806	6.27
4occ	7.90958	8.7
5qcn	8.31163	8.22
4n6h	7.66969	9.28
4pnl	4.92972	5.52
3d14	7.50173	7.66
5awu	6.10419	4.65
3n1v	4.31428	3.3
1ba8	7.68443	9
3uph	8.14282	7.82
3uvq	8.27698	7.77
4l5j	4.45192	3
1qj7	7.44095	8.1
4cc6	5.76054	6.64
4j51	7.45595	6.59
6df1	6.79495	6.56
6o3x	4.77203	6.25
6qme	6.05972	4.36
4yqv	5.30947	5.71
5er5	5.32702	3.67
4qtc	7.17712	6.4
4b6q	5.40883	7.55
1o4f	3.26459	3.52
4j3d	7.75434	8.28
3qs1	6.92285	7.96
1yon	4.87715	4.21
3zjt	6.57745	5.64
6hcu	7.35131	7.82
2ipo	6.81869	5.06
2auz	7.20527	9.46
4mep	5.46005	5.33
1bb0	8.75117	8.36
4ge2	7.13564	6.05
6beb	6.22344	3.61
3zj8	6.01987	3.9
1zsr	7.05937	9.82
3zep	7.77032	7.66
3mks	6.65309	5.72
6c98	6.41829	4.1
2m3z	5.18126	6.57
4wx4	7.8531	9.22
4y4g	4.07331	2
4xg9	7.92105	9.15
3jwr	5.01973	8.07
4pd5	4.61896	2.86
4gj6	6.731	5.12
4rab	6.18653	7.4
6i96	6.36103	6.68
4jv9	6.52091	5.74
6jij	6.71662	6.64
5vsc	6.89478	6.29
2xrw	5.40513	5.15
2xtn	5.33841	7.4
3frz	7.40546	8.15
6qdx	6.03749	4.52
3b8r	8.42378	9.22
4dvf	7.98764	6.89
1aw1	4.64645	1.05
5jdi	5.0073	5.37
4u7v	8.30527	5.49
6iso	5.69089	4.6
3mg4	7.86348	9.3
6k0j	6.59527	7.89
5aqk	5.65944	3.65
3n7h	3.93874	4.5
3ggv	8.5188	10.85
4d0x	7.47214	8.1
1a1c	6.60085	6.4
5dhq	7.20581	5.7
3wut	4.98999	6.49
4pnk	7.18153	6.6
4hy0	8.0056	6.7
3d7f	7.63829	9.3
3rjw	7.74894	7.57
2op3	5.85875	6.31
5owa	5.35132	5.46
4fyo	7.89509	7.33
5pzn	6.68653	7.39
4qwl	5.9806	6.18
3h2n	4.32202	3.67
5oq4	7.3123	7.6
6e05	4.98019	4.26
5hmy	5.49406	6.3
4h3i	7.68354	8.52
5a46	7.39847	7.66
3szm	6.47575	6.4
1tys	5.39038	5.49
5xvf	6.83752	6.15
4lp0	7.46264	8
2i0h	7.52468	8.05
3in4	7.39482	7.52
6sd9	8.4058	9.1
6r12	4.03723	4.4
3cho	5.51494	6.55
4u45	6.77037	8
6cvw	7.73588	8.15
5t97	7.63529	7.77
6au9	6.21369	5.96
5k48	5.66649	6.6
5wik	7.09494	6.21
4ju6	6.65794	6.17
3omg	5.29707	4.72
2fci	5.5171	7.15
4ux9	5.54362	5.1
2qmj	5.88166	4.21
5g10	5.32685	8.01
4giu	5.49453	5.33
3wzp	7.11481	6.82
5fbn	8.4204	9.57
1gwm	5.44398	4.1
4jsc	7.2076	7.13
6v1c	4.05249	4.19
3rcj	6.1057	6.1
2m0u	5.03476	6.44
5ur9	6.4792	6.05
6cnk	7.63004	7.77
5l6p	6.74179	7.26
4x6s	6.15443	5.24
3p44	7.74165	8.01
6ami	4.6137	4.52
4iq6	7.02346	7.24
1fvv	7.45202	8
2q96	5.60096	5.92
2zjf	3.95156	7.72
5h08	6.98801	5.96
1xdg	6.00021	7.3
3px8	3.59949	3.64
5j3v	6.09796	6.98
4v05	7.54581	9.7
5b6c	5.55078	3.66
1hp0	5.94621	6.7
2viw	6.73842	7.14
6s0e	4.17638	5.5
3wbl	7.2401	4.64
4zy1	7.21863	8.14
4mw2	7.08451	6.7
4erk	6.12584	4.57
3wd9	7.65682	8.08
1ol1	5.75051	4.68
3mv5	5.67904	6.74
1els	9.10284	10.82
1rdi	2.8261	2.06
4uit	6.88013	6.7
1rm8	6.57253	9
4c4e	7.19017	7.6
5u7d	8.39534	9.3
5ij7	6.57862	8.51
6s9x	7.64988	6.42
5npc	5.26751	4
5nvz	6.83753	6.77
4ruu	6.7876	7.54
3unj	6.21578	4.96
6poq	4.15322	2.57
1xm6	6.34111	6.38
4ui8	7.10821	7.6
3my1	5.55851	5.45
2gmv	7.11314	6.2
6kdz	7.87026	8.54
3o0j	7.06064	7.19
2pcu	5.7185	3.04
2onz	7.15513	8.89
1dzp	4.4613	5.44
1sts	5.35563	5
2uzo	6.68804	4.57
4o78	6.41589	5.34
5zde	5.3733	5.75
4yl0	8.42081	8.22
1acj	5.67536	8.09
4nb3	6.19275	7.66
4x9w	7.57882	6.85
3vrv	8.95343	10.54
5l98	5.33003	3.31
1thr	7.19328	5.38
1tnk	3.09898	1.49
5ml3	8.09744	9.69
4r95	7.32825	7.85
4yje	5.5359	4.84
4tvj	7.33654	7.91
3dcv	6.76673	8.52
2rfn	7.54469	8.3
3nc4	3.7319	4.58
1fyr	6.1981	5.62
3rx5	5.4555	6.27
3opm	7.44983	6.62
4hmk	6.36621	6.1
6f8r	5.56537	4.7
4mrh	3.85764	1.9
5nzq	3.3854	2.03
2igw	4.41553	1.31
6hrt	8.48044	9
1y2c	5.66366	6.57
1y4z	5.63871	7.24
4x3e	4.92147	5.47
3avg	3.73154	3.3
5xmu	6.95963	7.51
5l3f	5.68612	6.33
5zhn	6.40462	8.8
5d0j	5.79604	5.31
2ggd	2.87369	3.8
6knh	3.23423	3.55
3nij	4.71276	4.89
5bvd	8.26726	9.8
2rcx	7.40832	9
1ywr	8.19693	7.89
3lcu	5.46259	3.52
6cd5	6.44015	6.81
2bq6	8.30396	10.15
3ayc	4.88422	4.24
5y7z	7.46585	7.81
4e49	5.26808	5.11
1h07	8.45757	5.52
6dxx	7.04948	6.64
5go2	2.94707	3.22
4dgg	7.10846	6.1
5eje	6.3233	5.6
1iep	7.43377	7
4m7y	5.66907	5.32
3prf	7.67439	8.85
5ajx	7.04785	7.96
5tg5	5.60313	4.01
4i7d	6.20209	7
1mem	8.7059	7.94
1zkn	4.61522	4.51
5w7i	5.50083	4.95
4a4h	4.73646	2.77
4jg8	7.67194	8.6
3oyp	7.95432	8.7
3i06	6.08761	9.7
6q9u	7.27459	5.89
6d4t	6.09975	6.92
3i6c	5.40648	4.92
1utc	5.87119	4.55
5nuu	7.26982	8.2
6pl2	7.09192	8.06
2w6n	5.61385	6.9
4k4f	7.66667	6.7
4i11	5.54206	4.57
5tgy	6.31307	7.35
1gcz	5.15785	5.13
5ml4	8.30887	8.7
1tnl	3.42805	1.88
5q1g	6.62874	3.58
4g2f	7.38636	6.8
4r92	6.8322	7.41
4tpt	7.31459	7.04
3skk	6.38438	4.47
3m3o	4.55498	3.6
2y59	5.77311	6.44
3dcq	6.4947	5.23
3deh	4.70606	6.83
3o6t	4.87414	5.22
3nef	5.62697	5.94
1ke6	7.25837	8.24
4m4q	7.70262	7.96
3twj	6.60518	7.84
3kze	5.19015	3.95
5mja	7.35373	6.66
5f91	5.52709	5.2
4zpg	6.73774	7.26
5aip	3.93227	2.82
1eei	4.27776	3.15
3ezv	6.84315	5.98
2ltx	5.55449	5.39
4gxs	5.11456	4
4mx1	5.01538	3.68
2imb	4.16271	4.22
6ebw	8.32983	8.6
5npd	6.72999	7.42
5dyw	6.91883	8.31
4mwy	8.74432	7.05
2b1z	7.90892	7.1
4zyz	6.73747	7.17
1zgb	7.72338	8.06
1rdn	4.16751	1.84
4hnc	4.64348	3.17
4hhz	7.01338	7.72
5tku	9.06781	9.8
1pau	7.89149	9.46
2vip	6.62754	5.28
4zy6	7.42686	8.3
4mw5	6.88863	7.35
1w14	7.46294	8.52
4fhi	7.86643	7
1klg	6.20495	7.89
4ln2	4.63355	3.61
4yef	4.85279	5.35
6akw	6.59608	7.22
1nu1	6.56436	7.19
4iwd	7.40776	9
4x68	6.79984	6.57
4e8y	5.95253	6.09
6fqo	7.23233	6.85
2vcb	6.28178	5.26
6d4s	5.91001	6.05
2ama	7.84047	8
4xpj	6.32402	5.09
2w0p	5.83994	6.52
6ega	7.88751	6.78
4bbf	7.80513	8.66
1n5z	5.8312	4.36
4jaj	5.33884	5.26
2fwy	6.9469	6.7
4i7c	6.0823	8.22
4bd3	5.63881	4.54
5alf	7.17755	6.69
5tg2	5.81317	5.49
4a4o	8.04927	8.05
5w1w	5.45167	5.52
5iis	9.02534	9
1l0a	6.43958	4.62
6f7q	7.70962	8.96
3k5f	6.79845	5.43
2chz	7.27805	7.8
4zsh	6.15028	7.05
4zuq	5.27568	6.89
1iew	3.58191	4.59
1ce5	4.50267	4.74
1h6e	5.92004	6.15
5d9p	5.52251	3.2
2ghg	7.72499	8.82
6tld	4.46569	5.35
1sqb	7.10653	7.95
3o57	7.96659	10.1
4kxm	6.34998	5.59
6h7b	5.6475	7.48
3ayd	4.62613	4.19
4o2e	5.73735	8
1tkz	6.98792	6.62
1h00	6.43991	4.42
5eef	6.39912	8.32
1cj1	6.89213	8.8
4lkh	4.35835	3
5znp	5.55941	4.69
3kpw	4.53339	4.85
6fty	6.08437	2.7
3is9	7.30661	6.42
4awg	6.69146	5.96
3doz	5.69686	5.7
1fsg	4.63766	5.02
6ck6	8.12087	9
2wsx	6.04948	2.41
5xmr	7.13067	7.61
4p0n	7.86427	8.66
6qz6	6.89911	6.49
6dqb	6.44211	6.49
4yfi	6.53427	6.3
5ytu	4.56765	4.92
4wf6	5.04066	6.3
1y2d	6.22432	5.7
5acb	7.88527	6.8
5cf5	8.73031	8.6
5w8j	7.04479	6.43
6f8u	5.51495	6.1
4eqc	7.5689	8.1
4mro	7.14183	7.06
4uj9	7.47227	8.7
5vdu	4.21296	3.7
1mcz	3.87712	3
2fwp	3.19352	2.92
5ajv	6.3845	6.24
5alo	6.90254	6.13
4jg6	5.09311	6.44
4a4f	4.67735	2.88
3ukr	6.66834	4.92
4rvt	6.26721	5.72
3c0z	4.04099	3.95
4zsa	7.53788	7.82
6n4t	7.29293	8.09
1wqv	7.16382	6.89
2w05	7.18136	9
6mdd	6.1825	4.33
3i6m	7.34373	6.46
6oa3	5.81399	6.4
6n48	7.38241	5.92
5w12	6.5765	7.28
[truncated: 12,128 more rows]
