# Supplementary material for: GNNSeq: A Sequence-Based Graph Neural Network for Predicting Protein–Ligand Binding Affinity
Source: Pharmaceuticals (Basel). 2025 Feb 26;18(3):329. doi: 10.3390/ph18030329 (PMC11945123; doi:10.3390/ph18030329)
Supplement: Supplementary file 1 [file pharmaceuticals-18-00329-s001.zip › Table S6.xlsx]

## Sheet: AA2AR
Receptor	Ligand	Predicted Binding Afinity [-log(kd/ki)]
AA2AR	ZINC000000029325	6.68792
AA2AR	ZINC000000040706	7.36064
AA2AR	ZINC000000001342	7.27899
AA2AR	ZINC000000031266	6.88881
AA2AR	ZINC000000043412	6.67619
AA2AR	ZINC000000002932	6.15698
AA2AR	ZINC000000566201	7.28094
AA2AR	ZINC000000075966	7.3805
AA2AR	ZINC000000042117	7.8114
AA2AR	ZINC000000041116	7.07323
AA2AR	ZINC000000067067	7.46466
AA2AR	ZINC000000066473	7.5959
AA2AR	ZINC000000022774	4.06969
AA2AR	ZINC000000110257	7.16734
AA2AR	ZINC000000050305	6.83334
AA2AR	ZINC000000215136	7.17593
AA2AR	ZINC000000112254	7.23667
AA2AR	ZINC000000000186	5.81249
AA2AR	ZINC000000035464	7.98205
AA2AR	ZINC000000159303	8.04336
AA2AR	ZINC000000060607	7.56406
AA2AR	ZINC000000088101	5.5801
AA2AR	ZINC000000114894	7.84571
AA2AR	ZINC000000008036	5.69399
AA2AR	ZINC000000119006	5.66971
AA2AR	ZINC000000063297	5.35887
AA2AR	ZINC000000074619	7.06562
AA2AR	ZINC000000027921	6.47251
AA2AR	ZINC000000001033	7.47784
AA2AR	ZINC000000030329	5.5801
AA2AR	ZINC000000344047	5.63824
AA2AR	ZINC000000122427	5.3066
AA2AR	ZINC000000030394	5.58649
AA2AR	ZINC000000066364	5.00601
AA2AR	ZINC000000033232	8.13505
AA2AR	ZINC000000032330	5.23316
AA2AR	ZINC000000038414	6.10141
AA2AR	ZINC000000037928	7.25372
AA2AR	ZINC000000087993	6.73924
AA2AR	ZINC000000367434	6.02162
AA2AR	ZINC000000008474	6.70162
AA2AR	ZINC000000043891	8.40074
AA2AR	ZINC000000121677	7.69806
AA2AR	ZINC000000418407	7.7542
AA2AR	ZINC000000044002	6.91189
AA2AR	ZINC000000153236	5.85151
AA2AR	ZINC000000302935	7.92379
AA2AR	ZINC000000037937	7.23292
AA2AR	ZINC000000030568	6.45112
AA2AR	ZINC000000046317	6.63243
AA2AR	ZINC000000061043	6.04426
AA2AR	ZINC000000052690	7.26137
AA2AR	ZINC000000019853	5.83528
AA2AR	ZINC000000221344	8.10768
AA2AR	ZINC000000004046	7.1307
AA2AR	ZINC000000004841	5.81734
AA2AR	ZINC000000204615	7.79535
AA2AR	ZINC000000012806	5.56681
AA2AR	ZINC000000002542	6.49113
AA2AR	ZINC000000049275	6.42575
AA2AR	ZINC000000050797	7.59409
AA2AR	ZINC000000193876	6.05189
AA2AR	ZINC000000098706	8.03652
AA2AR	ZINC000000053966	6.41947
AA2AR	ZINC000000099914	5.49045
AA2AR	ZINC000000080083	6.97817
AA2AR	ZINC000000319379	7.37055
AA2AR	ZINC000000048289	6.81643
AA2AR	ZINC000000007528	5.18521
AA2AR	ZINC000000389623	6.17564
AA2AR	ZINC000000169612	5.1875
AA2AR	ZINC000000032794	6.26285
AA2AR	ZINC000000495834	7.73623
AA2AR	ZINC000000282566	5.44227
AA2AR	ZINC000000036689	6.96208
AA2AR	ZINC000000085089	5.01834
AA2AR	ZINC000000000123	4.34578
AA2AR	ZINC000000031482	5.45057
AA2AR	ZINC000000066725	6.32995
AA2AR	ZINC000000482206	8.33735
AA2AR	ZINC000000095386	8.11257
AA2AR	ZINC000000102157	7.86478
AA2AR	ZINC000000035056	5.52374
AA2AR	ZINC000000928657	7.71549
AA2AR	ZINC000000033483	6.90103
AA2AR	ZINC000000056879	7.0784
AA2AR	ZINC000000063859	7.28536
AA2AR	ZINC000000000591	6.02349
AA2AR	ZINC000000437122	6.50317
AA2AR	ZINC000000057235	8.04837
AA2AR	ZINC000000149575	7.70421
AA2AR	ZINC000000012984	6.0092
AA2AR	ZINC000000029365	6.36454
AA2AR	ZINC000000009223	5.53599
AA2AR	ZINC000000421273	7.22281
AA2AR	ZINC000000157101	5.32037
AA2AR	ZINC000000036720	6.00401
AA2AR	ZINC000000022760	7.07564
AA2AR	ZINC000000006795	5.14283
AA2AR	ZINC000000103391	5.88208
AA2AR	ZINC000000020221	6.58543
AA2AR	ZINC000000002530	6.43874
AA2AR	ZINC000000068513	7.84167
AA2AR	ZINC000000045245	7.00949
AA2AR	ZINC000000050758	5.97283
AA2AR	ZINC000000022499	7.71773
AA2AR	ZINC000000106900	6.47516
AA2AR	ZINC000000069736	7.36676
AA2AR	ZINC000000057858	7.27255
AA2AR	ZINC000000143529	6.45052
AA2AR	ZINC000000152007	7.61172
AA2AR	ZINC000000034645	7.00486
AA2AR	ZINC000000022921	7.42351
AA2AR	ZINC000000128221	7.91712
AA2AR	ZINC000000031793	6.42331
AA2AR	ZINC000000033900	6.52267
AA2AR	ZINC000000031031	6.01196
AA2AR	ZINC000000015436	7.28477
AA2AR	ZINC000000117413	7.89053
AA2AR	ZINC000000002017	7.66017
AA2AR	ZINC000000370801	6.66688
AA2AR	ZINC000000038880	6.32428
AA2AR	ZINC000000050889	5.16164
AA2AR	ZINC000000161115	6.92838
AA2AR	ZINC000000031211	7.15431
AA2AR	ZINC000000017967	7.12262
AA2AR	ZINC000000087514	6.47305
AA2AR	ZINC000000030242	7.36238
AA2AR	ZINC000000588145	8.23105
AA2AR	ZINC000000005304	7.6156
AA2AR	ZINC000000042714	6.76961
AA2AR	ZINC000000119895	6.28906
AA2AR	ZINC000000004785	5.20784
AA2AR	ZINC000000405892	6.53788
AA2AR	ZINC000000022952	8.13074
AA2AR	ZINC000000128540	6.16978
AA2AR	ZINC000000037958	6.91176
AA2AR	ZINC000000063746	6.78803
AA2AR	ZINC000000069239	7.61726
AA2AR	ZINC000000002247	3.27566
AA2AR	ZINC000000036245	8.05024
AA2AR	ZINC000000110174	6.72692
AA2AR	ZINC000000030491	6.75628
AA2AR	ZINC000000067591	6.73942
AA2AR	ZINC000000310154	7.12175
AA2AR	ZINC000000082886	8.21851
AA2AR	ZINC000000632389	6.7234
AA2AR	ZINC000000037576	5.88158
AA2AR	ZINC000000088575	7.75259
AA2AR	ZINC000000189161	5.40015
AA2AR	ZINC000000063433	7.77015
AA2AR	ZINC000000124699	6.13354
AA2AR	ZINC000000030034	6.53495
AA2AR	ZINC000000125959	6.38403
AA2AR	ZINC000000047516	5.98791
AA2AR	ZINC000000622758	5.53907
AA2AR	ZINC000000030005	6.20152
AA2AR	ZINC000000220180	7.78046
AA2AR	ZINC000000374407	6.48564
AA2AR	ZINC000000006647	5.80292
AA2AR	ZINC000000152138	7.05374
AA2AR	ZINC000000016979	7.80365
AA2AR	ZINC000000043618	5.90479
AA2AR	ZINC000000032923	7.274
AA2AR	ZINC000000066581	6.62617
AA2AR	ZINC000000180447	8.04857
AA2AR	ZINC000000036483	7.24727
AA2AR	ZINC000000066461	7.51538
AA2AR	ZINC000001092774	6.35126
AA2AR	ZINC000000000933	6.47097
AA2AR	ZINC000000444612	7.27729
AA2AR	ZINC000000051428	6.61283
AA2AR	ZINC000000006296	6.10817
AA2AR	ZINC000000066466	8.02261
AA2AR	ZINC000000052306	5.40187
AA2AR	ZINC000000252830	7.58463
AA2AR	ZINC000000063079	6.07901
AA2AR	ZINC000000080945	7.18159
AA2AR	ZINC000000001468	5.99235
AA2AR	ZINC000000132416	7.42503
AA2AR	ZINC000000031811	6.49779
AA2AR	ZINC000000018712	6.85206
AA2AR	CHEMBL1095695	7.57807
AA2AR	ZINC000000036265	7.73548
AA2AR	ZINC000000006000	7.75952
AA2AR	ZINC000000006228	6.32441
AA2AR	ZINC000000075311	7.4882
AA2AR	ZINC000000019389	6.04659
AA2AR	ZINC000000049571	7.75284
AA2AR	ZINC000000043985	8.07769
AA2AR	ZINC000002135602	8.01073
AA2AR	ZINC000000056300	4.36057
AA2AR	ZINC000000027354	8.03878
AA2AR	ZINC000000622429	8.6193
AA2AR	ZINC000000288080	8.46009
AA2AR	ZINC000000034242	7.01415
AA2AR	ZINC000000038777	7.09007
AA2AR	ZINC000000002773	6.86596
AA2AR	CHEMBL257982	7.43293
AA2AR	ZINC000000044288	7.29024
AA2AR	ZINC000000047458	5.13685
AA2AR	ZINC000000000076	5.52985
AA2AR	ZINC000000041635	7.65298
AA2AR	ZINC000000011168	4.94287
AA2AR	ZINC000000038434	6.35017
AA2AR	ZINC000000069974	7.45804
AA2AR	ZINC000000062917	7.5482
AA2AR	ZINC000000005148	6.59722
AA2AR	ZINC000000034284	7.21422
AA2AR	ZINC000000094949	6.45918
AA2AR	ZINC000000538425	7.86176
AA2AR	ZINC000000409542	7.46407
AA2AR	ZINC000000068890	6.92156
AA2AR	ZINC000000030386	7.01187
AA2AR	ZINC000000015464	6.87493
AA2AR	ZINC000000111502	7.49283
AA2AR	ZINC000000040419	5.72853
AA2AR	ZINC000000016355	5.28852
AA2AR	ZINC000000046878	7.617
AA2AR	ZINC000000001690	6.46748
AA2AR	ZINC000000052913	7.14156
AA2AR	ZINC000000026374	6.90235
AA2AR	ZINC000000046861	7.2834
AA2AR	ZINC000000076010	7.32759
AA2AR	ZINC000000036082	7.17691
AA2AR	ZINC000000413016	5.98634
AA2AR	ZINC000000039020	7.52846
AA2AR	ZINC000000008288	4.89143
AA2AR	ZINC000000069901	7.14121
AA2AR	ZINC000000141091	6.55856
AA2AR	ZINC000000128101	6.18517
AA2AR	ZINC000000093512	7.65904
AA2AR	ZINC000000029027	7.49232
AA2AR	ZINC000000008932	4.56651
AA2AR	ZINC000000021695	5.77877
AA2AR	ZINC000000168814	5.0671
AA2AR	ZINC000000795130	7.88521
AA2AR	ZINC000000161247	8.18666
AA2AR	ZINC000000150060	7.09216
AA2AR	ZINC000000029258	6.55067
AA2AR	ZINC000000284316	6.64564
AA2AR	ZINC000000156816	7.5011
AA2AR	ZINC000000152894	8.21146
AA2AR	ZINC000000023882	6.20253
AA2AR	ZINC000000034747	7.82902
AA2AR	ZINC000000045922	6.56392
AA2AR	ZINC000000022626	6.03301
AA2AR	ZINC000000000675	7.23531
AA2AR	ZINC000000051245	7.36425
AA2AR	CHEMBL179265	8.48485
AA2AR	ZINC000000059620	6.34712
AA2AR	ZINC000000068396	7.88154
AA2AR	ZINC000000029179	6.27679
AA2AR	ZINC000000038364	6.35579
AA2AR	ZINC000000002857	7.18268
AA2AR	ZINC000000243925	5.8044
AA2AR	ZINC000000103593	7.47216
AA2AR	ZINC000000030046	6.7121
AA2AR	ZINC000000033197	6.79015
AA2AR	ZINC000000092525	4.24181
AA2AR	ZINC000000086370	6.06324
AA2AR	ZINC000000205125	5.62106
AA2AR	ZINC000000041337	6.5486
AA2AR	ZINC000000044233	6.03751
AA2AR	ZINC000000510253	6.834
AA2AR	ZINC000000026355	6.83048
AA2AR	ZINC000000056465	7.03414
AA2AR	ZINC000000410957	6.48817
AA2AR	ZINC000000047777	6.64956
AA2AR	ZINC000000000051	5.5929
AA2AR	ZINC000000049776	6.21501
AA2AR	ZINC000000077230	6.19721
AA2AR	ZINC000000044659	7.04024
AA2AR	ZINC000000006371	6.32825
AA2AR	ZINC000000010479	7.78282
AA2AR	ZINC000000013626	7.02405
AA2AR	ZINC000000367877	5.11461
AA2AR	ZINC000000061741	7.83496
AA2AR	ZINC000000019037	5.14302
AA2AR	ZINC000000085070	6.40324
AA2AR	ZINC000000069826	7.41596
AA2AR	ZINC000000057151	6.4544
AA2AR	ZINC000000140577	6.76672
AA2AR	ZINC000000028986	5.9985
AA2AR	ZINC000000051017	7.42581
AA2AR	ZINC000000045072	7.75917
AA2AR	ZINC000000004355	6.54078
AA2AR	ZINC000000043147	7.29315
AA2AR	ZINC000000089979	6.83455
AA2AR	ZINC000000599987	8.22928
AA2AR	ZINC000000076820	5.57376
AA2AR	ZINC000000264518	4.6314
AA2AR	ZINC000000135737	6.60974
AA2AR	ZINC000000146813	7.35404
AA2AR	ZINC000000052023	6.81681
AA2AR	ZINC000000042416	6.86247
AA2AR	ZINC000000030669	6.56232
AA2AR	ZINC000000085626	5.48382
AA2AR	ZINC000000037563	5.83316
AA2AR	ZINC000000046151	6.78522
AA2AR	ZINC000000002255	6.69562
AA2AR	ZINC000000040390	6.91678
AA2AR	ZINC000000346435	6.80968
AA2AR	ZINC000000410777	7.95432
AA2AR	ZINC000000092137	7.24347
AA2AR	ZINC000000033695	6.56549
AA2AR	ZINC000000156997	4.66826
AA2AR	ZINC000000332971	5.40197
AA2AR	ZINC000000051556	6.85713
AA2AR	ZINC000000004935	7.41518
AA2AR	ZINC000000003736	4.8423
AA2AR	ZINC000000011175	5.63384
AA2AR	ZINC000000039119	7.35593
AA2AR	ZINC000000058301	6.76209
AA2AR	ZINC000000042985	6.65215
AA2AR	ZINC000000032522	6.57203
AA2AR	ZINC000000044923	8.35657
AA2AR	ZINC000000080729	6.70691
AA2AR	ZINC000000106650	6.4347
AA2AR	ZINC000000045767	7.7866
AA2AR	ZINC000000032299	7.3984
AA2AR	ZINC000000030120	7.37145
AA2AR	CHEMBL330982	8.13905
AA2AR	ZINC000000068899	6.99949
AA2AR	ZINC000000518657	7.08671
AA2AR	ZINC000000043488	6.28817
AA2AR	ZINC000000082795	7.68482
AA2AR	ZINC000000075683	6.86142
AA2AR	ZINC000000040024	6.59624
AA2AR	ZINC000000033641	7.41422
AA2AR	ZINC000000080445	6.83261
AA2AR	ZINC000000038341	7.94824
AA2AR	ZINC000000075643	6.98792
AA2AR	ZINC000000065458	8.07294
AA2AR	ZINC000000007747	6.65817
AA2AR	ZINC000000018991	5.2722
AA2AR	ZINC000000086753	6.66872
AA2AR	ZINC000000033459	6.38321
AA2AR	ZINC000000043480	5.54476
AA2AR	ZINC000000049267	8.12189
AA2AR	ZINC000000053544	7.37028
AA2AR	ZINC000000174121	6.46787
AA2AR	CHEMBL354419	7.90422
AA2AR	ZINC000000006421	5.91679
AA2AR	ZINC000000412962	7.56339
AA2AR	ZINC000000037088	7.71966
AA2AR	ZINC000000233287	5.9769
AA2AR	ZINC000000056612	6.65
AA2AR	ZINC000000070790	6.93087
AA2AR	ZINC000000019795	7.15342
AA2AR	ZINC000000330430	5.51387
AA2AR	ZINC000000032772	7.48718
AA2AR	ZINC000000046879	7.33965
AA2AR	ZINC000000029733	6.24997
AA2AR	ZINC000000033233	7.63964
AA2AR	ZINC000000042082	6.03592
AA2AR	ZINC000000120587	5.51229
AA2AR	ZINC000000219646	6.55619
AA2AR	ZINC000000057688	7.61601
AA2AR	ZINC000000151107	7.38077
AA2AR	ZINC000000067895	7.63347
AA2AR	ZINC000000623743	7.55594
AA2AR	ZINC000000044007	7.21679
AA2AR	ZINC000000038785	6.66416
AA2AR	CHEMBL17103	7.3129
AA2AR	ZINC000000048119	7.37514
AA2AR	ZINC000000035931	6.81276
AA2AR	ZINC000000498931	6.9503
AA2AR	ZINC000000532384	7.54339
AA2AR	ZINC000000594344	5.26889
AA2AR	ZINC000000009390	6.02843
AA2AR	ZINC000000051448	7.37254
AA2AR	ZINC000000028112	7.31945
AA2AR	ZINC000000052126	7.56394
AA2AR	ZINC000000076136	6.72331
AA2AR	ZINC000000606168	8.7314
AA2AR	ZINC000000062170	7.82148
AA2AR	ZINC000000020318	6.00912
AA2AR	ZINC000000028584	5.84899
AA2AR	ZINC000000194571	4.78697
AA2AR	ZINC000000325192	7.69735
AA2AR	ZINC000000035814	5.93647
AA2AR	ZINC000000096204	8.43235
AA2AR	ZINC000000053162	6.86498
AA2AR	ZINC000000034199	7.98993
AA2AR	ZINC000000022751	5.60865
AA2AR	ZINC000000287060	5.86719
AA2AR	ZINC000000125366	6.81231
AA2AR	ZINC000000029791	6.43745
AA2AR	ZINC000000064050	6.87264
AA2AR	ZINC000000046081	5.62093
AA2AR	ZINC000000165215	7.20953
AA2AR	ZINC000000103767	5.9903
AA2AR	ZINC000000033286	5.44036
AA2AR	ZINC000000038934	7.2744
AA2AR	ZINC000000069569	7.13701
AA2AR	ZINC000000188958	5.87757
AA2AR	ZINC000000183461	4.93082
AA2AR	ZINC000000051104	7.02351
AA2AR	ZINC000000094996	7.17968
AA2AR	ZINC000000336005	4.92071
AA2AR	ZINC000000169979	8.19527
AA2AR	ZINC000000130297	6.60888
AA2AR	ZINC000000040334	7.14153
AA2AR	ZINC000000001280	6.14138
AA2AR	ZINC000000166430	7.38374
AA2AR	ZINC000000061263	8.40247
AA2AR	ZINC000000037548	7.84613
AA2AR	ZINC000000051965	6.19187
AA2AR	ZINC000000010177	7.05443
AA2AR	ZINC000000058129	6.2212
AA2AR	ZINC000000029021	7.13123
AA2AR	ZINC000000054019	6.68934
AA2AR	ZINC000000002336	6.92135
AA2AR	ZINC000000039679	5.92507
AA2AR	ZINC000000056937	7.22823
AA2AR	ZINC000000037179	7.13924
AA2AR	ZINC000000069512	5.27861
AA2AR	ZINC000000039110	5.65567
AA2AR	ZINC000000038268	6.75059
AA2AR	ZINC000000065002	6.81985
AA2AR	ZINC000000045691	6.95709
AA2AR	ZINC000000115479	7.70485
AA2AR	ZINC000000808325	7.71235
AA2AR	ZINC000000032700	7.47627
AA2AR	ZINC000000036550	6.99997
AA2AR	ZINC000000729310	8.15254
AA2AR	ZINC000000239236	7.7508
AA2AR	ZINC000000167280	4.99024
AA2AR	ZINC000000171101	6.98854
AA2AR	ZINC000000027450	6.34664
AA2AR	ZINC000000033416	7.47924
AA2AR	ZINC000000032434	6.94736
AA2AR	ZINC000000012063	7.37287
AA2AR	ZINC000000036101	7.56813
AA2AR	ZINC000000040548	7.37175
AA2AR	ZINC000000037014	7.24564
AA2AR	ZINC000000058523	7.57391
AA2AR	ZINC000000039100	7.27745
AA2AR	ZINC000000025974	6.77201
AA2AR	ZINC000000060905	7.10302
AA2AR	ZINC000000095821	5.66122
AA2AR	ZINC000000041329	6.57761
AA2AR	ZINC000001827152	7.13827
AA2AR	ZINC000000116992	7.26238
AA2AR	ZINC000000063066	7.12237
AA2AR	ZINC000000024262	6.62162
AA2AR	ZINC000000607986	6.69224
AA2AR	ZINC000000253324	8.09654
AA2AR	ZINC000000032551	8.49556
AA2AR	CHEMBL398272	7.82482
AA2AR	ZINC000000003946	7.27503
AA2AR	ZINC000000024657	6.34329
AA2AR	ZINC000000190695	7.23517
AA2AR	ZINC000000213659	7.11434
AA2AR	ZINC000000056709	7.06474
AA2AR	ZINC000000424570	7.3956
AA2AR	ZINC000000143945	7.19346
AA2AR	ZINC000000092147	7.27915
AA2AR	ZINC000000027609	6.04842
AA2AR	ZINC000000037036	6.85033
AA2AR	ZINC000000028233	5.22093
AA2AR	ZINC000000326213	7.03908
AA2AR	ZINC000000001217	5.14197
AA2AR	ZINC000000040668	5.51162
AA2AR	ZINC000000073065	8.04609
AA2AR	ZINC000000057954	6.07484
AA2AR	ZINC000000063419	7.67614
AA2AR	ZINC000000045449	6.19618
AA2AR	ZINC000000002199	6.41739
AA2AR	ZINC000000049172	7.32074
AA2AR	ZINC000000008960	8.07378
AA2AR	ZINC000000580098	5.49534
AA2AR	ZINC000000067199	6.9691
AA2AR	ZINC000000030266	5.70676
AA2AR	ZINC000000037707	6.73198
AA2AR	ZINC000000053312	7.43535
AA2AR	ZINC000000082466	7.64824
AA2AR	ZINC000000000464	5.24027
AA2AR	ZINC000000065620	7.30209
AA2AR	ZINC000000057331	5.28144
AA2AR	ZINC000000005081	7.94592
AA2AR	ZINC000000025972	5.32219
AA2AR	ZINC000000018250	5.63414
AA2AR	ZINC000000060396	6.21382
AA2AR	ZINC000000170478	6.31102
AA2AR	ZINC000000389309	5.02797
AA2AR	ZINC000000341843	4.70577
AA2AR	ZINC000000291961	6.73056
AA2AR	ZINC000000094438	6.14993
AA2AR	ZINC000000035861	6.45087
AA2AR	ZINC000000330492	5.07642
AA2AR	ZINC000000007280	6.88317
AA2AR	ZINC000000608027	6.95668
AA2AR	ZINC000000387317	7.56447
AA2AR	ZINC000000310279	7.91724
AA2AR	ZINC000000030722	5.06192
AA2AR	ZINC000000112139	6.73625
AA2AR	ZINC000000086630	7.08961
AA2AR	ZINC000000405503	7.16431
AA2AR	ZINC000000077894	6.96541
AA2AR	ZINC000000337428	5.69943
AA2AR	ZINC000000082377	7.61122
AA2AR	ZINC000000029470	6.42107
AA2AR	ZINC000000072874	6.91022
AA2AR	ZINC000000539756	7.88466
AA2AR	ZINC000000040975	6.53852
AA2AR	ZINC000000030037	6.47062
AA2AR	ZINC000000029764	5.32177
AA2AR	ZINC000000038981	7.06646
AA2AR	ZINC000000027165	7.42448
AA2AR	ZINC000000005048	3.55111
AA2AR	ZINC000000110557	5.60362
AA2AR	ZINC000000005437	7.28287
AA2AR	ZINC000000013800	7.03341
AA2AR	ZINC000000035757	7.57211
AA2AR	ZINC000000159015	5.11611
AA2AR	ZINC000000064504	5.26222
AA2AR	ZINC000000241850	7.55499
AA2AR	ZINC000000052091	6.12392
AA2AR	ZINC000000003681	5.28543
AA2AR	ZINC000000083440	7.76729
AA2AR	ZINC000000040347	5.32266
AA2AR	ZINC000000187665	7.89574
AA2AR	ZINC000000076178	5.50002
AA2AR	ZINC000000705004	5.72085
AA2AR	ZINC000000339474	6.29959
AA2AR	ZINC000000752938	7.87044
AA2AR	ZINC000000049374	7.28081
AA2AR	ZINC000000199490	7.93135
AA2AR	ZINC000000038340	7.59217
AA2AR	ZINC000000029500	5.68201
AA2AR	ZINC000000090957	8.2441
AA2AR	ZINC000000048428	7.61615
AA2AR	ZINC000000032527	5.98464
AA2AR	ZINC000000406049	7.48005
AA2AR	ZINC000000099867	6.65346
AA2AR	ZINC000000132502	5.72149
AA2AR	ZINC000000030853	5.02496
AA2AR	ZINC000000107870	7.021
AA2AR	ZINC000000127951	6.6216
AA2AR	ZINC000000028311	5.61557
AA2AR	ZINC000000034378	5.82497
AA2AR	ZINC000000221235	7.79574
AA2AR	ZINC000000030295	8.00853
AA2AR	ZINC000000015252	7.06601
AA2AR	ZINC000000315521	6.47186
AA2AR	ZINC000000029806	6.42387
AA2AR	ZINC000000592939	8.27873
AA2AR	ZINC000000466469	7.1298
AA2AR	ZINC000000023249	6.32656
AA2AR	ZINC000000105017	7.4966
AA2AR	ZINC000000055116	7.60079
AA2AR	ZINC000000018317	7.75444
AA2AR	ZINC000000119677	4.89025
AA2AR	CHEMBL1095999	7.13137
AA2AR	ZINC000000038368	7.07851
AA2AR	ZINC000000076921	7.36099
AA2AR	ZINC000000036672	6.76044
AA2AR	ZINC000000211352	7.89272
AA2AR	ZINC000000034215	7.57256
AA2AR	ZINC000000038320	7.11754
AA2AR	ZINC000000054137	6.71303
AA2AR	ZINC000000041136	6.81357
AA2AR	ZINC000000063941	7.33281
AA2AR	ZINC000000163948	4.86754
AA2AR	ZINC000000236568	3.96085
AA2AR	ZINC000000056791	5.9576
AA2AR	ZINC000000080910	6.17872
AA2AR	ZINC000000041034	6.76156
AA2AR	ZINC000000365397	6.72924
AA2AR	ZINC000000124054	7.22193
AA2AR	ZINC000000002908	6.51234
AA2AR	ZINC000000112891	6.62078
AA2AR	ZINC000000183321	7.49299
AA2AR	ZINC000000105885	7.4956
AA2AR	ZINC000000008690	6.83832
AA2AR	ZINC000000269069	7.01254
AA2AR	ZINC000000094961	6.57721
AA2AR	ZINC000001769157	8.39086
AA2AR	ZINC000000096270	7.56771
AA2AR	ZINC000000091087	7.31543
AA2AR	ZINC000000001022	7.20245
AA2AR	ZINC000000063407	6.19495
AA2AR	ZINC000000212660	7.17215
AA2AR	ZINC000000036933	7.48938
AA2AR	ZINC000000045644	6.99288
AA2AR	ZINC000000129749	7.90451
AA2AR	ZINC000000136891	6.27979
AA2AR	CHEMBL113542	8.61481
AA2AR	ZINC000000032891	5.3802
AA2AR	CHEMBL260615	7.14224
AA2AR	ZINC000000070925	6.79837
AA2AR	ZINC000000075107	6.29629
AA2AR	ZINC000000294752	7.51728
AA2AR	ZINC000000104674	6.16347
AA2AR	ZINC000000110942	7.43736
AA2AR	ZINC000000066199	8.03367
AA2AR	ZINC000000044217	6.86213
AA2AR	ZINC000000122828	8.12355
AA2AR	ZINC000000058647	7.29909
AA2AR	ZINC000000113147	6.66166
AA2AR	ZINC000000036127	6.89387
AA2AR	ZINC000000004539	7.40724
AA2AR	CHEMBL106265	7.15099
AA2AR	ZINC000000056323	6.14229
AA2AR	ZINC000000032013	6.3777
AA2AR	ZINC000000054398	5.63957
AA2AR	ZINC000000047234	6.27321
AA2AR	ZINC000000173557	7.26831
AA2AR	ZINC000000000471	6.35973
AA2AR	CHEMBL483242	7.51228
AA2AR	ZINC000000049638	8.30889
AA2AR	ZINC000000086530	5.50373
AA2AR	ZINC000000048077	7.03089
AA2AR	ZINC000000028304	5.70312
AA2AR	ZINC000000123244	4.64285
AA2AR	ZINC000000044489	6.89718
AA2AR	ZINC000000597613	5.59975
AA2AR	ZINC000000116646	7.59244
AA2AR	ZINC000000051214	7.02654
AA2AR	ZINC000000059216	7.40504
AA2AR	ZINC000000222774	4.70321
AA2AR	ZINC000000001091	5.76096
AA2AR	ZINC000000003826	4.56613
AA2AR	ZINC000000096095	6.16939
AA2AR	ZINC000000023808	6.26614
AA2AR	ZINC000000051856	6.95304
AA2AR	ZINC000000036458	5.39576
AA2AR	ZINC000000037812	7.27992
AA2AR	ZINC000000425914	7.75601
AA2AR	ZINC000000069101	6.92098
AA2AR	ZINC000000550138	7.31968
AA2AR	ZINC000000030082	6.90512
AA2AR	ZINC000000036951	8.23208
AA2AR	ZINC000000034380	7.05278
AA2AR	ZINC000000156459	6.44608
AA2AR	ZINC000000120599	6.25562
AA2AR	ZINC000000067487	6.82021
AA2AR	ZINC000000603464	7.89812
AA2AR	ZINC000000035858	5.76483
AA2AR	ZINC000000068715	7.20687
AA2AR	ZINC000000116056	6.6493
AA2AR	ZINC000000041740	8.01474
AA2AR	ZINC000000091103	7.00597
AA2AR	ZINC000000028252	6.96015
AA2AR	ZINC000000527387	7.45589
AA2AR	ZINC000000013142	7.18149
AA2AR	ZINC000000040636	6.05076
AA2AR	ZINC000000392543	7.03486
AA2AR	ZINC000000053029	6.9258
AA2AR	ZINC000000287509	7.08275
AA2AR	ZINC000000038199	6.79579
AA2AR	ZINC000000673106	7.45103
AA2AR	ZINC000000038362	7.02368
AA2AR	ZINC000000108712	7.43266
AA2AR	ZINC000000091688	7.18132
AA2AR	ZINC000000006235	4.88569
AA2AR	ZINC000000330865	5.33892
AA2AR	ZINC000000023800	5.34623
AA2AR	ZINC000000029330	5.21712
AA2AR	ZINC000000179545	7.77554
AA2AR	ZINC000000189359	7.94339
AA2AR	ZINC000000062965	6.6397
AA2AR	ZINC000000007312	8.28173
AA2AR	ZINC000000062654	7.71994
AA2AR	ZINC000000006711	5.51948
AA2AR	ZINC000000038516	6.54011
AA2AR	ZINC000000077258	5.92794
AA2AR	ZINC000000035364	7.52044
AA2AR	ZINC000000184097	6.94134
AA2AR	ZINC000000020462	7.5328
AA2AR	ZINC000000089170	7.5618
AA2AR	ZINC000000592008	8.08964
AA2AR	ZINC000000315340	7.67715
AA2AR	ZINC000000194196	6.05355
AA2AR	ZINC000000076856	6.33622
AA2AR	ZINC000000034974	6.7036
AA2AR	ZINC000000147925	5.03252
AA2AR	ZINC000000101294	6.9409
AA2AR	ZINC000000072575	7.30598
AA2AR	ZINC000000145834	7.12516
AA2AR	ZINC000000021789	5.52268
AA2AR	ZINC000000359903	5.95621
AA2AR	ZINC000000008767	6.4963
AA2AR	ZINC000000534534	7.58292
AA2AR	ZINC000000052809	8.0506
AA2AR	ZINC000000036630	7.59464
AA2AR	ZINC000000080705	7.66502
AA2AR	ZINC000000022072	6.90316
AA2AR	ZINC000000192913	8.41557
AA2AR	ZINC000000000681	5.4451
AA2AR	ZINC000000000099	5.02589
AA2AR	ZINC000000053381	7.36015
AA2AR	ZINC000000051664	7.0715
AA2AR	ZINC000000419850	4.87207
AA2AR	ZINC000000034715	6.72105
AA2AR	ZINC000000044744	7.82203
AA2AR	ZINC000000062314	7.05832
AA2AR	ZINC000000052783	7.61017
AA2AR	ZINC000000084491	5.43514
AA2AR	ZINC000000119845	6.05297
AA2AR	ZINC000000124073	8.13388
AA2AR	ZINC000000167507	4.44534
AA2AR	ZINC000000032563	7.28027
AA2AR	ZINC000000029250	6.26871
AA2AR	ZINC000000013140	6.97061
AA2AR	ZINC000000061191	7.55432
AA2AR	ZINC000000031546	6.66989
AA2AR	ZINC000000037459	7.37431
AA2AR	ZINC000000032769	7.54357
AA2AR	ZINC000000082209	5.05963
AA2AR	ZINC000000182451	7.30286
AA2AR	ZINC000000110563	7.59076
AA2AR	ZINC000000027320	4.85656
AA2AR	ZINC000000011114	6.6643
AA2AR	ZINC000000063378	7.39861
AA2AR	ZINC000000027902	7.4538
AA2AR	CHEMBL591999	8.15954
AA2AR	ZINC000000105120	6.70263
AA2AR	ZINC000000039740	5.94259
AA2AR	ZINC000000035828	6.80974
AA2AR	ZINC000000108500	4.59867
AA2AR	ZINC000000076642	5.32215
AA2AR	ZINC000000076966	8.01602
AA2AR	ZINC000000054845	6.91214
AA2AR	ZINC000000036668	7.22971
AA2AR	ZINC000000156028	6.0909
AA2AR	ZINC000000204668	6.51845
AA2AR	ZINC000000601447	6.51907
AA2AR	ZINC000000034973	7.38372
AA2AR	ZINC000000001630	7.47737
AA2AR	ZINC000000430006	7.72468
AA2AR	ZINC000000056555	7.29685
AA2AR	ZINC000000031481	7.0339
AA2AR	ZINC000000029310	5.70656
AA2AR	ZINC000000060438	7.38477
AA2AR	ZINC000000181404	7.64864
AA2AR	ZINC000000622322	7.54365
AA2AR	ZINC000000017887	6.70069
AA2AR	ZINC000000053934	6.45024
AA2AR	ZINC000000087908	5.79002
AA2AR	ZINC000000034412	7.86685
AA2AR	ZINC000000020124	7.74119
AA2AR	ZINC000000623653	7.83622
AA2AR	ZINC000000052337	7.01065
AA2AR	ZINC000000049559	8.66896
AA2AR	ZINC000000113473	6.77162
AA2AR	ZINC000000033246	6.0627
AA2AR	ZINC000000132459	8.10056
AA2AR	ZINC000000091907	7.91084
AA2AR	ZINC000000091324	8.25659
AA2AR	ZINC000000027314	6.27527
AA2AR	ZINC000000192525	6.18855
AA2AR	ZINC000000129771	7.48977
AA2AR	ZINC000000000024	4.99244
AA2AR	ZINC000000039231	7.43698
AA2AR	ZINC000000041139	7.47408
AA2AR	ZINC000000055139	4.702
AA2AR	ZINC000000423824	6.43361
AA2AR	ZINC000000042904	6.07951
AA2AR	ZINC000000055361	7.87672
AA2AR	ZINC000000086885	7.38186
AA2AR	ZINC000000025885	6.156
AA2AR	ZINC000000030155	6.51974
AA2AR	ZINC000000090336	7.19321
AA2AR	ZINC000000078104	6.1463
AA2AR	ZINC000000048257	6.77096
AA2AR	ZINC000000074714	7.45133
AA2AR	ZINC000000671454	7.57791
AA2AR	ZINC000000025239	6.13488
AA2AR	ZINC000000043515	6.75873
AA2AR	ZINC000000033809	7.06413
AA2AR	ZINC000000041036	4.7239
AA2AR	ZINC000000157976	7.38059
AA2AR	ZINC000000436946	6.02382
AA2AR	ZINC000000337141	6.98931
AA2AR	ZINC000000074320	7.34687
AA2AR	ZINC000000017831	5.20972
AA2AR	ZINC000000203233	7.62895
AA2AR	ZINC000000031541	6.60299
AA2AR	ZINC000000622889	7.4509
AA2AR	ZINC000000049514	8.02482
AA2AR	ZINC000000095187	6.03557
AA2AR	CHEMBL558291	7.40361
AA2AR	ZINC000000022734	6.05196
AA2AR	ZINC000000022390	6.31371
AA2AR	ZINC000000089355	7.15825
AA2AR	ZINC000000033498	7.16127
AA2AR	ZINC000000029766	6.98673
AA2AR	ZINC000000153433	4.60963
AA2AR	ZINC000000000534	6.47803
AA2AR	ZINC000000031289	7.62811
AA2AR	ZINC000000127419	6.96254
AA2AR	ZINC000000176389	6.80545
AA2AR	ZINC000000431277	7.06779
AA2AR	ZINC000000001466	6.71503
AA2AR	CHEMBL260719	7.95976
AA2AR	ZINC000000312325	7.97954
AA2AR	ZINC000000005395	7.60455
AA2AR	ZINC000000399725	7.5258
AA2AR	ZINC000000117928	7.33696
AA2AR	ZINC000000623134	5.14316
AA2AR	ZINC000000067549	5.8464
AA2AR	ZINC000000005312	6.55723
AA2AR	ZINC000000071222	6.65997
AA2AR	ZINC000000098462	7.56797
AA2AR	ZINC000000064634	7.83092
AA2AR	ZINC000000108034	7.21965
AA2AR	ZINC000000029867	6.70614
AA2AR	ZINC000000020315	3.75044
AA2AR	ZINC000000035856	4.94308
AA2AR	ZINC000000003553	7.99109
AA2AR	ZINC000000588890	6.13519
AA2AR	ZINC000000044758	5.38884
AA2AR	ZINC000000000340	7.79837
AA2AR	ZINC000000015679	5.53796
AA2AR	ZINC000000000660	5.24104
AA2AR	ZINC000000030150	5.35513
AA2AR	ZINC000000035372	6.87432
AA2AR	ZINC000001130588	8.04764
AA2AR	ZINC000000114965	8.05307
AA2AR	ZINC000000049499	7.16597
AA2AR	ZINC000000601766	8.06579
AA2AR	ZINC000000059543	6.32884
AA2AR	ZINC000000208985	7.07074
AA2AR	ZINC000000069041	7.429
AA2AR	ZINC000000029349	6.46625
AA2AR	ZINC000000386166	7.43529
AA2AR	ZINC000000087435	7.65691
AA2AR	ZINC000000047442	7.09528
AA2AR	ZINC000000034781	7.39305
AA2AR	ZINC000000368644	5.4924
AA2AR	ZINC000000117005	7.82541
AA2AR	ZINC000000004240	7.50291
AA2AR	ZINC000000040587	5.87087
AA2AR	ZINC000000032940	6.73442
AA2AR	ZINC000000065944	7.55595
AA2AR	ZINC000000033217	6.26149
AA2AR	ZINC000000013635	6.73122
AA2AR	ZINC000000080049	7.02723
AA2AR	ZINC000000008662	6.86861
AA2AR	ZINC000000169297	7.13963
AA2AR	ZINC000000041153	8.28976
AA2AR	ZINC000000090904	7.42764
AA2AR	ZINC000000039457	5.43331
AA2AR	ZINC000000067127	6.3313
AA2AR	ZINC000000246682	8.50157
AA2AR	ZINC000000065120	7.33446
AA2AR	ZINC000000009177	8.19253
AA2AR	ZINC000000341824	4.30283
AA2AR	ZINC000000004247	6.70056
AA2AR	ZINC000000091617	7.71052
AA2AR	ZINC000000149274	7.88837
AA2AR	ZINC000000038774	6.97282
AA2AR	ZINC000000002913	5.75945
AA2AR	ZINC000000079545	5.54087
AA2AR	ZINC000000049470	6.13049
AA2AR	ZINC000000171088	5.89139
AA2AR	ZINC000000000550	5.94971
AA2AR	ZINC000000071469	6.11085
AA2AR	ZINC000000002152	6.48847
AA2AR	ZINC000000002203	8.32875
AA2AR	ZINC000000054156	7.13337
AA2AR	ZINC000000005160	7.34885
AA2AR	ZINC000000039576	6.31201
AA2AR	ZINC000000080041	7.67291
AA2AR	ZINC000000030052	6.83321
AA2AR	ZINC000000033675	7.31598
AA2AR	ZINC000000039840	7.17221
AA2AR	ZINC000000075948	7.75062
AA2AR	ZINC000000033394	5.17462
AA2AR	ZINC000000030456	7.20213
AA2AR	ZINC000000454900	7.29476
AA2AR	ZINC000000055238	7.76909
AA2AR	ZINC000000032673	7.25591
AA2AR	ZINC000000044646	7.79758
AA2AR	ZINC000000004091	7.87959
AA2AR	ZINC000000039270	7.37052
AA2AR	ZINC000000083393	7.65831
AA2AR	ZINC000000065775	6.76302
AA2AR	ZINC000000040250	5.17848
AA2AR	ZINC000000032706	7.3082
AA2AR	ZINC000000043667	4.75613
AA2AR	ZINC000000074632	7.01516
AA2AR	ZINC000000037574	7.5223
AA2AR	ZINC000000028323	6.26248
AA2AR	ZINC000000037095	7.0916
AA2AR	ZINC000000193236	6.9025
AA2AR	ZINC000000037112	7.39939
AA2AR	ZINC000000018644	5.58875
AA2AR	ZINC000000140599	6.4031
AA2AR	ZINC000000066728	8.30242
AA2AR	ZINC000000023436	7.38454
AA2AR	ZINC000000030914	7.29685
AA2AR	ZINC000000054519	8.08814
AA2AR	ZINC000000033906	7.24759
AA2AR	ZINC000000005879	6.00179
AA2AR	ZINC000000536434	4.16035
AA2AR	ZINC000000286491	7.67641
AA2AR	ZINC000000068789	7.05881
AA2AR	ZINC000000035110	6.68779
AA2AR	ZINC000000049462	5.68308
AA2AR	ZINC000000623130	8.6794
AA2AR	ZINC000000260429	6.33701
AA2AR	ZINC000000048480	8.24428
AA2AR	ZINC000000190097	6.95047
AA2AR	ZINC000000156650	4.91436
AA2AR	ZINC000000027547	8.012
AA2AR	ZINC000000054524	7.5746
AA2AR	ZINC000000036698	6.63453
AA2AR	ZINC000000038012	7.62129
AA2AR	ZINC000000028359	7.32572
AA2AR	ZINC000000035780	6.90915
AA2AR	ZINC000000016386	6.72802
AA2AR	ZINC000000007571	6.43314
AA2AR	ZINC000000523032	6.87809
AA2AR	ZINC000000041532	6.06974
AA2AR	ZINC000000602599	7.93681
AA2AR	ZINC000000024225	7.83014
AA2AR	ZINC000000094624	7.16132
AA2AR	ZINC000000040770	5.59578
AA2AR	ZINC000000063649	6.9791
AA2AR	ZINC000000000811	6.70658
AA2AR	ZINC000000037734	6.55084
AA2AR	ZINC000000082820	5.85318
AA2AR	ZINC000000154607	5.20672
AA2AR	ZINC000000018331	4.96259
AA2AR	ZINC000000130507	7.17399
AA2AR	ZINC000000028235	6.01511
AA2AR	ZINC000000014915	7.52517
AA2AR	ZINC000000000200	5.23709
AA2AR	ZINC000000053528	7.16553
AA2AR	ZINC000000041021	6.80199
AA2AR	ZINC000000006302	6.72928
AA2AR	ZINC000000002080	6.47333
AA2AR	ZINC000000004541	5.85801
AA2AR	ZINC000000031212	5.16231
AA2AR	ZINC000000084993	7.03021
AA2AR	ZINC000000036138	6.70535
AA2AR	ZINC000000041800	7.37409
AA2AR	ZINC000000081845	8.05433
AA2AR	ZINC000000276272	7.77319
AA2AR	ZINC000000042673	6.82331
AA2AR	ZINC000000079355	7.35832
AA2AR	ZINC000000247766	5.43743
AA2AR	ZINC000000112108	4.14113
AA2AR	ZINC000000217625	7.7662
AA2AR	ZINC000000050612	6.29789
AA2AR	ZINC000000030265	5.86378
AA2AR	ZINC000000105832	6.83002
AA2AR	ZINC000000018754	6.24496
AA2AR	ZINC000000079520	6.79068
AA2AR	ZINC000000040053	6.29026
AA2AR	ZINC000000003848	6.95415
AA2AR	ZINC000000045394	6.69641
AA2AR	ZINC000000602486	7.39743
AA2AR	ZINC000000032395	5.97186
AA2AR	ZINC000000064254	7.84531
AA2AR	ZINC000000057708	6.36811
AA2AR	ZINC000000034624	6.6817
AA2AR	ZINC000000042694	6.96489
AA2AR	ZINC000000028271	5.14083
AA2AR	ZINC000000109875	6.6894
AA2AR	CHEMBL601628	7.46996
AA2AR	ZINC000000037553	6.63198
AA2AR	ZINC000000035469	7.10721
AA2AR	ZINC000000089089	6.03359
AA2AR	ZINC000000028945	7.70441
AA2AR	ZINC000000097599	6.95663
AA2AR	ZINC000000330387	4.92042
AA2AR	ZINC000000015754	7.28667
AA2AR	ZINC000000037927	7.07297
AA2AR	ZINC000000083642	7.7875
AA2AR	ZINC000000004828	6.62841
AA2AR	ZINC000000000725	4.60044
AA2AR	ZINC000000055300	7.65183
AA2AR	ZINC000000001579	6.08483
AA2AR	ZINC000000038393	7.68741
AA2AR	ZINC000000039827	4.84165
AA2AR	ZINC000000113826	7.41993
AA2AR	ZINC000000236276	6.02455
AA2AR	ZINC000000024113	6.619
AA2AR	ZINC000000538650	8.08982
AA2AR	ZINC000000131685	7.15248
AA2AR	ZINC000000101237	5.05397
AA2AR	ZINC000000028520	6.67556
AA2AR	ZINC000000031506	5.68337
AA2AR	ZINC000000060385	6.94635
AA2AR	ZINC000000048626	6.96085
AA2AR	ZINC000000028973	6.94146
AA2AR	ZINC000000068620	7.60675
AA2AR	ZINC000000028895	7.77572
AA2AR	ZINC000000039779	6.05217
AA2AR	ZINC000000112482	7.47335
AA2AR	ZINC000000097231	4.71192
AA2AR	ZINC000000008641	6.0924
AA2AR	ZINC000000021500	6.92291
AA2AR	ZINC000000441101	8.2585
AA2AR	ZINC000000545667	7.30911
AA2AR	ZINC000000033953	6.88355
AA2AR	ZINC000000000287	6.72247
AA2AR	ZINC000000127493	6.53518
AA2AR	ZINC000000031356	7.13687
AA2AR	ZINC000000052684	5.91221
AA2AR	ZINC000000135805	7.35638
AA2AR	ZINC000000031867	7.30784
AA2AR	ZINC000000054209	7.70072
AA2AR	ZINC000000046226	8.07714
AA2AR	ZINC000000074829	5.52397
AA2AR	ZINC000000024170	7.41075
AA2AR	ZINC000000041324	7.5232
AA2AR	ZINC000000071493	7.56909
AA2AR	ZINC000000135789	4.47787
AA2AR	ZINC000000576956	5.16691
AA2AR	ZINC000000017075	5.73437
AA2AR	ZINC000000411947	7.07974
AA2AR	ZINC000000387267	7.5861
AA2AR	ZINC000000064871	6.88383
AA2AR	ZINC000000069700	8.87629
AA2AR	ZINC000000079732	5.4062
AA2AR	ZINC000000001816	7.6557
AA2AR	ZINC000000072067	8.49988
AA2AR	ZINC000000027719	6.68524
AA2AR	ZINC000000000907	6.22997
AA2AR	ZINC000000786410	6.62695
AA2AR	ZINC000000001621	5.67563
AA2AR	ZINC000000062519	7.86595
AA2AR	ZINC000000068896	7.74094
AA2AR	ZINC000000007614	6.18093
AA2AR	ZINC000000030916	5.98408
AA2AR	ZINC000000006256	8.01025
AA2AR	ZINC000000061445	7.72182
AA2AR	ZINC000000155929	4.20469
AA2AR	ZINC000000058242	8.09918
AA2AR	ZINC000000035523	6.74364
AA2AR	ZINC000000132098	7.00967
AA2AR	ZINC000000033972	5.40307
AA2AR	ZINC000000026019	6.54508
AA2AR	ZINC000000005653	6.35023
AA2AR	ZINC000000081632	6.79815
AA2AR	ZINC000000145092	8.03685
AA2AR	ZINC000000014988	6.40246
AA2AR	ZINC000000046006	8.06562
AA2AR	ZINC000000088088	8.33151
AA2AR	ZINC000000126191	6.65214
AA2AR	ZINC000000008596	5.9301
AA2AR	ZINC000000066965	7.2608
AA2AR	ZINC000000054670	8.04709
AA2AR	ZINC000000033090	8.0267
AA2AR	ZINC000000143034	5.84468
AA2AR	ZINC000000000271	5.57227
AA2AR	ZINC000000255251	7.33928
AA2AR	ZINC000000118397	7.68648
AA2AR	ZINC000000088903	7.53466
AA2AR	ZINC000000040109	7.5984
AA2AR	ZINC000000056719	4.06377
AA2AR	ZINC000000029318	6.85329
AA2AR	ZINC000000025828	8.14554
AA2AR	ZINC000000029528	4.88374
AA2AR	ZINC000000223675	7.0277
AA2AR	ZINC000000068411	8.14986
AA2AR	ZINC000000030345	7.75936
AA2AR	ZINC000000035542	7.62528
AA2AR	ZINC000000106885	7.03002
AA2AR	ZINC000000176855	7.83089
AA2AR	ZINC000000175267	7.6638
AA2AR	ZINC000000003982	6.27262
AA2AR	ZINC000000004099	7.01144
AA2AR	ZINC000000037841	6.6064
AA2AR	ZINC000000017172	7.93096
AA2AR	ZINC000000111605	5.9932
AA2AR	ZINC000000037183	6.8401
AA2AR	ZINC000000029052	7.49799
AA2AR	ZINC000000035202	7.57933
AA2AR	ZINC000000005988	8.13796
AA2AR	ZINC000000056721	7.52736
AA2AR	ZINC000000245738	6.18647
AA2AR	ZINC000000015709	6.83265
AA2AR	ZINC000000042405	6.85223
AA2AR	ZINC000000005512	7.43736
AA2AR	ZINC000000062603	5.6337
AA2AR	ZINC000000042304	6.54599
AA2AR	ZINC000000081850	7.45957
AA2AR	ZINC000000029388	6.32126
AA2AR	ZINC000000051662	7.43858
AA2AR	ZINC000000035886	7.10752
AA2AR	ZINC000000083013	6.39977
AA2AR	ZINC000000184117	5.24086
AA2AR	ZINC000000052467	6.39488
AA2AR	ZINC000000114452	6.72313
AA2AR	ZINC000000122049	7.77812
AA2AR	ZINC000000054408	5.04521
AA2AR	ZINC000000041559	4.48413
AA2AR	ZINC000000267535	7.98937
AA2AR	ZINC000000000707	5.22323
AA2AR	ZINC000000053412	5.22012
AA2AR	ZINC000000031287	8.06977
AA2AR	ZINC000000067831	7.54888
AA2AR	ZINC000000063846	6.78602
AA2AR	ZINC000000171070	7.32117
AA2AR	ZINC000000039846	4.9608
AA2AR	ZINC000000428237	7.0554
AA2AR	ZINC000000067894	7.22981
AA2AR	ZINC000000044368	7.92429
AA2AR	ZINC000000034673	6.57749
AA2AR	ZINC000000196265	6.90113
AA2AR	ZINC000000004311	7.05777
AA2AR	ZINC000000054563	7.01522
AA2AR	ZINC000000052490	7.08583
AA2AR	ZINC000000352221	7.55794
AA2AR	ZINC000000303457	5.38194
AA2AR	ZINC000000537940	7.10008
AA2AR	ZINC000000330450	5.5974
AA2AR	ZINC000000092111	7.24483
AA2AR	ZINC000000063369	7.3048
AA2AR	ZINC000000035549	7.61905
AA2AR	ZINC000000033523	7.763
AA2AR	ZINC000000034755	6.68495
AA2AR	ZINC000000100712	5.24837
AA2AR	ZINC000000622954	8.15897
AA2AR	ZINC000000148667	6.99416
AA2AR	ZINC000000077680	6.90775
AA2AR	ZINC000000034791	7.89896
AA2AR	ZINC000000004823	6.49067
AA2AR	ZINC000000054870	7.48506
AA2AR	ZINC000000090986	8.13063
AA2AR	ZINC000000002108	7.67777
AA2AR	ZINC000000160017	6.40341
AA2AR	ZINC000000067036	6.17925
AA2AR	ZINC000000121278	6.35815
AA2AR	ZINC000000040601	6.50569
AA2AR	ZINC000000074051	6.99946
AA2AR	CHEMBL1221457	8.06079
AA2AR	ZINC000000054928	6.8736
AA2AR	ZINC000000029351	6.529
AA2AR	ZINC000000055933	8.54873
AA2AR	CHEMBL564473	8.06365
AA2AR	ZINC000000066544	5.60429
AA2AR	ZINC000000189266	7.4005
AA2AR	ZINC000000045234	6.31331
AA2AR	ZINC000000027409	5.44241
AA2AR	ZINC000000039724	6.52609
AA2AR	ZINC000000040907	5.37483
AA2AR	ZINC000000147799	5.82235
AA2AR	ZINC000000000296	4.16989
AA2AR	ZINC000000130997	6.36935
AA2AR	ZINC000000009341	7.69058
AA2AR	ZINC000000138793	6.90674
AA2AR	ZINC000000087816	5.26604
AA2AR	ZINC000000124801	8.17322
AA2AR	ZINC000000204449	7.49197
AA2AR	ZINC000000031299	6.45747
AA2AR	CHEMBL325237	8.01165
AA2AR	ZINC000000118828	7.45159
AA2AR	ZINC000000000240	5.34157
AA2AR	ZINC000000139064	7.09653
AA2AR	ZINC000000423575	8.17029
AA2AR	ZINC000000058444	7.94139
AA2AR	ZINC000000191178	7.15459
AA2AR	ZINC000000035294	6.80153
AA2AR	ZINC000000210278	7.00211
AA2AR	ZINC000000066097	5.85568
AA2AR	ZINC000000040847	7.62019
AA2AR	ZINC000000080051	7.07377
AA2AR	ZINC000000622949	7.30248
AA2AR	ZINC000000037421	7.00118
AA2AR	ZINC000000062594	6.62232
AA2AR	ZINC000000054464	7.0611
AA2AR	ZINC000000050188	4.99808
AA2AR	ZINC000000023660	6.16879
AA2AR	ZINC000000514891	6.57486
AA2AR	ZINC000000050125	5.44797
AA2AR	CHEMBL286947	8.13419
AA2AR	ZINC000000000882	5.56217
AA2AR	ZINC000000006919	7.88234
AA2AR	ZINC000000086422	7.46906
AA2AR	ZINC000000035831	6.35271
AA2AR	ZINC000000030751	6.6456
AA2AR	ZINC000000711294	6.50861
AA2AR	ZINC000000139895	7.29094
AA2AR	ZINC000000044630	6.93861
AA2AR	ZINC000000037565	6.70229
AA2AR	ZINC000000425248	7.18275
AA2AR	ZINC000000114474	6.7881
AA2AR	ZINC000000170616	5.91638
AA2AR	ZINC000000002164	6.45665
AA2AR	ZINC000000158284	7.86826
AA2AR	ZINC000000029696	7.34371
AA2AR	ZINC000000387699	7.38536
AA2AR	ZINC000000196353	8.29058
AA2AR	ZINC000000054481	5.64566
AA2AR	ZINC000000391068	5.69306
AA2AR	ZINC000000208885	7.19692
AA2AR	ZINC000000166836	5.69913
AA2AR	ZINC000000878783	7.42741
AA2AR	ZINC000000003586	8.21225
AA2AR	ZINC000000038255	6.08402
AA2AR	ZINC000000116269	6.0118
AA2AR	ZINC000000149563	7.10146
AA2AR	ZINC000000209726	7.35001
AA2AR	ZINC000000176006	6.8945
AA2AR	ZINC000000033364	6.12847
AA2AR	ZINC000000044517	5.33149
AA2AR	ZINC000000037538	6.19427
AA2AR	ZINC000000051733	6.22389
AA2AR	ZINC000000967084	7.14088
AA2AR	ZINC000000051049	7.12584
AA2AR	ZINC000000017071	5.52987
AA2AR	ZINC000000021911	8.27677
AA2AR	ZINC000000030516	6.74114
AA2AR	ZINC000000202454	6.40118
AA2AR	ZINC000000128602	8.23171
AA2AR	ZINC000000049162	7.19415
AA2AR	ZINC000000028524	6.56369
AA2AR	ZINC000000048647	7.85589
AA2AR	ZINC000000024612	7.23422
AA2AR	ZINC000000425335	7.05394
AA2AR	ZINC000000033202	6.6832
AA2AR	ZINC000000181423	7.08001
AA2AR	ZINC000000020049	7.25468
AA2AR	ZINC000000047692	6.63108
AA2AR	ZINC000000002603	7.25627
AA2AR	ZINC000000028011	6.78675
AA2AR	ZINC000000035388	7.13546
AA2AR	ZINC000000039617	5.28467
AA2AR	ZINC000000205297	8.23208
AA2AR	ZINC000000201451	7.42742
AA2AR	ZINC000000008695	7.37731
AA2AR	ZINC000000019626	8.05491
AA2AR	ZINC000000628477	6.00478
AA2AR	ZINC000000035827	6.51162
AA2AR	ZINC000000053290	7.13832
AA2AR	ZINC000000054479	5.18277
AA2AR	ZINC000000086592	7.81286
AA2AR	ZINC000001904889	7.74748
AA2AR	ZINC000000053208	8.00141
AA2AR	ZINC000000074152	4.98198
AA2AR	ZINC000000006561	7.14392
AA2AR	ZINC000000019458	7.38906
AA2AR	ZINC000000092842	7.17072
AA2AR	ZINC000000079564	7.80382
AA2AR	ZINC000000086873	5.81155
AA2AR	ZINC000000018291	5.82574
AA2AR	ZINC000000034381	7.24307
AA2AR	ZINC000000031399	4.88719
AA2AR	ZINC000000124044	5.25553
AA2AR	CHEMBL183674	7.35133
AA2AR	ZINC000000067773	7.25982
AA2AR	ZINC000000009280	5.78063
AA2AR	ZINC000000044536	6.63281
AA2AR	ZINC000000050579	7.48714
AA2AR	ZINC000000043477	7.14495
AA2AR	ZINC000000051485	7.13276
AA2AR	ZINC000000006344	8.19684
AA2AR	ZINC000000264521	5.32981
AA2AR	ZINC000000417933	6.78488
AA2AR	ZINC000000047733	7.83113
AA2AR	ZINC000000004551	5.45973
AA2AR	ZINC000000000921	5.90361
AA2AR	ZINC000000062393	7.43498
AA2AR	ZINC000000037583	6.83822
AA2AR	ZINC000000067519	7.4189
AA2AR	ZINC000000097130	7.62523
AA2AR	ZINC000000055140	5.78525
AA2AR	ZINC000000033607	6.70079
AA2AR	ZINC000000072769	6.28434
AA2AR	ZINC000000044671	6.40886
AA2AR	ZINC000000118418	7.59645
AA2AR	ZINC000000011610	7.03832
AA2AR	ZINC000000416118	7.1645
AA2AR	ZINC000000051806	5.66502
AA2AR	ZINC000000036793	7.21416
AA2AR	ZINC000000033739	7.76285
AA2AR	ZINC000000105009	6.99575
AA2AR	ZINC000000054368	7.8745
AA2AR	ZINC000000009589	5.8954
AA2AR	ZINC000000000428	6.67067
AA2AR	ZINC000000597292	7.53446
AA2AR	ZINC000000066249	7.3578
AA2AR	ZINC000000061398	6.33797
AA2AR	ZINC000000044154	7.33581
AA2AR	ZINC000000039079	5.1482
AA2AR	ZINC000000021664	7.08007
AA2AR	ZINC000000028082	7.34557
AA2AR	ZINC000000001928	7.2867
AA2AR	ZINC000000059222	7.66312
AA2AR	ZINC000000031465	6.95427
AA2AR	ZINC000000020253	6.32193
AA2AR	ZINC000000035930	6.45182
AA2AR	ZINC000000102760	7.29869
AA2AR	ZINC000000052488	6.65204
AA2AR	ZINC000000030333	7.4399
AA2AR	ZINC000000149507	7.28977
AA2AR	ZINC000000029755	6.8362
AA2AR	ZINC000000098179	5.87501
AA2AR	ZINC000000035522	6.75295
AA2AR	ZINC000000125197	7.16096
AA2AR	ZINC000000057126	6.66118
AA2AR	ZINC000000265499	6.09797
AA2AR	ZINC000000003722	6.10168
AA2AR	ZINC000000062782	6.87282
AA2AR	ZINC000000043852	6.78475
AA2AR	ZINC000000027603	6.9793
AA2AR	ZINC000000047732	8.16844
AA2AR	ZINC000000050640	6.5755
AA2AR	ZINC000000032058	7.4961
AA2AR	ZINC000000055165	6.99619
AA2AR	ZINC000000007504	4.87783
AA2AR	ZINC000000041458	6.28364
AA2AR	ZINC000000602661	8.39832
AA2AR	ZINC000000000726	6.47354
AA2AR	ZINC000000110381	7.49813
AA2AR	ZINC000000622809	4.62042
AA2AR	ZINC000000083313	5.40837
AA2AR	ZINC000000107107	7.29013
AA2AR	ZINC000000037906	6.98357
AA2AR	ZINC000000096800	6.98791
AA2AR	ZINC000000004623	6.58276
AA2AR	ZINC000000468547	7.43798
AA2AR	ZINC000000046781	7.16342
AA2AR	ZINC000000471136	6.86007
AA2AR	ZINC000000450898	7.06687
AA2AR	ZINC000000044893	7.57002
AA2AR	ZINC000000068618	7.37177
AA2AR	ZINC000000024819	6.98276
AA2AR	ZINC000000051665	6.58187
AA2AR	ZINC000000031664	6.47813
AA2AR	ZINC000000203290	8.17825
AA2AR	ZINC000000029620	7.01437
AA2AR	ZINC000000050904	6.69044
AA2AR	ZINC000000032650	7.99202
AA2AR	ZINC000000073775	7.65992
AA2AR	ZINC000000044317	6.04284
AA2AR	ZINC000000061456	5.7182
AA2AR	ZINC000000038923	6.63675
AA2AR	ZINC000000064983	5.42079
AA2AR	ZINC000000043035	8.33209
AA2AR	ZINC000000142118	6.87987
AA2AR	ZINC000000163989	6.93988
AA2AR	ZINC000000028573	7.55132
AA2AR	ZINC000000029391	5.15749
AA2AR	ZINC000000139986	4.94789
AA2AR	ZINC000000035613	6.23679
AA2AR	ZINC000000165813	5.48149
AA2AR	ZINC000000062952	5.73674
AA2AR	ZINC000000123495	5.68375
AA2AR	ZINC000000164941	3.36992
AA2AR	ZINC000000126891	5.05832
AA2AR	ZINC000000076813	6.55708
AA2AR	ZINC000000127276	7.41454
AA2AR	ZINC000000049938	6.25232
AA2AR	ZINC000000030151	6.93465
AA2AR	ZINC000000036278	7.1462
AA2AR	ZINC000000013344	7.51887
AA2AR	ZINC000000042631	7.21108
AA2AR	ZINC000000072743	7.04701
AA2AR	ZINC000000597057	7.66547
AA2AR	ZINC000000213869	5.88352
AA2AR	ZINC000000561559	8.2246
AA2AR	ZINC000000078007	6.54317
AA2AR	ZINC000000033507	6.8596
AA2AR	ZINC000000028315	5.47315
AA2AR	ZINC000000008217	6.70304
AA2AR	ZINC000000009654	7.42001
AA2AR	ZINC000000373576	6.90096
AA2AR	ZINC000000425433	7.27833
AA2AR	ZINC000000067294	5.6879
AA2AR	ZINC000000020838	6.8211
AA2AR	ZINC000000059877	8.16568
AA2AR	ZINC000000055207	6.50055
AA2AR	ZINC000000123468	8.09333
AA2AR	ZINC000000072098	8.0452
AA2AR	ZINC000000065352	7.41667
AA2AR	ZINC000000042383	7.24039
AA2AR	ZINC000000414003	7.41435
AA2AR	ZINC000000015432	7.01168
AA2AR	ZINC000000087590	8.10118
AA2AR	ZINC000000058332	7.57843
AA2AR	ZINC000000036643	6.56766
AA2AR	ZINC000000062744	7.20362
AA2AR	ZINC000000646878	7.26762
AA2AR	ZINC000000076442	7.72694
AA2AR	ZINC000000548452	7.55649
AA2AR	ZINC000000181425	6.8199
AA2AR	ZINC000000252919	7.72237
AA2AR	ZINC000000153758	5.17914
AA2AR	ZINC000000029683	6.97945
AA2AR	ZINC000000040018	5.99799
AA2AR	ZINC000000079316	7.15674
AA2AR	ZINC000000034094	7.01926
AA2AR	ZINC000000337819	6.90052
AA2AR	ZINC000000007564	7.49874
AA2AR	ZINC000000057774	7.07154
AA2AR	ZINC000000039523	5.33373
AA2AR	ZINC000000028234	5.59322
AA2AR	ZINC000000183912	6.99248
AA2AR	ZINC000000051712	5.96218
AA2AR	ZINC000000025099	5.23075
AA2AR	ZINC000000038236	8.55823
AA2AR	ZINC000000005331	6.35451
AA2AR	ZINC000000021859	5.51219
AA2AR	ZINC000000085577	5.50476
AA2AR	ZINC000000041525	6.52866
AA2AR	ZINC000000034233	6.03286
AA2AR	ZINC000000132281	6.84464
AA2AR	ZINC000000018830	6.29818
AA2AR	ZINC000000589891	7.78195
AA2AR	ZINC000000029599	6.38503
AA2AR	ZINC000000077163	6.02342
AA2AR	ZINC000000051166	7.66594
AA2AR	ZINC000000030222	5.13697
AA2AR	ZINC000000005807	7.5208
AA2AR	ZINC000000002121	5.60718
AA2AR	ZINC000000077497	7.53565
AA2AR	ZINC000000027634	3.99929
AA2AR	ZINC000000007223	7.63292
AA2AR	ZINC000000116924	6.82951
AA2AR	ZINC000000389684	4.32903
AA2AR	ZINC000000032747	7.48739
AA2AR	ZINC000000185887	7.43004
AA2AR	ZINC000000049695	6.73929
AA2AR	CHEMBL272679	6.79354
AA2AR	ZINC000000151894	7.65489
AA2AR	ZINC000000052639	7.06
AA2AR	ZINC000000024307	8.06104
AA2AR	ZINC000000032101	5.57809
AA2AR	ZINC000000038850	6.54427
AA2AR	ZINC000000039782	6.45601
AA2AR	ZINC000000167571	4.66803
AA2AR	ZINC000000066968	5.99318
AA2AR	ZINC000000067184	7.6089
AA2AR	ZINC000000547255	5.48521
AA2AR	ZINC000000098817	8.25671
AA2AR	ZINC000000027684	6.25882
AA2AR	ZINC000000056650	8.41654
AA2AR	ZINC000000038333	7.69462
AA2AR	ZINC000000034392	7.01109
AA2AR	ZINC000000039586	6.55008
AA2AR	ZINC000000069815	7.41141
AA2AR	ZINC000000037157	7.31285
AA2AR	ZINC000000001156	7.58049
AA2AR	ZINC000000000867	6.50013
AA2AR	ZINC000000617107	7.35351
AA2AR	ZINC000000004574	6.73301
AA2AR	ZINC000000085809	6.91402
AA2AR	ZINC000000592944	8.40719
AA2AR	ZINC000000075269	4.92792
AA2AR	ZINC000000607388	6.78797
AA2AR	ZINC000000073837	7.38065
AA2AR	ZINC000000071170	7.38819
AA2AR	ZINC000000001585	5.45124
AA2AR	ZINC000000141469	7.7259
AA2AR	ZINC000000005200	6.37234
AA2AR	ZINC000000049324	6.39596
AA2AR	ZINC000000103843	7.60184
AA2AR	ZINC000000039699	6.77348
AA2AR	ZINC000000034864	6.84821
AA2AR	ZINC000000019890	7.09797
AA2AR	ZINC000000051766	7.9016
AA2AR	ZINC000000062702	7.88312
AA2AR	ZINC000000076424	8.1305
AA2AR	ZINC000000038332	6.79111
AA2AR	ZINC000000118373	7.03873
AA2AR	ZINC000000039487	7.56563
AA2AR	ZINC000000048116	7.51317
AA2AR	ZINC000000067027	7.25033
AA2AR	ZINC000000039796	6.22112
AA2AR	ZINC000000029499	6.39781
AA2AR	ZINC000000063132	6.63171
AA2AR	ZINC000000294855	8.55687
AA2AR	ZINC000000053825	7.70525
AA2AR	ZINC000000058944	6.78742
AA2AR	ZINC000000439128	7.3294
AA2AR	ZINC000000031535	6.38709
AA2AR	ZINC000000002686	3.71119
AA2AR	ZINC000000088401	6.65848
AA2AR	ZINC000000061292	5.91176
AA2AR	ZINC000000152324	4.57286
AA2AR	ZINC000000052826	6.34136
AA2AR	ZINC000000051521	7.08403
AA2AR	ZINC000000000380	5.40424
AA2AR	ZINC000000139716	6.99428
AA2AR	ZINC000000071506	7.42793
AA2AR	ZINC000000047317	7.74466
AA2AR	ZINC000000001318	6.84415
AA2AR	ZINC000000028291	4.59909
AA2AR	ZINC000000029464	6.76597
AA2AR	ZINC000000032549	7.34111
AA2AR	ZINC000000039303	7.14115
AA2AR	ZINC000000042668	7.54729
AA2AR	ZINC000000079225	7.56797
AA2AR	ZINC000000179292	6.70488
AA2AR	ZINC000000622232	7.4649
AA2AR	ZINC000000036095	6.09259
AA2AR	ZINC000000059323	6.2721
AA2AR	ZINC000000071156	6.45076
AA2AR	ZINC000000001810	6.7872
AA2AR	ZINC000000602073	7.75799
AA2AR	ZINC000000096057	5.39267
AA2AR	ZINC000000079052	7.61678
AA2AR	ZINC000000069678	7.35948
AA2AR	ZINC000000047740	6.6024
AA2AR	ZINC000000023542	7.49435
AA2AR	ZINC000000047122	7.52719
AA2AR	ZINC000000040666	6.43685
AA2AR	ZINC000000008936	6.91523
AA2AR	ZINC000000002151	7.35152
AA2AR	ZINC000000024406	3.91082
AA2AR	ZINC000000073489	7.17832
AA2AR	ZINC000000037085	6.67116
AA2AR	ZINC000000032971	7.421
AA2AR	ZINC000000415881	7.27321
AA2AR	ZINC000000038794	5.52256
AA2AR	CHEMBL1222145	7.06866
AA2AR	ZINC000000038507	7.50232
AA2AR	ZINC000000001310	6.31017
AA2AR	ZINC000000032681	7.4414
AA2AR	ZINC000000046859	5.56506
AA2AR	ZINC000000035361	6.5275
AA2AR	ZINC000000000913	5.80107
AA2AR	ZINC000000623705	6.63097
AA2AR	ZINC000000063019	8.00407
AA2AR	ZINC000000034608	6.3043
AA2AR	ZINC000000495727	7.56205
AA2AR	ZINC000000000306	6.65607
AA2AR	ZINC000000132862	6.83485
AA2AR	ZINC000000053740	7.72375
AA2AR	ZINC000000036390	6.90243
AA2AR	CHEMBL95101	8.05091
AA2AR	ZINC000000442862	6.50623
AA2AR	ZINC000000004334	5.621
AA2AR	ZINC000000027770	5.80569
AA2AR	ZINC000000006937	7.85365
AA2AR	ZINC000000081500	7.63685
AA2AR	ZINC000000082003	7.47603
AA2AR	ZINC000000795726	7.10733
AA2AR	ZINC000000061454	7.85445
AA2AR	ZINC000000008253	7.27773
AA2AR	ZINC000000010523	4.37321
AA2AR	ZINC000000026357	6.64407
AA2AR	ZINC000000112882	6.71878
AA2AR	ZINC000000426890	7.67827
AA2AR	ZINC000000058331	7.0281
AA2AR	ZINC000000010465	6.16947
AA2AR	ZINC000000054944	7.29315
AA2AR	CHEMBL209366	8.5381
AA2AR	ZINC000000389517	5.276
AA2AR	ZINC000000039601	5.17526
AA2AR	ZINC000000523645	7.48549
AA2AR	ZINC000000035709	7.38045
AA2AR	CHEMBL122806	8.48208
AA2AR	ZINC000000027315	5.11704
AA2AR	ZINC000000033748	5.92866
AA2AR	ZINC000000203910	7.97003
AA2AR	ZINC000000033404	5.17323
AA2AR	ZINC000000111440	6.82665
AA2AR	ZINC000000032856	7.59521
AA2AR	ZINC000000057595	7.00625
AA2AR	ZINC000000389493	5.53783
AA2AR	ZINC000000036072	7.84833
AA2AR	ZINC000000032621	6.83215
AA2AR	ZINC000000001037	5.30279
AA2AR	ZINC000001438084	8.07232
AA2AR	ZINC000000054294	4.85481
AA2AR	ZINC000000830328	5.30964
AA2AR	ZINC000000001081	6.86661
AA2AR	ZINC000000046136	8.0557
AA2AR	ZINC000000042067	7.96095
AA2AR	ZINC000000042618	6.87953
AA2AR	ZINC000000038076	7.35179
AA2AR	ZINC000000269429	7.0158
AA2AR	ZINC000000001015	7.50354
AA2AR	ZINC000000242502	7.30349
AA2AR	ZINC000000023696	8.12613
AA2AR	ZINC000000052250	7.09351
AA2AR	ZINC000000046484	6.96498
AA2AR	ZINC000000019388	5.26565
AA2AR	ZINC000000011162	6.94252
AA2AR	ZINC000000040285	6.02781
AA2AR	ZINC000000026338	7.15548
AA2AR	ZINC000000002330	7.24491
AA2AR	ZINC000000054564	6.86192
AA2AR	ZINC000000627738	7.44957
AA2AR	ZINC000000029787	6.93494
AA2AR	ZINC000000622356	7.48021
AA2AR	ZINC000000112771	5.38294
AA2AR	ZINC000000081970	4.98128
AA2AR	ZINC000000032015	7.05675
AA2AR	ZINC000000377304	7.38929
AA2AR	ZINC000000422539	7.81693
AA2AR	ZINC000000042708	6.7887
AA2AR	ZINC000000115318	6.7663
AA2AR	CHEMBL77279	7.92628
AA2AR	ZINC000000082285	6.99328
AA2AR	ZINC000000047301	7.01783
AA2AR	ZINC000000015867	5.5968
AA2AR	ZINC000000601301	7.48013
AA2AR	CHEMBL608029	7.58469
AA2AR	ZINC000000051410	7.51073
AA2AR	ZINC000000126133	6.85217
AA2AR	ZINC000000050562	6.66013
AA2AR	ZINC000000003544	4.55972
AA2AR	ZINC000000334524	7.81278
AA2AR	ZINC000000343688	7.58078
AA2AR	ZINC000000109876	6.31287
AA2AR	ZINC000000118576	5.04908
AA2AR	ZINC000000121950	7.62453
AA2AR	ZINC000000046573	7.65702
AA2AR	ZINC000000033631	7.53597
AA2AR	ZINC000000007270	7.62625
AA2AR	ZINC000000044995	6.23556
AA2AR	CHEMBL248298	8.10124
AA2AR	ZINC000000004029	6.64871
AA2AR	ZINC000000041299	6.66043
AA2AR	ZINC000000057301	3.92323
AA2AR	ZINC000000055566	7.90141
AA2AR	ZINC000000004778	6.78278
AA2AR	CHEMBL515992	7.75279
AA2AR	ZINC000000014122	6.36424
AA2AR	ZINC000000034792	8.31428
AA2AR	ZINC000000032020	7.83781
AA2AR	ZINC000000140443	6.93132
AA2AR	ZINC000000048288	6.74118
AA2AR	ZINC000000019907	5.38984
AA2AR	ZINC000000029918	5.86347
AA2AR	ZINC000000036984	6.77701
AA2AR	ZINC000000607924	6.57177
AA2AR	ZINC000000029553	5.21338
AA2AR	ZINC000000030938	5.60755
AA2AR	ZINC000000131302	7.61403
AA2AR	ZINC000000083655	7.94732
AA2AR	ZINC000000052534	6.00372
AA2AR	ZINC000000051812	6.96493
AA2AR	ZINC000000065349	6.50646
AA2AR	ZINC000000041236	7.30321
AA2AR	ZINC000000033786	6.84105
AA2AR	ZINC000000041295	6.89475
AA2AR	ZINC000000067863	6.49795
AA2AR	ZINC000000051625	7.38574
AA2AR	ZINC000000007621	4.63143
AA2AR	ZINC000000083682	7.78502
AA2AR	ZINC000000208823	5.28816
AA2AR	ZINC000000009851	7.37989
AA2AR	ZINC000000042882	7.13669
AA2AR	ZINC000000048767	6.46047
AA2AR	ZINC000000074079	8.10542
AA2AR	ZINC000000067171	7.57882
AA2AR	ZINC000000105987	7.41714
AA2AR	ZINC000000428206	7.10629
AA2AR	ZINC000000141395	6.28131
AA2AR	ZINC000000593839	7.59572
AA2AR	ZINC000000031374	6.45465
AA2AR	ZINC000000055255	6.84562
AA2AR	ZINC000000003880	7.66979
AA2AR	ZINC000000047645	6.56532
AA2AR	ZINC000000158628	4.59662
AA2AR	ZINC000000052743	5.86509
AA2AR	ZINC000000040911	6.56792
AA2AR	ZINC000000026752	7.79866
AA2AR	ZINC000000002068	7.17571
AA2AR	ZINC000000034462	6.80697
AA2AR	ZINC000000066417	7.56578
AA2AR	ZINC000000038356	7.01693
AA2AR	ZINC000000106938	6.72133
AA2AR	ZINC000000034013	6.34193
AA2AR	ZINC000000045797	7.64711
AA2AR	ZINC000000145064	5.36518
AA2AR	ZINC000000176388	6.96067
AA2AR	ZINC000000029212	6.04036
AA2AR	ZINC000000419251	7.66724
AA2AR	ZINC000000043415	6.40436
AA2AR	ZINC000000123552	6.71599
AA2AR	ZINC000000055372	7.55451
AA2AR	ZINC000000412354	6.80472
AA2AR	CHEMBL408624	6.97784
AA2AR	ZINC000000022166	5.32291
AA2AR	ZINC000000003322	8.3105
AA2AR	ZINC000000053865	7.53224
AA2AR	ZINC000000030571	6.45021
AA2AR	ZINC000000641028	7.62305
AA2AR	ZINC000000039058	7.54335
AA2AR	ZINC000000059427	6.89227
AA2AR	ZINC000000132989	6.79123
AA2AR	ZINC000000469730	7.47718
AA2AR	ZINC000000029155	6.32748
AA2AR	ZINC000000072432	7.77127
AA2AR	ZINC000000056540	6.29943
AA2AR	ZINC000000545251	7.52255
AA2AR	ZINC000000589537	4.85189
AA2AR	ZINC000000679392	7.05472
AA2AR	ZINC000000033689	7.04606
AA2AR	ZINC000000075698	7.32656
AA2AR	ZINC000000092392	5.4552
AA2AR	ZINC000000254098	7.91068
AA2AR	ZINC000000120723	7.32104
AA2AR	ZINC000000065487	7.17621
AA2AR	ZINC000000038134	8.18046
AA2AR	ZINC000000269577	6.12651
AA2AR	ZINC000000000316	5.71074
AA2AR	ZINC000000004220	8.08423
AA2AR	ZINC000000174188	7.04319
AA2AR	ZINC000000000452	5.91517
AA2AR	ZINC000000038140	7.50826
AA2AR	ZINC000000049843	5.25831
AA2AR	ZINC000000623772	7.40445
AA2AR	ZINC000000038535	6.73568
AA2AR	ZINC000000074371	6.67733
AA2AR	ZINC000000060397	7.28438
AA2AR	ZINC000000038997	7.42236
AA2AR	ZINC000000013143	6.64631
AA2AR	ZINC000000045817	7.06685
AA2AR	ZINC000000001080	5.86508
AA2AR	ZINC000000609285	6.74449
AA2AR	ZINC000000093107	6.80086
AA2AR	CHEMBL409915	8.1089
AA2AR	ZINC000000053814	8.07539
AA2AR	ZINC000000116008	7.46375
AA2AR	ZINC000000002115	5.49862
AA2AR	CHEMBL369070	8.16402
AA2AR	ZINC000000036973	7.22602
AA2AR	ZINC000000623325	6.17687
AA2AR	ZINC000000084945	8.13515
AA2AR	ZINC000000047736	6.40502
AA2AR	CHEMBL110047	8.53571
AA2AR	ZINC000000137020	5.57709
AA2AR	ZINC000000296069	6.86004
AA2AR	ZINC000000056676	6.51721
AA2AR	ZINC000000000298	5.59727
AA2AR	ZINC000000001848	7.64938
AA2AR	ZINC000000083750	7.34612
AA2AR	ZINC000000062186	6.56105
AA2AR	ZINC000000000503	6.33713
AA2AR	ZINC000000078267	4.76049
AA2AR	ZINC000000421676	7.59529
AA2AR	ZINC000000037476	8.45579
AA2AR	ZINC000000057975	8.04607
AA2AR	ZINC000000628742	8.01916
AA2AR	ZINC000000033269	6.73879
AA2AR	ZINC000000006363	8.12175
AA2AR	ZINC000000024554	7.4399
AA2AR	ZINC000000087781	7.28121
AA2AR	ZINC000000402983	7.80926
AA2AR	ZINC000000039253	7.92446
AA2AR	ZINC000000462106	7.52562
AA2AR	ZINC000000033499	7.82585
AA2AR	ZINC000000094985	7.07739
AA2AR	ZINC000000076794	4.75921
AA2AR	ZINC000000002036	7.06485
AA2AR	ZINC000000034393	7.13704
AA2AR	ZINC000000048554	7.39968
AA2AR	ZINC000000149215	7.09739
AA2AR	ZINC000000035744	6.63364
AA2AR	ZINC000000024967	6.12663
AA2AR	ZINC000000103070	7.04531
AA2AR	ZINC000000094621	7.31553
AA2AR	ZINC000000055723	6.21006
AA2AR	ZINC000000053404	7.41964
AA2AR	ZINC000000130690	6.74495
AA2AR	ZINC000000003014	6.99743
AA2AR	ZINC000000090680	6.03417
AA2AR	ZINC000000079073	6.1341
AA2AR	ZINC000000344623	7.88899
AA2AR	ZINC000000416329	7.65287
AA2AR	ZINC000000095654	6.83567
AA2AR	ZINC000000614551	7.28998
AA2AR	ZINC000000040695	6.30265
AA2AR	ZINC000000076307	5.94459
AA2AR	ZINC000000841414	7.31453
AA2AR	ZINC000000029934	5.4538
AA2AR	CHEMBL312449	7.94658
AA2AR	ZINC000000161371	6.78733
AA2AR	ZINC000000024553	7.15462
AA2AR	ZINC000000071568	7.25625
AA2AR	ZINC000000679446	8.57023
AA2AR	ZINC000000461307	8.45131
AA2AR	ZINC000000041003	6.19127
AA2AR	ZINC000000033785	7.06237
AA2AR	ZINC000000000133	6.02893
AA2AR	ZINC000000031171	6.90225
AA2AR	ZINC000000603748	8.48584
AA2AR	ZINC000000049831	8.24268
AA2AR	ZINC000000066381	6.84999
AA2AR	ZINC000000029651	6.83947
AA2AR	ZINC000000033679	7.65806
AA2AR	ZINC000000212839	7.23664
AA2AR	ZINC000000060420	7.48162
AA2AR	ZINC000000122281	5.47364
AA2AR	ZINC000000045673	7.76638
AA2AR	ZINC000000027595	6.9242
AA2AR	ZINC000000447971	7.36666
AA2AR	ZINC000000068023	8.57834
AA2AR	ZINC000000045415	4.61481
AA2AR	ZINC000000023995	6.90772
AA2AR	ZINC000000105930	5.53284
AA2AR	ZINC000000623763	7.82561
AA2AR	ZINC000000693786	7.74168
AA2AR	ZINC000000074825	6.38688
AA2AR	ZINC000000622126	4.91256
AA2AR	ZINC000000334986	5.2721
AA2AR	ZINC000000053788	7.17013
AA2AR	ZINC000000165966	7.39398
AA2AR	ZINC000000065009	7.17443
AA2AR	ZINC000000117088	6.76104
AA2AR	ZINC000000031542	6.96898
AA2AR	ZINC000000062595	8.01136
AA2AR	ZINC000000055717	7.12933
AA2AR	ZINC000000428236	7.33192
AA2AR	ZINC000000089456	7.29878
AA2AR	ZINC000000030449	6.52714
AA2AR	ZINC000000005386	6.6493
AA2AR	ZINC000000376089	7.79427
AA2AR	ZINC000000046995	6.38526
AA2AR	ZINC000000333481	6.09335
AA2AR	ZINC000000036029	7.37406
AA2AR	ZINC000000034273	6.04917
AA2AR	ZINC000000159404	6.86624
AA2AR	ZINC000000169825	5.12951
AA2AR	ZINC000000039498	6.2562
AA2AR	ZINC000000034671	7.81333
AA2AR	ZINC000000046356	6.95603
AA2AR	ZINC000000033245	5.49978
AA2AR	ZINC000000212933	6.61662
AA2AR	ZINC000000030097	6.49963
AA2AR	ZINC000000090979	8.18905
AA2AR	ZINC000000056295	7.31864
AA2AR	ZINC000000029107	6.2919
AA2AR	ZINC000000009766	5.01915
AA2AR	ZINC000000110892	8.36224
AA2AR	ZINC000000067175	5.91313
AA2AR	ZINC000000034174	5.76852
AA2AR	ZINC000000060025	7.93403
AA2AR	ZINC000000027960	6.42388
AA2AR	ZINC000000105755	7.12396
AA2AR	ZINC000000014023	5.57737
AA2AR	ZINC000000950486	8.36348
AA2AR	ZINC000000079428	7.42323
AA2AR	ZINC000000043064	7.97215
AA2AR	ZINC000000004264	7.2325
AA2AR	ZINC000000001379	7.85636
AA2AR	ZINC000000050252	6.86862
AA2AR	ZINC000000647491	7.50123
AA2AR	ZINC000000390649	4.87151
AA2AR	ZINC000000016249	7.62909
AA2AR	ZINC000000543018	7.58369
AA2AR	ZINC000000045811	7.2897
AA2AR	ZINC000000063335	7.5332
AA2AR	ZINC000000055214	7.5529
AA2AR	ZINC000000037047	6.66622
AA2AR	ZINC000000059003	6.73906
AA2AR	ZINC000000003106	7.71888
AA2AR	ZINC000000053638	6.61498
AA2AR	ZINC000000082029	8.43879
AA2AR	ZINC000000108640	6.08639
AA2AR	ZINC000000051343	7.45437
AA2AR	ZINC000000001189	5.27471
AA2AR	ZINC000000031420	5.24059
AA2AR	ZINC000000081523	7.43727
AA2AR	ZINC000000051416	7.38904
AA2AR	ZINC000000007471	7.01207
AA2AR	ZINC000000072939	6.28771
AA2AR	ZINC000000193102	8.21557
AA2AR	ZINC000000037701	6.42374
AA2AR	ZINC000000033912	8.02508
AA2AR	ZINC000000038712	5.83342
AA2AR	ZINC000000050565	7.26594
AA2AR	CHEMBL571672	7.94971
AA2AR	ZINC000000006138	4.76935
AA2AR	ZINC000000084002	5.12327
AA2AR	ZINC000000033627	6.43347
AA2AR	ZINC000000021403	8.3192
AA2AR	ZINC000000090013	7.57929
AA2AR	ZINC000000202407	8.52617
AA2AR	ZINC000000032427	7.70574
AA2AR	ZINC000000280208	6.00359
AA2AR	ZINC000000062223	5.99986
AA2AR	ZINC000000000437	5.00453
AA2AR	ZINC000000033943	7.67965
AA2AR	ZINC000000576610	7.71066
AA2AR	ZINC000000062431	7.27089
AA2AR	ZINC000000004285	6.11612
AA2AR	ZINC000000157721	6.33372
AA2AR	ZINC000000035620	7.68451
AA2AR	ZINC000000026388	7.92082
AA2AR	ZINC000000031845	8.15284
AA2AR	ZINC000000037718	7.67374
AA2AR	ZINC000000029455	6.28537
AA2AR	ZINC000000036653	5.56662
AA2AR	ZINC000000128471	7.52194
AA2AR	ZINC000000049854	6.80497
AA2AR	ZINC000000036538	5.88033
AA2AR	ZINC000000021853	8.05292
AA2AR	ZINC000000044777	7.31306
AA2AR	ZINC000000623116	5.72075
AA2AR	ZINC000000062544	6.37696
AA2AR	ZINC000000604176	8.0321
AA2AR	ZINC000000001640	5.85059
AA2AR	ZINC000000079869	6.99013
AA2AR	ZINC000000598713	8.50435
AA2AR	ZINC000000083599	7.20478
AA2AR	ZINC000000174195	7.18713
AA2AR	ZINC000000004710	5.22975
AA2AR	ZINC000000076421	6.91823
AA2AR	ZINC000000112695	6.87969
AA2AR	ZINC000000033027	7.69822
AA2AR	ZINC000000045400	5.43104
AA2AR	ZINC000000165433	7.29631
AA2AR	ZINC000000004187	7.0989
AA2AR	ZINC000000001279	6.08099
AA2AR	ZINC000000033745	7.22725
AA2AR	ZINC000000054070	8.15091
AA2AR	ZINC000000159537	5.66039
AA2AR	ZINC000000085796	7.03224
AA2AR	ZINC000000050527	7.18662
AA2AR	ZINC000000025569	6.42208
AA2AR	ZINC000000032774	6.71674
AA2AR	ZINC000000052207	7.91808
AA2AR	ZINC000000028480	7.92651
AA2AR	ZINC000000039330	7.2655
AA2AR	ZINC000000026685	8.77032
AA2AR	ZINC000000118001	8.06891
AA2AR	ZINC000000117297	7.60875
AA2AR	ZINC000000033934	7.85939
AA2AR	ZINC000000033795	6.37863
AA2AR	CHEMBL491317	8.43681
AA2AR	ZINC000000096047	5.31288
AA2AR	ZINC000000044606	7.10609
AA2AR	ZINC000000079560	7.29812
AA2AR	ZINC000000392775	6.96854
AA2AR	ZINC000000003017	4.41955
AA2AR	ZINC000000047957	7.60486
AA2AR	ZINC000000091873	7.79384
AA2AR	ZINC000000235137	6.71252
AA2AR	ZINC000000090746	7.78255
AA2AR	CHEMBL68738	7.67169
AA2AR	ZINC000000040048	6.8267
AA2AR	ZINC000000272942	7.01533
AA2AR	ZINC000000115982	3.69869
AA2AR	ZINC000000031743	6.29435
AA2AR	ZINC000000004689	8.08074
AA2AR	ZINC000000082709	6.55718
AA2AR	ZINC000000034131	5.53747
AA2AR	ZINC000000060120	7.48125
AA2AR	ZINC000000476461	7.35281
AA2AR	ZINC000000040602	6.58787
AA2AR	ZINC000000206253	7.64513
AA2AR	ZINC000000006300	7.64084
AA2AR	ZINC000000067347	7.73558
AA2AR	ZINC000000141549	5.62608
AA2AR	ZINC000000033984	6.84075
AA2AR	ZINC000000052502	7.91601
AA2AR	ZINC000000054429	7.27001
AA2AR	ZINC000000005432	7.23648
AA2AR	ZINC000000051524	6.79723
AA2AR	ZINC000000055533	6.96842
AA2AR	ZINC000000003248	6.39637
AA2AR	ZINC000000027780	5.3823
AA2AR	ZINC000000007322	8.16812
AA2AR	ZINC000000030088	5.31322
AA2AR	ZINC000000040744	5.47754
AA2AR	ZINC000000591635	6.97175
AA2AR	ZINC000000000152	8.76622
AA2AR	ZINC000000039605	4.59271
AA2AR	ZINC000000005885	7.83833
AA2AR	ZINC000000132462	6.61301
AA2AR	ZINC000000046577	5.80551
AA2AR	ZINC000000202450	6.76636
AA2AR	ZINC000000112530	5.47687
AA2AR	ZINC000000091887	8.01065
AA2AR	ZINC000000029512	6.26764
AA2AR	ZINC000000414349	7.40313
AA2AR	ZINC000000053856	7.23022
AA2AR	ZINC000000376160	7.0744
AA2AR	ZINC000000031381	4.80937
AA2AR	ZINC000000029502	7.25245
AA2AR	ZINC000000018203	6.9567
AA2AR	ZINC000000000975	7.0465
AA2AR	ZINC000000053325	7.28005
AA2AR	ZINC000000031423	4.8657
AA2AR	ZINC000000044447	7.98422
AA2AR	ZINC000000053301	7.57226
AA2AR	ZINC000000062251	6.81409
AA2AR	ZINC000000050616	6.92733
AA2AR	ZINC000000030261	4.00984
AA2AR	ZINC000000032307	7.75475
AA2AR	ZINC000000034769	7.00462
AA2AR	ZINC000000013615	5.9583
AA2AR	ZINC000000033736	7.57642
AA2AR	ZINC000000155236	7.51695
AA2AR	ZINC000000003764	6.56464
AA2AR	ZINC000000146238	7.8091
AA2AR	ZINC000000041894	6.43584
AA2AR	CHEMBL1092271	7.60176
AA2AR	ZINC000000029903	6.46102
AA2AR	ZINC000000115688	7.55358
AA2AR	ZINC000000415129	7.33068
AA2AR	ZINC000000056967	6.72568
AA2AR	ZINC000000004880	5.8562
AA2AR	ZINC000000004188	6.78104
[truncated: 2,487 more rows]

## Sheet: ABL1
Receptor	Ligand	Predicted Binding Afinity [-log(kd/ki)]
ABL1	ZINC000000152856	6.37682
ABL1	ZINC000000608220	5.48619
ABL1	ZINC000000001295	5.59316
ABL1	ZINC000000084256	6.48138
ABL1	ZINC000000036021	5.81363
ABL1	ZINC000000094195	5.77909
ABL1	ZINC000000023124	6.54578
ABL1	ZINC000000004504	4.56861
ABL1	ZINC000000104412	5.07311
ABL1	ZINC000000011146	5.54858
ABL1	ZINC000002089378	6.01648
ABL1	ZINC000000077115	5.47025
ABL1	ZINC000000004880	5.78693
ABL1	ZINC000000038278	7.65334
ABL1	ZINC000000029174	5.53025
ABL1	ZINC000000147180	6.20909
ABL1	ZINC000000035574	5.32094
ABL1	ZINC000000051611	6.67263
ABL1	ZINC000000003776	5.38493
ABL1	ZINC000000030600	4.7835
ABL1	ZINC000000532384	6.07042
ABL1	ZINC000000355680	6.08594
ABL1	ZINC000000010546	5.22856
ABL1	ZINC000000371925	5.35747
ABL1	ZINC000000032650	6.08982
ABL1	ZINC000000033824	6.3862
ABL1	ZINC000000024519	6.9818
ABL1	ZINC000000026491	6.34956
ABL1	ZINC000000030440	5.68733
ABL1	ZINC000000086887	5.4626
ABL1	ZINC000000051686	7.04747
ABL1	ZINC000000047062	6.67449
ABL1	ZINC000000030247	5.20292
ABL1	ZINC000000429528	5.03152
ABL1	ZINC000000563053	5.99928
ABL1	ZINC000000060018	6.09214
ABL1	ZINC000000410903	5.67321
ABL1	ZINC000003346753	8.07271
ABL1	ZINC000000004785	5.83872
ABL1	ZINC000000128555	5.06171
ABL1	ZINC000000029154	5.46086
ABL1	ZINC000000300636	7.45367
ABL1	ZINC000000019929	6.58187
ABL1	CHEMBL272198	6.2971
ABL1	ZINC000000367915	5.45084
ABL1	ZINC000000035202	6.35461
ABL1	ZINC000000171478	6.09603
ABL1	ZINC000000054960	6.27398
ABL1	ZINC000000201825	5.41014
ABL1	ZINC000000000591	5.24039
ABL1	ZINC000000010465	5.5622
ABL1	ZINC000000000803	5.76527
ABL1	ZINC000000704798	6.97322
ABL1	ZINC000000044245	6.06025
ABL1	ZINC000000067693	6.89334
ABL1	ZINC000000001385	5.46828
ABL1	ZINC000000027374	5.22853
ABL1	ZINC000000030084	4.89007
ABL1	ZINC000000040587	5.0418
ABL1	ZINC000000000127	4.97708
ABL1	ZINC000000017599	5.41435
ABL1	ZINC000000029156	5.12328
ABL1	ZINC000000121212	6.79346
ABL1	ZINC000000020442	5.50505
ABL1	ZINC000000027165	6.49161
ABL1	ZINC000000047256	5.9206
ABL1	ZINC000000126502	6.25222
ABL1	ZINC000000046560	5.63949
ABL1	ZINC000000063381	7.08576
ABL1	ZINC000000009288	5.40116
ABL1	ZINC000000717123	6.21259
ABL1	ZINC000000002463	5.35441
ABL1	ZINC000000069761	7.37043
ABL1	ZINC000003359319	6.57016
ABL1	ZINC000000119603	6.59585
ABL1	ZINC000000002101	5.13406
ABL1	ZINC000000645654	7.98823
ABL1	ZINC000000060282	7.11657
ABL1	ZINC000000025337	6.38748
ABL1	ZINC000000038975	6.61142
ABL1	ZINC000000032976	6.84706
ABL1	ZINC000000010270	4.8195
ABL1	ZINC000000136719	5.71855
ABL1	ZINC000000029892	6.0028
ABL1	ZINC000000036282	5.96892
ABL1	ZINC000000178224	6.01827
ABL1	ZINC000000014251	5.91964
ABL1	ZINC000000000651	5.21605
ABL1	ZINC000000038747	5.66215
ABL1	ZINC000000036356	6.17696
ABL1	ZINC000000040860	5.63401
ABL1	ZINC000000038231	5.70244
ABL1	ZINC000000190401	6.733
ABL1	ZINC000000068908	5.2447
ABL1	ZINC000000063650	6.32884
ABL1	ZINC000001122338	7.485
ABL1	ZINC000000034371	5.76731
ABL1	ZINC000000631175	8.1559
ABL1	ZINC000000236619	5.45318
ABL1	ZINC000000280208	5.35777
ABL1	ZINC000000091729	6.71511
ABL1	CHEMBL121190	6.98983
ABL1	ZINC000000086375	6.93389
ABL1	ZINC000000024663	6.12145
ABL1	ZINC000000022508	4.45197
ABL1	ZINC000000108708	6.15968
ABL1	ZINC000000607721	5.52909
ABL1	CHEMBL270492	7.24107
ABL1	ZINC000000527020	7.38711
ABL1	ZINC000000418005	5.7231
ABL1	ZINC000000155514	6.11651
ABL1	ZINC000000300512	5.52452
ABL1	ZINC000000005505	5.18226
ABL1	ZINC000000012753	6.86735
ABL1	CHEMBL245800	6.28458
ABL1	ZINC000000101517	5.39046
ABL1	ZINC000000029503	4.31569
ABL1	ZINC000000568534	5.78012
ABL1	ZINC000000606494	7.10532
ABL1	ZINC000000001459	5.68111
ABL1	ZINC000000000452	5.02033
ABL1	ZINC000000038794	5.29637
ABL1	ZINC000000007048	4.62146
ABL1	ZINC000000006263	6.06156
ABL1	ZINC000000020399	6.97259
ABL1	ZINC000000099159	5.55629
ABL1	ZINC000000043520	5.67521
ABL1	ZINC000000034293	5.73601
ABL1	CHEMBL473923	6.7858
ABL1	ZINC000000027991	6.30007
ABL1	ZINC000000005331	6.10483
ABL1	ZINC000000041274	5.97025
ABL1	ZINC000000227684	5.78436
ABL1	ZINC000000265869	7.59989
ABL1	ZINC000000115904	7.20639
ABL1	ZINC000000050245	5.64497
ABL1	ZINC000000538278	6.31501
ABL1	ZINC000000072762	5.21966
ABL1	ZINC000000038096	6.86912
ABL1	ZINC000000044772	6.15224
ABL1	ZINC000000042468	6.52171
ABL1	ZINC000000045197	6.26576
ABL1	ZINC000000021244	6.16314
ABL1	ZINC000000042028	5.75767
ABL1	ZINC000000026943	7.34467
ABL1	ZINC000000003158	4.44606
ABL1	ZINC000000034318	7.35997
ABL1	ZINC000000755531	5.26653
ABL1	ZINC000000142867	5.74116
ABL1	ZINC000000068329	5.83507
ABL1	ZINC000000242516	5.17683
ABL1	ZINC000000048626	5.40993
ABL1	ZINC000000158110	6.99813
ABL1	ZINC000000170167	4.75512
ABL1	ZINC000000044919	7.06608
ABL1	ZINC000000010922	5.62151
ABL1	ZINC000000022225	6.33204
ABL1	ZINC000000084578	6.72567
ABL1	ZINC000000568321	6.45934
ABL1	ZINC000000041701	6.14881
ABL1	ZINC000000065330	7.02507
ABL1	ZINC000000526662	6.72964
ABL1	ZINC000000037894	5.64448
ABL1	ZINC000000702673	7.02352
ABL1	ZINC000000032243	5.9025
ABL1	ZINC000000601249	6.68836
ABL1	ZINC000000176459	5.83011
ABL1	ZINC000000037184	5.63702
ABL1	ZINC000000038372	6.24455
ABL1	ZINC000000193517	6.11098
ABL1	ZINC000000167185	5.45735
ABL1	ZINC000000218568	6.00298
ABL1	ZINC000000033503	5.91946
ABL1	ZINC000000091285	6.49291
ABL1	ZINC000000030383	5.75651
ABL1	CHEMBL298445	7.15125
ABL1	ZINC000000057299	6.24331
ABL1	ZINC000000146444	5.43441
ABL1	ZINC000000593249	7.38238
ABL1	ZINC000000044664	6.97599
ABL1	ZINC000000544925	6.84177
ABL1	ZINC000000092395	5.45828
ABL1	ZINC000001818218	6.00881
ABL1	ZINC000000005970	5.39025
ABL1	ZINC000000403639	6.37111
ABL1	ZINC000000032941	6.18523
ABL1	ZINC000000131508	6.52222
ABL1	ZINC000000038301	6.69708
ABL1	ZINC000000056824	3.81891
ABL1	ZINC000000299306	5.23588
ABL1	ZINC000000090215	7.07554
ABL1	ZINC000000024398	5.65121
ABL1	ZINC000000054455	5.82726
ABL1	ZINC000000105056	6.06884
ABL1	ZINC000000029031	6.14893
ABL1	ZINC000000004828	5.46931
ABL1	ZINC000000127456	5.80555
ABL1	ZINC000000040471	5.68581
ABL1	ZINC000000633503	5.68442
ABL1	ZINC000000220427	5.24776
ABL1	ZINC000000000637	4.92203
ABL1	ZINC000000133774	6.42652
ABL1	ZINC000000316170	6.14287
ABL1	ZINC000000038360	4.76755
ABL1	ZINC000000094267	5.81889
ABL1	ZINC000000045811	6.35757
ABL1	ZINC000000030062	5.91094
ABL1	ZINC000000489063	5.45573
ABL1	ZINC000000164458	4.58614
ABL1	ZINC000000029035	5.74627
ABL1	ZINC000000034086	5.44384
ABL1	ZINC000000070790	6.36234
ABL1	ZINC000000000672	5.87876
ABL1	ZINC000000366875	7.79272
ABL1	ZINC000000005718	5.68046
ABL1	ZINC000000050977	4.7896
ABL1	ZINC000000079475	5.61445
ABL1	ZINC000000023696	7.3743
ABL1	ZINC000000122586	6.50847
ABL1	ZINC000000052225	5.74217
ABL1	ZINC000000095273	6.48769
ABL1	ZINC000000071371	7.2948
ABL1	ZINC000000045675	7.23185
ABL1	ZINC000000139303	6.93088
ABL1	ZINC000000033051	5.07619
ABL1	ZINC000000085683	4.11527
ABL1	ZINC000000161782	5.79508
ABL1	ZINC000000031904	8.03563
ABL1	ZINC000000116093	5.52753
ABL1	ZINC000000042658	4.9009
ABL1	ZINC000000279785	5.73576
ABL1	ZINC000000237372	6.30235
ABL1	ZINC000000029551	4.81812
ABL1	ZINC000000016518	5.21137
ABL1	ZINC000000057837	5.21158
ABL1	ZINC000000035919	6.62942
ABL1	ZINC000000091630	7.01163
ABL1	ZINC000000028362	5.52261
ABL1	ZINC000000029253	5.91339
ABL1	ZINC000000020441	5.96387
ABL1	ZINC000000069847	5.4366
ABL1	ZINC000000078084	5.3833
ABL1	ZINC000000000316	4.94138
ABL1	ZINC000000085306	6.33353
ABL1	ZINC000000152007	6.54631
ABL1	ZINC000000007301	5.80072
ABL1	CHEMBL495727	7.74071
ABL1	ZINC000000036669	5.73673
ABL1	ZINC000000197203	4.98666
ABL1	ZINC000000000985	5.94489
ABL1	ZINC000000147011	5.02752
ABL1	ZINC000000051733	5.72875
ABL1	ZINC000000045616	5.70587
ABL1	ZINC000000000879	6.12348
ABL1	ZINC000000036400	6.42158
ABL1	ZINC000000006694	5.74058
ABL1	ZINC000000076237	5.48892
ABL1	ZINC000000057204	7.57379
ABL1	ZINC000000047871	6.26191
ABL1	ZINC000000558566	6.25748
ABL1	ZINC000000389464	6.3539
ABL1	ZINC000000053187	6.23784
ABL1	ZINC000000039245	5.3919
ABL1	ZINC000000002152	5.35171
ABL1	ZINC000000063859	6.73312
ABL1	ZINC000001069326	7.55139
ABL1	ZINC000000094605	7.20772
ABL1	ZINC000000001149	7.51921
ABL1	ZINC000000030982	6.19055
ABL1	ZINC000000034814	7.383
ABL1	ZINC000000069425	6.8821
ABL1	ZINC000000112658	5.46845
ABL1	ZINC000000375961	5.55937
ABL1	ZINC000000036303	5.62831
ABL1	ZINC000000002772	5.81049
ABL1	ZINC000000002012	6.06368
ABL1	ZINC000000000166	4.70558
ABL1	ZINC000000053354	6.17516
ABL1	ZINC000000044945	6.28044
ABL1	ZINC000000036219	6.37377
ABL1	ZINC000000030328	7.01154
ABL1	ZINC000000032330	5.15524
ABL1	CHEMBL482968	7.26726
ABL1	ZINC000000004517	5.01461
ABL1	ZINC000000604739	6.60313
ABL1	ZINC000000019853	5.25678
ABL1	ZINC000000061694	7.11356
ABL1	ZINC000000170487	5.53911
ABL1	ZINC000000172223	4.89727
ABL1	ZINC000000042012	5.39446
ABL1	ZINC000000122467	6.51744
ABL1	ZINC000000045771	5.49367
ABL1	ZINC000000192327	4.44874
ABL1	ZINC000000033995	6.84157
ABL1	ZINC000000066199	6.1508
ABL1	ZINC000000068812	7.19837
ABL1	ZINC000000216012	5.25556
ABL1	ZINC000000002057	5.89045
ABL1	ZINC000000060877	5.85011
ABL1	ZINC000000153502	5.18038
ABL1	ZINC000000023896	5.11851
ABL1	ZINC000000066728	7.23042
ABL1	ZINC000000537822	5.93541
ABL1	ZINC000000002016	5.79596
ABL1	ZINC000000465005	6.8111
ABL1	ZINC000000029840	5.85616
ABL1	ZINC000000132989	5.17021
ABL1	ZINC000000019246	6.65572
ABL1	ZINC000000448333	6.11975
ABL1	ZINC000000084703	6.93181
ABL1	ZINC000000198839	5.78687
ABL1	ZINC000000054808	5.89909
ABL1	ZINC000000096600	6.47391
ABL1	ZINC000000592819	6.55716
ABL1	ZINC000000075289	5.99589
ABL1	ZINC000000002530	5.11505
ABL1	ZINC000000034621	6.50064
ABL1	ZINC000000192096	5.26809
ABL1	ZINC000000054167	6.77018
ABL1	ZINC000000030822	5.30351
ABL1	ZINC000000068319	6.83982
ABL1	ZINC000000032526	6.5708
ABL1	ZINC000000026547	5.92678
ABL1	ZINC000000387384	6.96069
ABL1	ZINC000000127417	5.98523
ABL1	ZINC000000017885	5.03944
ABL1	ZINC000000029393	6.16249
ABL1	ZINC000000043110	6.30929
ABL1	ZINC000000090014	5.98062
ABL1	ZINC000000317485	5.14113
ABL1	ZINC000000216929	5.84859
ABL1	ZINC000000036746	5.44808
ABL1	ZINC000000065458	6.23643
ABL1	ZINC000000051641	5.18909
ABL1	ZINC000000079731	7.86142
ABL1	ZINC000000027974	7.02976
ABL1	ZINC000000076010	5.16474
ABL1	ZINC000000049664	6.11426
ABL1	ZINC000000004355	5.42519
ABL1	ZINC000000000791	5.35637
ABL1	ZINC000000011646	5.50698
ABL1	ZINC000000130229	5.53851
ABL1	ZINC000000017113	5.35516
ABL1	ZINC000000000050	4.78984
ABL1	ZINC000000028945	6.37742
ABL1	ZINC000000028323	6.07902
ABL1	ZINC000000040954	5.29166
ABL1	ZINC000000102961	5.1326
ABL1	ZINC000000058018	6.41699
ABL1	ZINC000000114223	7.59532
ABL1	ZINC000000544554	5.67254
ABL1	ZINC000000016874	5.38137
ABL1	ZINC000000189568	5.94123
ABL1	ZINC000000024658	6.06567
ABL1	ZINC000000127142	6.78789
ABL1	ZINC000000021413	4.4839
ABL1	ZINC000000038461	5.89916
ABL1	ZINC000000627746	6.92515
ABL1	ZINC000000034813	7.07644
ABL1	ZINC000000035206	5.20093
ABL1	ZINC000000156661	5.428
ABL1	ZINC000000165981	6.69815
ABL1	ZINC000000073458	7.14653
ABL1	ZINC000000453684	6.99205
ABL1	ZINC000000009463	4.69624
ABL1	ZINC000000240861	5.90949
ABL1	ZINC000000159160	5.24814
ABL1	ZINC000000029171	5.42158
ABL1	ZINC000000043452	4.87128
ABL1	ZINC000000204840	5.85714
ABL1	ZINC000000202023	5.00365
ABL1	ZINC000000538450	5.55762
ABL1	ZINC000000106923	7.43708
ABL1	ZINC000000022311	5.34536
ABL1	ZINC000000036211	6.11885
ABL1	ZINC000000030264	5.49245
ABL1	ZINC000000002011	4.67857
ABL1	ZINC000000052742	6.56616
ABL1	ZINC000000032326	5.26949
ABL1	ZINC000000069821	5.95552
ABL1	ZINC000000002116	5.69859
ABL1	ZINC000000178508	6.99934
ABL1	ZINC000000025651	5.47498
ABL1	ZINC000000019387	5.65882
ABL1	ZINC000000695569	7.20735
ABL1	ZINC000000000187	4.31708
ABL1	ZINC000000584092	5.51681
ABL1	CHEMBL207471	7.1153
ABL1	ZINC000000055372	5.82226
ABL1	CHEMBL455404	7.03553
ABL1	ZINC000000024337	5.82573
ABL1	ZINC000000268775	5.6326
ABL1	ZINC000000198632	5.7678
ABL1	ZINC000000116953	7.12923
ABL1	ZINC000000537818	6.78451
ABL1	ZINC000000033193	5.55276
ABL1	ZINC000000029197	5.15608
ABL1	ZINC000000037357	6.53446
ABL1	ZINC000000037841	6.09088
ABL1	ZINC000000171180	6.14071
ABL1	ZINC000000083307	5.79293
ABL1	ZINC000000036733	5.0201
ABL1	ZINC000000071096	7.02324
ABL1	ZINC000000134829	5.47652
ABL1	ZINC000000048698	5.70516
ABL1	ZINC000000031570	5.59993
ABL1	ZINC000000099861	5.49145
ABL1	ZINC000000037336	6.50085
ABL1	ZINC000000040695	5.65117
ABL1	ZINC000000001622	6.59735
ABL1	ZINC000000006740	5.76841
ABL1	ZINC000000279607	6.04971
ABL1	ZINC000000041695	7.07986
ABL1	ZINC000000085466	5.76671
ABL1	ZINC000000692728	5.78698
ABL1	ZINC000000005067	6.05908
ABL1	ZINC000000252366	4.95834
ABL1	ZINC000000037193	6.42462
ABL1	ZINC000000013626	5.5962
ABL1	ZINC000000052045	5.25969
ABL1	ZINC000000029942	5.5936
ABL1	ZINC000000053512	6.78903
ABL1	ZINC000000042769	5.38258
ABL1	ZINC000000048821	6.89555
ABL1	ZINC000000028987	5.09381
ABL1	ZINC000000079000	6.50078
ABL1	ZINC000000052131	5.66165
ABL1	ZINC000000055463	6.42873
ABL1	ZINC000000039077	5.43895
ABL1	ZINC000000009592	4.84174
ABL1	ZINC000000042829	5.53781
ABL1	ZINC000000032155	5.46138
ABL1	ZINC000000046950	6.27043
ABL1	ZINC000000538388	7.09201
ABL1	ZINC000000027634	6.41651
ABL1	ZINC000000124373	6.72959
ABL1	ZINC000000035927	6.54985
ABL1	ZINC000000052150	6.59722
ABL1	ZINC000000006256	5.7396
ABL1	ZINC000000039127	6.16749
ABL1	ZINC000000053676	5.35691
ABL1	ZINC000000038722	7.44637
ABL1	ZINC000000005614	5.26703
ABL1	ZINC000000048734	6.24851
ABL1	ZINC000000040359	5.34112
ABL1	ZINC000000575944	5.53597
ABL1	ZINC000000025579	6.44219
ABL1	ZINC000000039247	5.36145
ABL1	ZINC000000033627	5.24946
ABL1	ZINC000000035114	5.46999
ABL1	ZINC000001155054	7.64602
ABL1	ZINC000000029636	5.19213
ABL1	ZINC000000029602	5.20924
ABL1	ZINC000000042088	7.00436
ABL1	CHEMBL404666	5.89978
ABL1	ZINC000000037982	5.06972
ABL1	ZINC000000066717	7.17188
ABL1	ZINC000000196353	6.44042
ABL1	ZINC000000024499	6.34748
ABL1	ZINC000000096765	6.12486
ABL1	ZINC000000053436	6.65519
ABL1	ZINC000000004029	5.34651
ABL1	ZINC000000285273	5.17039
ABL1	ZINC000000398740	5.78928
ABL1	ZINC000000001673	5.61754
ABL1	ZINC000000013139	5.38251
ABL1	ZINC000000083615	6.29625
ABL1	ZINC000000035368	5.46156
ABL1	ZINC000000028220	4.73977
ABL1	ZINC000000011270	5.91212
ABL1	ZINC000000003460	7.08773
ABL1	ZINC000000292359	4.99038
ABL1	ZINC000000041235	6.72577
ABL1	ZINC000000630454	7.86521
ABL1	ZINC000000452449	7.41342
ABL1	ZINC000000027354	6.34854
ABL1	ZINC000000029940	6.74246
ABL1	ZINC000000000674	4.93587
ABL1	ZINC000000074657	6.11476
ABL1	ZINC000000001816	6.77983
ABL1	ZINC000000250249	7.28082
ABL1	ZINC000000065668	6.50925
ABL1	ZINC000000000072	4.94426
ABL1	ZINC000000026538	6.33988
ABL1	ZINC000000035363	6.44192
ABL1	ZINC000000453966	5.2113
ABL1	ZINC000001219399	7.26566
ABL1	ZINC000000010971	5.16179
ABL1	ZINC000000055386	6.63947
ABL1	ZINC000000028955	7.08556
ABL1	ZINC000000045799	6.28416
ABL1	ZINC000000578176	6.27556
ABL1	ZINC000000046068	7.15393
ABL1	ZINC000000093761	6.56212
ABL1	ZINC000000051773	4.96749
ABL1	ZINC000000219594	5.36108
ABL1	ZINC000000038793	5.89347
ABL1	ZINC000000020253	6.43087
ABL1	ZINC000000028315	5.48585
ABL1	CHEMBL122068	6.94904
ABL1	ZINC000000001258	5.48478
ABL1	ZINC000000612423	5.5068
ABL1	ZINC000000004065	4.96368
ABL1	ZINC000000040053	5.23697
ABL1	ZINC000000423519	5.29084
ABL1	ZINC000000092764	6.03482
ABL1	ZINC000000030754	4.99009
ABL1	ZINC000000606754	4.85351
ABL1	ZINC000000037115	5.39907
ABL1	ZINC000000024846	5.86737
ABL1	ZINC000000020775	4.87766
ABL1	ZINC000000039487	6.91348
ABL1	ZINC000000017859	6.07409
ABL1	ZINC000000067827	6.30202
ABL1	ZINC000000038333	5.32658
ABL1	ZINC000000154506	5.58858
ABL1	ZINC000000144307	5.91285
ABL1	ZINC000000038153	6.36528
ABL1	ZINC000000023594	6.47492
ABL1	ZINC000000008694	7.4924
ABL1	ZINC000000076963	6.24613
ABL1	ZINC000000212351	5.82574
ABL1	ZINC000000000308	5.51682
ABL1	ZINC000000032666	5.68523
ABL1	ZINC000000058169	5.72429
ABL1	ZINC000000505881	5.39526
ABL1	ZINC000000002017	5.01351
ABL1	ZINC000000092897	7.24895
ABL1	ZINC000000033615	6.75527
ABL1	ZINC000000000614	5.05571
ABL1	ZINC000000042856	5.77808
ABL1	ZINC000000089931	5.22617
ABL1	ZINC000000037832	5.53295
ABL1	ZINC000000027762	5.70249
ABL1	ZINC000000035023	5.83323
ABL1	ZINC000000046662	5.39699
ABL1	ZINC000000001156	5.74038
ABL1	ZINC000000287674	5.7219
ABL1	ZINC000000601958	6.14677
ABL1	ZINC000000002149	4.63204
ABL1	ZINC000000029522	5.51262
ABL1	ZINC000000040530	6.86675
ABL1	ZINC000000108770	6.36273
ABL1	ZINC000000067583	5.94859
ABL1	ZINC000000006178	5.27821
ABL1	ZINC000000001580	4.61298
ABL1	ZINC000000035099	5.99682
ABL1	ZINC000000597356	5.7948
ABL1	ZINC000000001742	5.19943
ABL1	ZINC000000034830	5.3634
ABL1	ZINC000000103659	6.71665
ABL1	ZINC000000755160	5.64913
ABL1	ZINC000000000394	5.42658
ABL1	ZINC000000053854	5.20648
ABL1	ZINC000000587638	6.59534
ABL1	ZINC000000033151	5.28805
ABL1	ZINC000000055939	5.51175
ABL1	ZINC000000456324	6.9489
ABL1	ZINC000000072559	7.19178
ABL1	ZINC000000034288	5.73546
ABL1	ZINC000000415873	7.10427
ABL1	ZINC000000002308	4.98146
ABL1	ZINC000000034232	6.21025
ABL1	ZINC000000196445	7.08222
ABL1	ZINC000000041416	5.8284
ABL1	ZINC000000038959	5.9987
ABL1	ZINC000000063079	5.5704
ABL1	ZINC000000004765	7.12522
ABL1	ZINC000000260982	5.8839
ABL1	ZINC000000009612	6.0748
ABL1	ZINC000000022641	4.18584
ABL1	ZINC000000028515	5.40531
ABL1	ZINC000000046716	5.30251
ABL1	ZINC000000057008	5.36259
ABL1	ZINC000000039449	5.84504
ABL1	ZINC000000031470	7.12916
ABL1	ZINC000000631184	7.38639
ABL1	ZINC000000003548	5.48552
ABL1	ZINC000000012240	5.10217
ABL1	ZINC000000306410	5.76658
ABL1	ZINC000000027117	5.31122
ABL1	ZINC000000003929	4.01427
ABL1	ZINC000000020466	6.37199
ABL1	ZINC000000477047	6.54187
ABL1	ZINC000000151967	5.3036
ABL1	ZINC000000044154	6.691
ABL1	ZINC000000078541	5.65634
ABL1	ZINC000000003857	6.12846
ABL1	ZINC000000211527	6.03487
ABL1	ZINC000000068940	6.18354
ABL1	ZINC000000661594	7.98092
ABL1	ZINC000000055726	6.05929
ABL1	ZINC000095583278	6.38198
ABL1	ZINC000000001728	5.10388
ABL1	ZINC000000037927	5.97154
ABL1	ZINC000000017891	5.3592
ABL1	ZINC000000000015	5.35466
ABL1	ZINC000000005661	6.80896
ABL1	ZINC000000423539	5.28215
ABL1	ZINC000000036048	5.8068
ABL1	ZINC000000591665	7.8931
ABL1	ZINC000000009590	5.10998
ABL1	ZINC000000150065	5.38953
ABL1	ZINC000000065496	5.85553
ABL1	ZINC000000000131	4.71418
ABL1	ZINC000000009132	6.47054
ABL1	ZINC000000036462	5.97097
ABL1	ZINC000000490412	5.80226
ABL1	ZINC000000029067	5.33289
ABL1	ZINC000000015177	4.96108
ABL1	ZINC000000098181	6.96828
ABL1	ZINC000000219400	6.07667
ABL1	ZINC000000052679	6.05232
ABL1	ZINC000000123249	6.52519
ABL1	ZINC000000040340	4.83061
ABL1	ZINC000000007118	6.88084
ABL1	ZINC000000045213	5.35311
ABL1	ZINC000000008769	5.4175
ABL1	ZINC000000224500	5.75301
ABL1	ZINC000000033641	5.94332
ABL1	ZINC000000000503	4.12318
ABL1	ZINC000000284375	5.51123
ABL1	ZINC000000161115	6.39686
ABL1	ZINC000000044849	6.52545
ABL1	ZINC000000024516	5.58335
ABL1	ZINC000000040799	6.75129
ABL1	ZINC000000049409	6.93642
ABL1	ZINC000000112882	5.2837
ABL1	ZINC000000056306	6.3948
ABL1	ZINC000000151371	6.3844
ABL1	ZINC000000030550	5.77163
ABL1	ZINC000000000720	4.39731
ABL1	ZINC000000028968	5.21736
ABL1	ZINC000000015872	5.44655
ABL1	ZINC000000003544	5.02518
ABL1	ZINC000000402771	5.8211
ABL1	ZINC000000194754	6.2423
ABL1	ZINC000000041972	5.47518
ABL1	ZINC000000031595	6.70861
ABL1	ZINC000000121402	7.18628
ABL1	ZINC000000035357	6.28295
ABL1	ZINC000000036065	6.60124
ABL1	ZINC000000028148	5.47919
ABL1	ZINC000000035953	6.27203
ABL1	ZINC000000363645	6.68753
ABL1	ZINC000000318682	6.23559
ABL1	ZINC000000004127	6.82241
ABL1	ZINC000000078276	6.65683
ABL1	ZINC000000030379	5.24695
ABL1	ZINC000000054340	6.45898
ABL1	ZINC000000307699	5.13865
ABL1	ZINC000000178708	5.93097
ABL1	ZINC000000034251	7.24083
ABL1	ZINC000000004383	4.74855
ABL1	ZINC000000043536	6.43255
ABL1	ZINC000000005691	5.78099
ABL1	ZINC000000028018	6.71115
ABL1	ZINC000000056377	5.9968
ABL1	ZINC000000014936	5.24077
ABL1	ZINC000000001193	5.86453
ABL1	ZINC000000275611	5.14607
ABL1	ZINC000000024141	5.93545
ABL1	ZINC000000046712	5.81548
ABL1	ZINC000000038321	5.40103
ABL1	ZINC000000213776	4.2212
ABL1	ZINC000000034715	5.94173
ABL1	ZINC000000022066	5.73616
ABL1	ZINC000000033437	6.62964
ABL1	ZINC000000036197	6.11828
ABL1	ZINC000000307025	5.6429
ABL1	ZINC000000415129	6.84427
ABL1	ZINC000000036807	6.32976
ABL1	ZINC000000060267	7.31304
ABL1	ZINC000000292063	7.13454
ABL1	ZINC000000033504	6.79682
ABL1	ZINC000000031525	5.87036
ABL1	ZINC000000033809	5.31891
ABL1	ZINC000000030540	5.00471
ABL1	ZINC000000017389	6.30999
ABL1	ZINC000000514891	5.70143
ABL1	ZINC000000043873	3.97977
ABL1	ZINC000000000534	5.34599
ABL1	ZINC000000028223	7.49537
ABL1	ZINC000000095524	5.09539
ABL1	ZINC000000170144	5.10137
ABL1	ZINC000000047101	4.65758
ABL1	ZINC000000010360	5.29125
ABL1	ZINC000000130055	7.13186
ABL1	ZINC000000005336	6.24475
ABL1	ZINC000000027173	6.53583
ABL1	ZINC000000036907	5.00046
ABL1	ZINC000000423824	5.58241
ABL1	ZINC000000027683	5.68158
ABL1	ZINC000000724254	5.98032
ABL1	ZINC000000038548	6.18365
ABL1	ZINC000000103434	6.78729
ABL1	ZINC000000019214	4.96707
ABL1	ZINC000000032427	6.292
ABL1	ZINC000000045608	5.92448
ABL1	ZINC000000009161	5.4185
ABL1	ZINC000000005921	6.12718
ABL1	ZINC000000018918	5.49149
ABL1	ZINC000000059908	6.95772
ABL1	ZINC000000001306	5.68848
ABL1	ZINC000000005395	6.71713
ABL1	ZINC000000591398	7.41124
ABL1	ZINC000000065335	7.07196
ABL1	ZINC000000013447	5.41622
ABL1	ZINC000000180815	5.35233
ABL1	ZINC000000038630	6.69162
ABL1	ZINC000000389325	6.81341
ABL1	ZINC000000199727	5.52995
ABL1	ZINC000000034810	4.59406
ABL1	ZINC000000062422	5.94596
ABL1	ZINC000001038598	7.78153
ABL1	ZINC000000638447	5.74335
ABL1	ZINC000000142011	5.6646
ABL1	ZINC000000540239	6.16442
ABL1	ZINC000000048257	6.11585
ABL1	ZINC000000489540	6.24911
ABL1	ZINC000000125366	6.3466
ABL1	ZINC000000036132	6.56479
ABL1	ZINC000000035926	5.66952
ABL1	ZINC000000037988	5.47507
ABL1	ZINC000000706985	5.32802
ABL1	ZINC000000035876	6.76611
ABL1	ZINC000000196168	6.90115
ABL1	ZINC000000038324	5.5638
ABL1	ZINC000000491370	6.01573
ABL1	CHEMBL259247	7.07067
ABL1	ZINC000000059310	6.93676
ABL1	ZINC000000002762	7.44427
ABL1	ZINC000000592633	7.52635
ABL1	ZINC000000038922	5.97859
ABL1	ZINC000000008705	5.62053
ABL1	ZINC000000234500	5.553
ABL1	ZINC000000005324	7.41461
ABL1	ZINC000000078837	6.72875
ABL1	ZINC000000068224	6.33906
ABL1	ZINC000000007471	5.61019
ABL1	ZINC000000025026	4.8305
ABL1	ZINC000000097689	5.7858
ABL1	ZINC000000002203	7.0384
ABL1	ZINC000000089729	4.64273
ABL1	ZINC000000049564	6.43563
ABL1	ZINC000000083798	6.38988
ABL1	ZINC000000028150	6.47107
ABL1	ZINC000000528409	6.31181
ABL1	ZINC000000000450	4.55303
ABL1	ZINC000000052575	5.08399
ABL1	ZINC000000002698	5.37128
ABL1	ZINC000000018495	5.49888
ABL1	ZINC000000037907	6.71551
ABL1	ZINC000000033227	5.33069
ABL1	ZINC000000132043	6.59228
ABL1	ZINC000000027595	5.14196
ABL1	ZINC000000117603	5.42597
ABL1	ZINC000000039022	7.10844
ABL1	ZINC000000114783	5.75624
ABL1	ZINC000000366942	5.98695
ABL1	ZINC000002125754	6.70291
ABL1	ZINC000000602034	5.49186
ABL1	ZINC000000041569	5.50919
ABL1	ZINC000000063772	6.51561
ABL1	ZINC000000000135	4.73693
ABL1	ZINC000000037472	6.79565
ABL1	ZINC000000027765	4.79774
ABL1	ZINC000000137539	5.8012
ABL1	ZINC000000002127	5.33921
ABL1	ZINC000000025903	5.7045
ABL1	ZINC000000069790	5.42874
ABL1	ZINC000000084285	4.20688
ABL1	ZINC000000082492	6.64927
ABL1	ZINC000000069025	6.49915
ABL1	ZINC000000054870	6.46335
ABL1	ZINC000000142135	5.36962
ABL1	ZINC000000029425	5.31737
ABL1	ZINC000000239261	4.08347
ABL1	ZINC000000057407	4.6853
ABL1	ZINC000000055306	4.93487
ABL1	ZINC000000586740	7.73606
ABL1	ZINC000000075377	6.1812
ABL1	ZINC000000074714	6.11126
ABL1	ZINC000000096244	7.94123
ABL1	ZINC000000350258	5.37462
ABL1	ZINC000000411947	4.87893
ABL1	ZINC000000039073	4.64612
ABL1	ZINC000000217641	6.16274
ABL1	ZINC000000019037	4.6814
ABL1	ZINC000000213243	5.74445
ABL1	ZINC000000053123	4.8578
ABL1	ZINC000000038628	5.85723
ABL1	ZINC000000037358	5.44336
ABL1	ZINC000000086141	5.93668
ABL1	ZINC000000302828	6.37122
ABL1	ZINC000000102691	6.89361
ABL1	ZINC000000034333	6.0177
ABL1	ZINC000000050425	6.70954
ABL1	ZINC000000073397	6.25858
ABL1	ZINC000000185409	6.00065
ABL1	ZINC000000001291	4.88148
ABL1	ZINC000000074649	6.15244
ABL1	ZINC000000029410	5.14479
ABL1	ZINC000000495020	6.05902
ABL1	ZINC000000008107	4.8498
ABL1	ZINC000000037088	5.88071
ABL1	ZINC000000033324	5.94899
ABL1	ZINC000000106858	6.85748
ABL1	ZINC000000082854	6.45974
ABL1	ZINC000000001408	4.88921
ABL1	ZINC000000074965	6.11415
ABL1	ZINC000000584758	7.25502
ABL1	ZINC000000064444	5.43632
ABL1	ZINC000000192702	5.75712
ABL1	ZINC000000153700	7.03673
ABL1	ZINC000000009770	5.31488
ABL1	ZINC000000037871	6.48835
ABL1	ZINC000000065416	5.35697
ABL1	ZINC000000066991	6.23044
ABL1	ZINC000000383097	4.97072
ABL1	ZINC000000010483	5.43902
ABL1	ZINC000000030129	5.40485
ABL1	ZINC000000031489	5.671
ABL1	ZINC000000011640	6.05876
ABL1	ZINC000000001051	5.14584
ABL1	ZINC000000262178	6.38718
ABL1	ZINC000000043104	7.27145
ABL1	ZINC000000028500	4.84878
ABL1	ZINC000000021774	5.40638
ABL1	ZINC000000472213	5.98627
ABL1	ZINC000000202099	5.41367
ABL1	ZINC000000049962	5.51478
ABL1	ZINC000000023542	6.53544
ABL1	ZINC000000046846	5.59733
ABL1	ZINC000000036114	5.79819
ABL1	ZINC000000133888	7.10476
ABL1	ZINC000000057673	6.86769
ABL1	ZINC000000417999	5.89501
ABL1	ZINC000000103089	5.79705
ABL1	ZINC000000066314	4.18919
ABL1	ZINC000000496250	5.83479
ABL1	ZINC000000107515	5.42705
ABL1	ZINC000000073526	5.70337
ABL1	ZINC000000054055	6.65595
ABL1	ZINC000000072018	6.72374
ABL1	ZINC000000000178	4.90995
ABL1	ZINC000000414380	6.69476
ABL1	ZINC000000106900	5.85821
ABL1	ZINC000000175529	5.726
ABL1	ZINC000000172593	6.8636
ABL1	ZINC000000043551	5.03187
ABL1	ZINC000000039639	5.46268
ABL1	ZINC000000006892	6.73078
ABL1	ZINC000000002211	4.74363
ABL1	ZINC000000057760	5.28825
ABL1	ZINC000000001090	4.97777
ABL1	ZINC000000000380	5.45852
ABL1	ZINC000000005617	4.444
ABL1	ZINC000000037305	7.14371
ABL1	ZINC000000073655	5.89772
ABL1	ZINC000000002212	5.76205
ABL1	ZINC000000029975	5.78312
ABL1	ZINC000000012630	7.26726
ABL1	ZINC000000208692	7.02827
ABL1	ZINC000000009082	5.16875
ABL1	ZINC000000017137	5.01273
ABL1	CHEMBL57443	7.32107
ABL1	ZINC000000039424	6.10873
ABL1	ZINC000000063291	7.84364
ABL1	ZINC000000044007	5.45859
ABL1	ZINC000000025263	5.44244
ABL1	ZINC000000303643	5.16229
ABL1	ZINC000000537749	5.51143
ABL1	ZINC000000029520	5.80137
ABL1	ZINC000000189836	5.80011
ABL1	ZINC000000029689	5.53808
ABL1	ZINC000000092555	5.92597
ABL1	ZINC000000035642	6.79296
ABL1	ZINC000000665783	6.28959
ABL1	ZINC000000080867	7.08873
ABL1	ZINC000000632509	7.61146
ABL1	ZINC000000095619	7.35198
ABL1	ZINC000000042822	6.15163
ABL1	ZINC000000000808	4.61088
ABL1	ZINC000000538354	7.19216
ABL1	ZINC000000131335	6.69675
ABL1	ZINC000000593415	6.91649
ABL1	ZINC000000110563	6.48735
ABL1	ZINC000000174373	6.24183
ABL1	ZINC000000083230	5.47072
ABL1	ZINC000000000934	5.83385
ABL1	ZINC000000424878	5.94702
ABL1	ZINC000000098649	5.99984
ABL1	ZINC000000136891	5.99954
ABL1	ZINC000000382344	5.71139
ABL1	ZINC000000036550	6.33656
ABL1	ZINC000000094838	5.57006
ABL1	ZINC000000038900	5.51045
ABL1	ZINC000000340249	7.51794
ABL1	ZINC000000016968	5.23912
ABL1	ZINC000000048678	6.53165
ABL1	ZINC000000162806	6.76803
ABL1	ZINC000000040096	3.94087
ABL1	ZINC000000001021	4.8874
ABL1	ZINC000000004590	6.14689
ABL1	ZINC000000024246	6.54542
ABL1	ZINC000000009194	5.12997
ABL1	ZINC000000036044	6.5465
ABL1	ZINC000000060995	6.45181
ABL1	ZINC000000084124	5.70692
ABL1	ZINC000000033557	5.48623
ABL1	ZINC000000001551	5.75692
ABL1	ZINC000000014135	4.71975
ABL1	ZINC000000037363	7.14788
ABL1	ZINC000000027661	6.74843
ABL1	ZINC000000008412	5.57162
ABL1	ZINC000000085364	6.29873
ABL1	ZINC000000032623	7.81966
ABL1	CHEMBL122182	6.54671
ABL1	ZINC000000083859	6.88441
ABL1	ZINC000000048824	5.89626
ABL1	ZINC000000658325	6.71899
ABL1	ZINC000000035364	6.76326
ABL1	ZINC000000031299	6.61096
ABL1	ZINC000000521805	5.91724
ABL1	ZINC000000279821	5.53032
ABL1	ZINC000000014636	5.11342
ABL1	ZINC000000639544	6.49118
ABL1	ZINC000000068189	5.92378
ABL1	ZINC000000005807	5.34111
ABL1	ZINC000000009404	5.32423
ABL1	ZINC000000073965	5.64243
ABL1	ZINC000000029973	5.1376
ABL1	ZINC000000052632	4.98219
ABL1	ZINC000000147118	6.85979
ABL1	ZINC000000068343	5.94011
ABL1	ZINC000000002035	6.15171
ABL1	ZINC000000003978	7.80855
ABL1	ZINC000000016339	5.9476
ABL1	ZINC000000058028	6.20401
ABL1	ZINC000000029076	4.82967
ABL1	ZINC000000066354	6.13255
ABL1	ZINC000000202262	5.25492
ABL1	ZINC000002624335	7.16888
ABL1	ZINC000000044429	6.42641
ABL1	ZINC000000628542	6.78882
ABL1	ZINC000000032029	6.02296
ABL1	ZINC000000313911	5.33656
ABL1	ZINC000000057976	6.90739
ABL1	ZINC000000056318	7.15241
ABL1	ZINC000000538194	6.51662
ABL1	ZINC000000048495	6.09913
ABL1	ZINC000000044117	4.87574
ABL1	ZINC000000007114	7.30416
ABL1	ZINC000000150262	5.70826
ABL1	ZINC000000028155	6.5161
ABL1	ZINC000000603904	5.24737
ABL1	ZINC000000594280	7.5349
ABL1	ZINC000000068406	6.54596
ABL1	ZINC000000000660	5.51895
ABL1	ZINC000000030877	5.2711
ABL1	ZINC000000051944	5.69141
ABL1	ZINC000000049462	5.42206
ABL1	ZINC000000049681	5.1344
ABL1	ZINC000000102798	6.19998
ABL1	ZINC000000078040	5.71718
ABL1	ZINC000000633457	7.71107
ABL1	ZINC000000002008	5.18748
ABL1	ZINC000000038769	6.37376
ABL1	ZINC000000314445	4.68401
ABL1	ZINC000000175240	6.15639
ABL1	ZINC000000057889	6.97008
ABL1	ZINC000000236335	5.66904
ABL1	ZINC000000002136	6.1148
ABL1	ZINC000000058763	6.78833
ABL1	ZINC000000009186	4.87087
ABL1	ZINC000001150309	7.62035
ABL1	ZINC000000019985	6.1352
ABL1	ZINC000000191250	6.8721
ABL1	ZINC000000063481	6.99941
ABL1	ZINC000000057983	5.63994
ABL1	ZINC000000000961	5.5077
ABL1	ZINC000000022391	5.23424
ABL1	CHEMBL477342	6.60764
ABL1	ZINC000000034076	7.14221
ABL1	CHEMBL56669	7.31554
ABL1	ZINC000000082799	5.66005
ABL1	ZINC000000077834	6.50798
ABL1	ZINC000000005710	4.66058
ABL1	ZINC000000105513	6.21304
ABL1	ZINC000000036072	5.43161
ABL1	ZINC000000097630	5.50327
ABL1	ZINC000000375499	6.12732
ABL1	ZINC000001235450	7.09689
ABL1	ZINC000000038132	5.61381
ABL1	ZINC000000048939	6.20455
ABL1	ZINC000000009179	4.92076
ABL1	ZINC000000034316	5.22901
ABL1	ZINC000000034247	5.43571
ABL1	ZINC000000063019	6.97067
ABL1	ZINC000000047392	5.73042
ABL1	ZINC000000039142	5.60903
ABL1	ZINC000000317172	5.66968
ABL1	ZINC000000038835	5.14496
ABL1	ZINC000000000181	5.55659
ABL1	ZINC000000053202	5.14145
ABL1	ZINC000000425372	5.08937
ABL1	ZINC000000029891	5.22808
ABL1	ZINC000000067172	5.60042
ABL1	ZINC000000047234	5.03415
ABL1	ZINC000000048522	6.82366
ABL1	ZINC000000052106	5.81852
ABL1	ZINC000000063857	6.31859
ABL1	ZINC000000591199	7.80438
ABL1	ZINC000000005602	5.99073
ABL1	ZINC000000197052	6.65932
ABL1	ZINC000000028395	5.23211
ABL1	ZINC000000331770	6.8957
ABL1	ZINC000000056271	7.18369
ABL1	CHEMBL1172720	7.93036
ABL1	ZINC000000211519	7.4983
ABL1	ZINC000000027660	4.92819
ABL1	ZINC000000090875	6.4084
ABL1	ZINC000000028233	4.29929
ABL1	ZINC000000043963	6.73851
ABL1	ZINC000000174443	6.12615
ABL1	ZINC000000252262	5.87044
ABL1	ZINC000000522032	7.30571
ABL1	ZINC000000005795	6.40625
ABL1	ZINC000000031266	5.44619
ABL1	ZINC000000031399	5.00967
ABL1	ZINC000000036941	7.05682
ABL1	ZINC000000064984	7.31177
ABL1	ZINC000000105276	5.25374
ABL1	CHEMBL120077	6.89699
ABL1	ZINC000000007947	6.28369
ABL1	ZINC000000031584	5.98344
ABL1	ZINC000000024113	6.20864
ABL1	CHEMBL454119	7.01457
ABL1	ZINC000000026077	6.50493
ABL1	ZINC000000842081	6.01116
ABL1	CHEMBL1171960	6.85731
ABL1	ZINC000000033534	7.5328
ABL1	ZINC000000051757	6.15288
ABL1	ZINC000000538062	5.98865
ABL1	ZINC000000061490	5.4039
ABL1	ZINC000000174933	6.06485
ABL1	ZINC000000357757	5.9727
ABL1	ZINC000000011304	4.50088
ABL1	ZINC000000000505	4.93472
ABL1	ZINC000000006285	5.41465
ABL1	ZINC000000035230	6.72801
ABL1	ZINC000000148470	6.09087
ABL1	ZINC000000458389	7.65881
ABL1	ZINC000000004396	5.43381
ABL1	ZINC000000170903	6.46475
ABL1	ZINC000000038013	5.24701
ABL1	ZINC000000045991	7.25326
ABL1	ZINC000000008506	5.16426
ABL1	ZINC000000028149	5.82609
ABL1	ZINC000000054140	6.90957
ABL1	ZINC000000309815	7.09086
ABL1	ZINC000000001045	5.0286
ABL1	ZINC000000045762	7.48493
ABL1	ZINC000000034974	6.22225
ABL1	ZINC000000410480	5.40333
ABL1	ZINC000000113508	6.75586
ABL1	ZINC000000117335	4.89568
ABL1	ZINC000000072015	7.22516
ABL1	ZINC000000066664	7.16832
ABL1	ZINC000000085850	5.61174
ABL1	ZINC000000227050	6.98323
ABL1	ZINC000000000232	5.04453
ABL1	ZINC000000045767	7.30312
ABL1	ZINC000000012261	4.93587
ABL1	ZINC000000013615	5.83488
ABL1	ZINC000000754665	7.25602
ABL1	ZINC000000035056	4.75653
ABL1	CHEMBL29197	6.81432
ABL1	ZINC000000005523	7.13247
ABL1	ZINC000000027725	6.09064
ABL1	ZINC000000172183	4.96685
ABL1	ZINC000000527014	6.79754
ABL1	ZINC000000032890	6.26944
ABL1	ZINC000000033275	6.19797
ABL1	ZINC000000031814	5.67081
ABL1	ZINC000000061838	6.99511
ABL1	ZINC000000033877	5.93827
ABL1	ZINC000000042417	6.07171
ABL1	ZINC000000136553	6.45137
ABL1	ZINC000000028986	5.43808
ABL1	ZINC000000035966	5.14976
ABL1	ZINC000000029021	6.76455
ABL1	ZINC000000043860	5.52667
ABL1	ZINC000000032803	6.7122
ABL1	ZINC000000115515	5.04194
ABL1	ZINC000000575824	7.42828
ABL1	ZINC000000046052	6.80489
ABL1	ZINC000000028379	4.4902
ABL1	ZINC000000032584	5.27894
ABL1	ZINC000000209884	7.71741
ABL1	ZINC000000012804	4.98186
ABL1	CHEMBL1171532	7.45013
ABL1	ZINC000000029360	4.18873
ABL1	ZINC000000025451	5.87515
ABL1	ZINC000000588145	6.32865
ABL1	ZINC000000036004	6.86656
ABL1	ZINC000000250305	6.62541
ABL1	ZINC000000177171	4.90998
ABL1	ZINC000000004221	5.28512
ABL1	ZINC000000409542	6.30456
ABL1	ZINC000000581923	6.00372
ABL1	ZINC000000010906	6.16091
ABL1	CHEMBL454868	8.07346
ABL1	ZINC000000032651	5.45889
ABL1	ZINC000000054464	5.55027
ABL1	ZINC000000025737	4.56804
ABL1	ZINC000000178734	7.29786
ABL1	ZINC000000029158	4.96963
ABL1	ZINC000000030990	5.1955
ABL1	ZINC000000316270	5.51206
ABL1	ZINC000000625964	5.82414
ABL1	ZINC000000072749	5.32255
ABL1	ZINC000000026453	5.24863
ABL1	ZINC000000006138	5.66491
ABL1	ZINC000000036609	5.55653
ABL1	ZINC000000678327	7.52785
ABL1	ZINC000000034141	7.23393
ABL1	ZINC000000032540	6.61129
ABL1	ZINC000000006232	6.04349
ABL1	ZINC000000408972	5.79525
ABL1	ZINC000000051286	6.26174
ABL1	ZINC000000040457	4.92168
ABL1	ZINC000000059877	7.52399
ABL1	ZINC000000030325	5.7603
ABL1	ZINC000000042641	6.788
ABL1	ZINC000000021246	5.5155
ABL1	ZINC000000105837	5.7081
ABL1	ZINC000000062603	5.2651
ABL1	ZINC000000000506	4.08798
ABL1	ZINC000000038320	6.34465
ABL1	ZINC000000052709	6.16145
ABL1	ZINC000000020049	5.35904
ABL1	ZINC000000035782	6.48752
ABL1	ZINC000000002051	4.65549
ABL1	ZINC000000072008	6.04671
ABL1	ZINC000000045764	6.42339
ABL1	ZINC000000118430	5.96796
ABL1	ZINC000000022214	4.01004
ABL1	ZINC000000060025	6.91832
ABL1	ZINC000000039973	6.25525
ABL1	ZINC000000031712	5.14862
ABL1	ZINC000000078741	6.73123
ABL1	ZINC000000097739	6.83483
ABL1	ZINC000000544539	5.9052
ABL1	ZINC000000028513	5.67015
ABL1	ZINC000000000254	5.00181
ABL1	ZINC000000009671	5.05639
ABL1	ZINC000000057161	4.867
ABL1	ZINC000000130612	5.49871
ABL1	ZINC000000033670	6.92092
ABL1	ZINC000000056598	4.98381
ABL1	ZINC000000001681	4.08416
ABL1	ZINC000000029852	5.978
ABL1	ZINC000000030097	5.26961
ABL1	ZINC000000044976	5.34189
ABL1	ZINC000000051843	7.12839
ABL1	ZINC000000064049	7.43029
ABL1	ZINC000000040899	6.72524
ABL1	ZINC000000220025	5.32612
ABL1	ZINC000000065591	6.19704
ABL1	ZINC000000033593	6.34917
ABL1	ZINC000000033785	7.46716
ABL1	ZINC000000035848	6.27986
ABL1	ZINC000000079054	5.64708
ABL1	ZINC000000035515	6.05407
ABL1	ZINC000000004173	5.39842
ABL1	ZINC000000063522	5.54572
ABL1	ZINC000000002070	6.00064
ABL1	ZINC000000008496	6.17001
ABL1	ZINC000000035485	4.64361
ABL1	ZINC000000431139	7.41339
ABL1	ZINC000000560887	5.38784
ABL1	ZINC000000203818	6.76448
ABL1	ZINC000000201650	5.29122
ABL1	ZINC000000579981	5.82785
ABL1	ZINC000000526708	5.78647
ABL1	ZINC000000002384	6.61541
ABL1	ZINC000000086564	5.92631
ABL1	ZINC000000013344	7.1635
ABL1	ZINC000001041651	6.54424
ABL1	ZINC000000086236	6.63745
ABL1	ZINC000000042824	5.83379
ABL1	ZINC000000006937	5.54388
ABL1	ZINC000000087751	6.33592
ABL1	ZINC000000037896	5.00793
ABL1	ZINC000000070897	7.0899
ABL1	ZINC000000755126	6.65599
ABL1	ZINC000000426890	7.11821
ABL1	ZINC000000001142	5.53908
ABL1	ZINC000000144021	7.41225
ABL1	ZINC000000020827	4.72246
ABL1	ZINC000000053156	6.34585
ABL1	ZINC000000029517	5.05864
ABL1	ZINC000000226833	7.2997
ABL1	ZINC000000117093	6.06152
ABL1	ZINC000000032750	7.24914
ABL1	ZINC000000048056	6.49137
ABL1	ZINC000000418197	5.6999
ABL1	ZINC000000220725	5.21239
ABL1	ZINC000000000123	5.21625
ABL1	ZINC000000032615	5.84963
ABL1	ZINC000000026296	5.98526
ABL1	ZINC000000074111	6.49512
ABL1	ZINC000000047507	5.4563
ABL1	ZINC000000064654	5.86478
ABL1	ZINC000000054274	5.16056
ABL1	ZINC000000537987	7.81179
ABL1	ZINC000000063453	6.73597
ABL1	ZINC000000285157	5.80163
ABL1	ZINC000000006919	7.38203
ABL1	ZINC000000109450	6.33089
ABL1	ZINC000000181982	5.82055
ABL1	ZINC000000032589	6.1257
ABL1	ZINC000000067996	5.34513
ABL1	ZINC000000010428	6.26838
ABL1	ZINC000000404160	5.70328
ABL1	ZINC000000139174	5.6772
ABL1	ZINC000000116278	5.11246
ABL1	ZINC000000204030	5.07947
ABL1	ZINC000000049514	6.60862
ABL1	ZINC000000005672	4.31612
ABL1	ZINC000000096321	6.55568
ABL1	ZINC000000033466	7.09111
ABL1	ZINC000000375514	6.42373
ABL1	ZINC000000415881	6.82788
ABL1	ZINC000000051407	5.38998
ABL1	ZINC000000075711	5.86775
ABL1	ZINC000000235781	5.85728
ABL1	ZINC000000320279	5.97235
ABL1	ZINC000000630145	6.80286
ABL1	ZINC000000039264	5.30252
ABL1	ZINC000001893002	7.57507
ABL1	ZINC000000029143	5.05316
ABL1	ZINC000000038134	6.65792
ABL1	ZINC000000109037	6.84573
ABL1	ZINC000000536434	4.9314
ABL1	ZINC000000051060	6.72365
ABL1	ZINC000000031696	5.43179
ABL1	ZINC000000481333	5.3004
ABL1	ZINC000000036681	4.62655
ABL1	ZINC000000066291	6.6645
ABL1	ZINC000000034425	5.38784
ABL1	ZINC000000385643	7.66996
ABL1	ZINC000000068411	7.55257
ABL1	ZINC000000076095	6.9899
ABL1	ZINC000000422480	5.98375
ABL1	ZINC000000082122	6.84052
ABL1	ZINC000000004641	7.08348
ABL1	ZINC000000066143	5.31705
ABL1	ZINC000000012514	6.66179
ABL1	ZINC000000038670	6.14557
ABL1	ZINC000000280010	5.28569
ABL1	ZINC000000033385	7.65052
ABL1	ZINC000000071822	5.74733
ABL1	ZINC000000192817	6.86344
ABL1	ZINC000000053539	4.90448
ABL1	ZINC000000001960	5.30444
ABL1	ZINC000000028520	6.00315
ABL1	ZINC000000340372	5.8027
ABL1	ZINC000000587604	5.87016
ABL1	ZINC000000006382	5.33642
ABL1	ZINC000000000753	5.99228
ABL1	ZINC000000027612	6.51478
ABL1	ZINC000000006296	5.08332
ABL1	ZINC000000546488	6.25356
ABL1	ZINC000000135768	7.03078
ABL1	ZINC000000009708	5.47969
ABL1	ZINC000000005251	5.39828
ABL1	ZINC000000040024	5.44613
ABL1	ZINC000000001819	5.87323
ABL1	ZINC000000115532	6.48494
ABL1	ZINC000000033595	6.62828
ABL1	ZINC000000421017	6.05555
ABL1	ZINC000000043582	7.22895
ABL1	ZINC000000045571	5.17809
ABL1	ZINC000000252472	6.98074
ABL1	ZINC000000035163	5.57657
ABL1	ZINC000000011608	6.25256
ABL1	ZINC000000389399	5.73289
ABL1	ZINC000000596855	5.36175
ABL1	ZINC000000066419	7.03132
ABL1	ZINC000000686326	7.40855
ABL1	ZINC000000100303	5.71306
ABL1	ZINC000000030419	5.31823
ABL1	ZINC000000507499	5.82493
ABL1	ZINC000000134659	7.395
ABL1	ZINC000000567917	7.01997
ABL1	ZINC000000006650	5.57302
ABL1	ZINC000000050041	6.82144
ABL1	ZINC000000138754	6.63821
ABL1	ZINC000000663898	6.76834
ABL1	ZINC000000043737	5.52459
ABL1	ZINC000000034877	5.99968
ABL1	ZINC000002712458	6.95484
ABL1	ZINC000000083110	5.97768
ABL1	ZINC000000032671	5.94594
ABL1	ZINC000000412943	5.56779
ABL1	ZINC000000028364	4.55295
ABL1	ZINC000000001277	5.33554
ABL1	ZINC000000008476	5.74324
ABL1	ZINC000000001810	5.37289
ABL1	ZINC000000057530	5.29842
ABL1	ZINC000000018012	6.71729
ABL1	ZINC000000311837	7.06926
ABL1	ZINC000000073365	6.47754
ABL1	ZINC000000062402	6.7894
ABL1	ZINC000000005428	6.96142
ABL1	ZINC000000136523	6.00854
ABL1	ZINC000000029685	5.14296
ABL1	ZINC000000046665	5.45321
ABL1	ZINC000000001927	4.32795
ABL1	ZINC000000538159	5.68363
ABL1	ZINC000000246281	5.49421
ABL1	ZINC000000313662	6.03014
ABL1	ZINC000000039029	7.62094
ABL1	ZINC000000107944	7.25109
ABL1	ZINC000000054429	6.70084
ABL1	ZINC000000529147	5.86991
ABL1	ZINC000000154795	5.11695
ABL1	ZINC000000004132	5.70067
ABL1	ZINC000000063940	6.43598
ABL1	ZINC000000042298	5.99855
ABL1	ZINC000000000078	5.72296
ABL1	ZINC000000031531	5.63512
ABL1	ZINC000000013855	5.87834
ABL1	ZINC000000110752	4.85477
ABL1	ZINC000000536890	7.60376
ABL1	ZINC000000001601	6.86808
ABL1	ZINC000000000751	5.02332
ABL1	ZINC000000228101	5.43635
ABL1	ZINC000000022438	6.96308
ABL1	ZINC000000035196	5.85382
ABL1	ZINC000000213296	7.06657
ABL1	ZINC000000106422	5.84314
ABL1	ZINC000000028309	4.95119
ABL1	ZINC000000036393	6.90519
ABL1	ZINC000000204580	5.58014
ABL1	ZINC000000002113	5.55608
ABL1	ZINC000000042969	6.9686
ABL1	CHEMBL481968	7.91808
ABL1	ZINC000000110682	6.1097
ABL1	ZINC000000001677	4.92087
ABL1	ZINC000000066501	5.33589
ABL1	ZINC000000134468	5.66317
ABL1	ZINC000000537759	6.21927
ABL1	ZINC000000020154	5.55466
ABL1	ZINC000000063066	4.8451
ABL1	ZINC000000010553	6.73649
ABL1	ZINC000000095533	6.08685
ABL1	ZINC000000480762	6.89576
ABL1	ZINC000000236121	4.39151
ABL1	ZINC000000038261	7.00144
ABL1	ZINC000000010761	5.14882
ABL1	ZINC000000027603	5.52576
ABL1	ZINC000000044344	5.44953
ABL1	ZINC000000563039	5.49477
ABL1	ZINC000000072469	6.08931
ABL1	ZINC000000006926	5.01622
ABL1	ZINC000000030099	4.38022
ABL1	ZINC000000032551	6.3991
ABL1	ZINC000000189942	6.2896
ABL1	ZINC000002636384	7.69302
ABL1	ZINC000000043496	6.73877
ABL1	ZINC000000029730	5.99856
ABL1	ZINC000000007002	5.6013
ABL1	ZINC000000051789	5.59143
ABL1	ZINC000000206169	5.3068
ABL1	ZINC000000012858	7.27037
ABL1	ZINC000000118397	7.46133
ABL1	ZINC000000468071	5.95736
ABL1	ZINC000000037823	5.71024
ABL1	ZINC000000373802	5.79265
ABL1	ZINC000000052929	5.29758
ABL1	ZINC000000029512	4.46643
ABL1	ZINC000000023882	5.28782
ABL1	ZINC000000008614	5.38379
ABL1	ZINC000000113826	6.01224
ABL1	ZINC000000014162	4.99873
ABL1	ZINC000002128165	7.0684
ABL1	ZINC000000029147	5.14183
ABL1	ZINC000000134536	5.35765
ABL1	ZINC000000027692	5.65595
ABL1	ZINC000000591272	5.98019
ABL1	ZINC000000073193	6.89258
ABL1	ZINC000000277126	5.56139
ABL1	ZINC000000025880	5.27893
ABL1	ZINC000000507108	6.80974
ABL1	ZINC000000522583	5.47981
ABL1	ZINC000000643477	6.98446
ABL1	ZINC000000001214	5.71976
ABL1	ZINC000000038708	6.70907
ABL1	ZINC000000264816	5.42982
ABL1	ZINC000000075987	5.27975
ABL1	ZINC000000038836	6.59483
ABL1	ZINC000000110828	7.37212
ABL1	ZINC000000076804	7.24021
ABL1	ZINC000000060691	5.70197
ABL1	ZINC000000017967	5.59765
ABL1	ZINC000000101241	6.1785
ABL1	ZINC000000033230	7.04215
ABL1	ZINC000000029765	4.88259
ABL1	ZINC000000141871	5.96686
ABL1	ZINC000000527932	7.11627
ABL1	ZINC000000051049	6.36798
ABL1	ZINC000000029651	5.57259
ABL1	ZINC000000051420	4.24212
ABL1	ZINC000000036761	5.39181
ABL1	ZINC000000515013	6.24287
ABL1	ZINC000000018553	5.51562
ABL1	ZINC000000045625	5.25889
ABL1	ZINC000000017634	7.14048
ABL1	ZINC000000206117	5.35197
ABL1	ZINC000000036097	5.98612
ABL1	ZINC000000661167	7.10757
ABL1	ZINC000000035922	6.76814
ABL1	ZINC000000028573	6.30325
ABL1	ZINC000000520249	5.83424
ABL1	ZINC000000030187	5.05025
ABL1	ZINC000000038941	6.21768
ABL1	ZINC000000001947	6.81235
ABL1	ZINC000000022326	5.16373
ABL1	ZINC000000001161	5.48951
ABL1	ZINC000000000630	5.33061
ABL1	ZINC000000021956	5.52034
ABL1	ZINC000000020230	3.88273
ABL1	ZINC000000002090	5.79323
ABL1	CHEMBL364623	7.41908
ABL1	ZINC000000044802	5.35428
ABL1	ZINC000000626724	6.26187
ABL1	ZINC000000002754	5.50097
ABL1	ZINC000000031573	5.6272
ABL1	ZINC000000027547	6.65047
ABL1	ZINC000000033219	5.34793
ABL1	ZINC000000068113	5.85994
ABL1	ZINC000000032733	7.41286
ABL1	ZINC000000009125	5.95682
ABL1	ZINC000000054233	6.2276
ABL1	ZINC000000009589	5.50858
ABL1	ZINC000000129955	6.7895
ABL1	ZINC000000045198	5.16668
ABL1	ZINC000000312277	5.77172
ABL1	ZINC000000116217	6.0447
ABL1	ZINC000000081186	7.04763
ABL1	ZINC000000009086	7.20494
ABL1	ZINC000000261020	5.43799
ABL1	ZINC000000071152	6.89035
ABL1	ZINC000000013099	5.23888
ABL1	ZINC000000047445	6.34553
ABL1	ZINC000000016418	6.77448
ABL1	ZINC000000003921	4.28206
ABL1	ZINC000000384609	5.69555
ABL1	ZINC000000035666	6.63183
ABL1	ZINC000000072911	5.6931
ABL1	ZINC000000057235	5.8005
ABL1	ZINC000000066912	5.84479
ABL1	ZINC000000003491	6.19914
ABL1	ZINC000000123447	5.71374
ABL1	ZINC000000033166	6.26834
ABL1	ZINC000000003882	6.10414
ABL1	CHEMBL535	6.84321
ABL1	ZINC000000006923	4.57678
ABL1	ZINC000000054980	6.40732
ABL1	ZINC000000033218	6.15345
ABL1	ZINC000000145893	5.54619
ABL1	ZINC000002976077	6.71406
ABL1	ZINC000000033482	6.54837
ABL1	ZINC000000048822	5.82911
ABL1	ZINC000000009824	5.63979
ABL1	ZINC000000029992	6.76672
ABL1	ZINC000000048937	5.9482
ABL1	ZINC000000219997	5.32224
ABL1	ZINC000000036016	6.26021
ABL1	ZINC000000001102	5.6066
ABL1	ZINC000000529271	5.99281
ABL1	ZINC000000169674	5.87715
ABL1	ZINC000000002732	6.7352
ABL1	ZINC000000031676	4.91883
ABL1	ZINC000000102866	5.06723
ABL1	ZINC000000825806	6.30232
ABL1	ZINC000000038439	5.70816
ABL1	ZINC000000030046	5.48816
ABL1	ZINC000000019138	5.58477
ABL1	ZINC000000000371	5.15092
ABL1	ZINC000000168873	5.22109
ABL1	ZINC000000003771	5.34494
ABL1	ZINC000000100926	7.43586
ABL1	ZINC000000170624	6.98749
ABL1	ZINC000000036555	5.77835
ABL1	ZINC000000028733	6.02576
ABL1	ZINC000000028434	5.86929
ABL1	ZINC000000357114	5.33995
ABL1	ZINC000000642658	6.7753
ABL1	ZINC000000036715	5.73337
ABL1	ZINC000000071831	6.0621
ABL1	ZINC000000596912	6.39986
ABL1	ZINC000000124073	6.18438
ABL1	ZINC000000029403	6.4846
ABL1	ZINC000000038236	6.82813
ABL1	ZINC000000109220	4.98402
ABL1	ZINC000000107553	5.85244
ABL1	ZINC000000099435	7.70147
ABL1	ZINC000000032620	7.3954
ABL1	ZINC000000001378	4.75284
ABL1	ZINC000000010523	3.92323
ABL1	ZINC000000045420	5.32804
ABL1	ZINC000000386584	6.7032
ABL1	ZINC000000032491	6.86482
ABL1	ZINC000000000426	4.72997
ABL1	CHEMBL476304	6.22951
ABL1	ZINC000000310454	6.38144
ABL1	ZINC000000005882	5.60855
ABL1	ZINC000000805321	7.05701
ABL1	ZINC000000029553	4.73606
ABL1	ZINC000000045168	5.5955
ABL1	ZINC000000200068	6.11497
ABL1	ZINC000000033631	5.98125
ABL1	ZINC000000068015	4.9335
ABL1	ZINC000000537941	5.83444
ABL1	ZINC000000053681	6.1846
ABL1	ZINC000000367229	7.38684
ABL1	ZINC000000024559	5.29044
ABL1	ZINC000000091259	6.57402
ABL1	ZINC000000031723	4.93062
ABL1	ZINC000000032536	5.66271
ABL1	ZINC000000534018	6.46583
ABL1	ZINC000000600657	6.54521
ABL1	ZINC000000005784	5.59175
ABL1	ZINC000000051515	6.4508
ABL1	ZINC000000070765	5.50015
ABL1	ZINC000000442438	5.48497
ABL1	ZINC000000062879	7.1965
ABL1	ZINC000000048021	5.57293
ABL1	ZINC000000008217	5.48734
ABL1	ZINC000000082165	5.49227
ABL1	ZINC000000053115	6.11092
ABL1	ZINC000000040103	6.38976
ABL1	ZINC000000593691	6.22265
ABL1	ZINC000000507028	5.70659
ABL1	ZINC000000030219	5.39354
ABL1	ZINC000000070933	5.56442
ABL1	ZINC000000035221	5.48929
ABL1	ZINC000000001760	6.90627
ABL1	ZINC000000039839	5.66316
ABL1	ZINC000000030254	5.39113
ABL1	ZINC000000111332	5.9803
ABL1	ZINC000000545961	5.66157
ABL1	ZINC000000070516	7.50263
ABL1	ZINC000000597817	6.50305
ABL1	ZINC000000037501	5.83613
ABL1	ZINC000000005081	5.23129
ABL1	ZINC000000010493	5.92136
ABL1	ZINC000000126505	5.64765
ABL1	ZINC000000203512	5.36345
ABL1	ZINC000000030120	5.42429
ABL1	ZINC000000444941	5.36552
ABL1	ZINC000000081222	7.39165
ABL1	ZINC000000041324	6.18137
ABL1	ZINC000000077290	7.22397
ABL1	ZINC000000083554	4.21742
ABL1	ZINC000000031725	4.59023
ABL1	ZINC000000608026	5.35057
ABL1	ZINC000000093939	7.02753
ABL1	ZINC000000006223	5.1915
ABL1	ZINC000000041369	5.96207
ABL1	ZINC000000030413	5.36345
ABL1	ZINC000000036302	5.32896
ABL1	ZINC000000001448	5.76763
ABL1	ZINC000000025891	4.55954
ABL1	ZINC000000030412	5.46398
ABL1	ZINC000000073987	6.12892
ABL1	ZINC000000051803	6.1183
ABL1	ZINC000000066332	5.67353
ABL1	ZINC000000036726	6.15047
ABL1	ZINC000000029521	4.99182
ABL1	ZINC000000029890	5.19409
ABL1	ZINC000000015441	6.44844
ABL1	ZINC000000933356	7.40746
ABL1	ZINC000000067481	6.34309
ABL1	ZINC000000033357	7.44748
ABL1	ZINC000000062314	5.67147
ABL1	ZINC000000024260	7.166
ABL1	ZINC000000039317	6.52037
ABL1	ZINC000000027610	4.93633
ABL1	ZINC000000597536	4.74109
ABL1	ZINC000000035388	5.61622
ABL1	ZINC000000033334	4.95882
ABL1	ZINC000000028349	5.95723
ABL1	ZINC000000002307	5.25282
ABL1	ZINC000000035812	6.18108
ABL1	ZINC000000002277	4.66922
ABL1	ZINC000000036870	5.17595
ABL1	ZINC000000001674	5.73114
ABL1	ZINC000000001071	5.69383
ABL1	ZINC000000036271	6.513
ABL1	ZINC000000038144	5.85575
ABL1	ZINC000000054139	5.46202
ABL1	ZINC000000032687	6.32268
ABL1	ZINC000000672257	7.32528
ABL1	ZINC000000341049	6.35047
ABL1	ZINC000000060287	7.24412
ABL1	ZINC000000074020	5.73547
ABL1	ZINC000000268723	6.90289
ABL1	ZINC000000092683	5.31155
ABL1	ZINC000000193971	6.54008
ABL1	ZINC000000020783	4.15822
ABL1	ZINC000000150444	5.81879
ABL1	ZINC000000653944	8.02598
ABL1	ZINC000000037172	6.99615
ABL1	ZINC000000034571	5.41484
ABL1	ZINC000000032308	5.33144
ABL1	ZINC000000004960	5.48788
ABL1	ZINC000000458730	5.47595
ABL1	ZINC000000028397	6.69746
ABL1	ZINC000000850742	6.94111
ABL1	ZINC000000140047	6.1289
ABL1	ZINC000000002075	5.17533
ABL1	ZINC000000054177	5.52915
ABL1	ZINC000000006676	5.34925
ABL1	ZINC000000029728	4.96832
ABL1	ZINC000000095629	7.91389
ABL1	ZINC000000602685	5.98886
ABL1	ZINC000000022789	5.7078
ABL1	ZINC000000101557	5.69339
ABL1	ZINC000000110860	7.01186
ABL1	ZINC000000003322	6.74051
ABL1	ZINC000000029016	6.4448
ABL1	ZINC000000154119	5.46052
ABL1	ZINC000000051942	5.93167
ABL1	ZINC000000030808	5.03965
ABL1	ZINC000000102109	4.49997
ABL1	ZINC000000198574	5.30183
ABL1	ZINC000000110981	6.03899
ABL1	ZINC000000005606	5.27266
ABL1	ZINC000000039316	6.40794
ABL1	ZINC000000029207	5.244
ABL1	ZINC000000038679	6.06716
ABL1	ZINC000000594349	6.59394
ABL1	ZINC000000066209	6.29743
ABL1	ZINC000001211159	7.63201
ABL1	ZINC000000063837	7.198
ABL1	ZINC000000000857	5.89903
ABL1	ZINC000027322184	7.4822
ABL1	CHEMBL271984	6.32371
ABL1	ZINC000000071131	6.22159
ABL1	ZINC000000592416	7.56819
ABL1	ZINC000000040137	5.63942
ABL1	ZINC000000042631	7.01295
ABL1	ZINC000000014110	5.95084
ABL1	ZINC000000027802	5.79642
ABL1	ZINC000000001083	6.09489
ABL1	ZINC000000032915	7.17186
ABL1	ZINC000000381997	5.77162
ABL1	ZINC000000036030	6.84096
ABL1	ZINC000000412392	5.44288
ABL1	ZINC000000013143	6.11776
ABL1	ZINC000000065650	5.43906
ABL1	ZINC000000149906	6.0039
ABL1	ZINC000000050336	4.74205
ABL1	ZINC000000032235	6.49932
ABL1	ZINC000000429895	7.29405
ABL1	ZINC000000589682	6.17189
ABL1	ZINC000000049961	5.5221
ABL1	ZINC000000053283	5.95505
ABL1	ZINC000000126782	6.71818
ABL1	ZINC000000005659	5.58205
ABL1	CHEMBL418270	7.59789
ABL1	ZINC000000135873	5.3499
ABL1	ZINC000000151338	6.83502
ABL1	ZINC000000005653	5.59763
ABL1	ZINC000000137859	5.91819
ABL1	ZINC000000018359	5.79783
ABL1	ZINC000000042904	4.89256
ABL1	ZINC000000043002	6.41474
ABL1	ZINC000000001654	5.62116
ABL1	ZINC000000033953	5.46359
ABL1	ZINC000000040050	5.37835
ABL1	ZINC000000024216	4.3173
ABL1	ZINC000000058591	7.07243
ABL1	ZINC000000045402	5.76535
ABL1	ZINC000000083418	6.26894
ABL1	ZINC000000015553	5.57039
ABL1	ZINC000000034153	6.23374
ABL1	ZINC000000005833	5.77599
ABL1	ZINC000000070023	7.39155
ABL1	ZINC000000058540	6.33909
ABL1	ZINC000000403011	5.3823
ABL1	ZINC000000033010	5.63758
ABL1	ZINC000000044630	6.18424
ABL1	ZINC000001278254	8.21978
ABL1	ZINC000000116948	6.8277
ABL1	ZINC000000000266	5.0844
ABL1	ZINC000000016460	5.45161
ABL1	ZINC000000002864	6.79688
ABL1	CHEMBL169757	5.82855
ABL1	ZINC000000000602	4.67107
ABL1	ZINC000000007504	5.23013
ABL1	ZINC000000588890	5.94814
ABL1	ZINC000000099062	4.44488
ABL1	ZINC000000056761	5.21516
ABL1	ZINC000000139801	5.2605
ABL1	ZINC000000039977	5.66501
ABL1	ZINC000000044597	6.63682
ABL1	ZINC000000000428	5.58316
ABL1	ZINC000000036538	5.02223
ABL1	ZINC000000022579	5.51436
ABL1	ZINC000000059122	7.34683
ABL1	ZINC000000010541	5.45166
ABL1	ZINC000000021888	5.97822
ABL1	ZINC000000019365	4.80702
ABL1	ZINC000000042869	6.2766
ABL1	ZINC000000001962	5.38337
ABL1	ZINC000000092185	5.85673
ABL1	ZINC000000001384	5.19885
ABL1	ZINC000000098631	5.22522
ABL1	ZINC000000035391	5.2486
ABL1	ZINC000000073585	6.07393
ABL1	ZINC000000051709	6.59981
ABL1	ZINC000000080792	6.41215
ABL1	ZINC000000012756	5.82786
ABL1	ZINC000000064518	6.9602
ABL1	ZINC000000036433	6.72264
ABL1	ZINC000000006514	6.38494
ABL1	ZINC000000028306	6.24675
ABL1	ZINC000000528916	6.50766
ABL1	ZINC000000005077	5.23311
ABL1	ZINC000000033582	4.33889
ABL1	ZINC000000051418	6.0191
ABL1	ZINC000000001499	6.70598
ABL1	ZINC000000132190	6.62681
ABL1	ZINC000000074932	7.09233
ABL1	ZINC000000025696	5.93175
ABL1	ZINC000000028222	5.04883
ABL1	ZINC000000029991	4.92963
ABL1	ZINC000000209318	4.55579
ABL1	ZINC000000034665	6.37532
ABL1	ZINC000000053178	6.93894
ABL1	ZINC000000042821	4.90066
ABL1	ZINC000000025513	6.89552
ABL1	ZINC000000003314	5.3592
ABL1	ZINC000000077124	5.97598
ABL1	ZINC000000097721	6.02491
ABL1	ZINC000000001052	5.65765
ABL1	ZINC000000064800	6.51431
ABL1	ZINC000000560527	5.42619
ABL1	CHEMBL255738	6.52533
ABL1	ZINC000000098555	5.08917
ABL1	ZINC000000006274	4.83699
ABL1	ZINC000000030929	5.21651
ABL1	ZINC000000239238	5.59377
ABL1	ZINC000000042882	5.1362
ABL1	ZINC000000052023	4.72706
ABL1	ZINC000000035113	5.62417
ABL1	ZINC000000030755	7.00043
ABL1	ZINC000000002067	4.89238
ABL1	ZINC000000522622	5.76779
ABL1	ZINC000000048480	7.55757
ABL1	ZINC000000031047	6.18733
ABL1	ZINC000000035858	5.03788
ABL1	ZINC000000001901	4.91717
ABL1	ZINC000000038325	6.07565
ABL1	ZINC000000115850	6.48897
ABL1	ZINC000000537930	5.87146
ABL1	ZINC000000029698	5.20533
ABL1	ZINC000000003946	6.19904
ABL1	ZINC000000001272	4.92944
ABL1	ZINC000000317558	5.55702
ABL1	ZINC000000030926	5.40776
ABL1	ZINC000000094987	6.1156
ABL1	ZINC000000034182	5.36828
ABL1	ZINC000000026780	6.48793
ABL1	ZINC000000052968	6.87015
ABL1	ZINC000000067393	6.43036
ABL1	ZINC000000307647	7.06962
ABL1	ZINC000000037845	5.81591
ABL1	ZINC000000029487	5.61563
ABL1	ZINC000001629329	7.60207
ABL1	ZINC000000115578	6.71833
ABL1	ZINC000000006765	5.97004
ABL1	ZINC000000413534	5.62385
ABL1	ZINC000000217874	5.22435
ABL1	ZINC000000007382	5.36984
ABL1	ZINC000000150072	5.99114
ABL1	ZINC000000065249	5.9132
ABL1	ZINC000000097942	6.85408
ABL1	ZINC000000052495	6.57038
ABL1	ZINC000000050613	5.66166
ABL1	ZINC000000023590	5.07445
ABL1	ZINC000000042164	6.44977
ABL1	ZINC000000029592	5.41457
ABL1	ZINC000000094054	6.89883
ABL1	ZINC000000471840	6.60731
ABL1	ZINC000000443860	5.7526
ABL1	ZINC000000047718	6.77364
ABL1	ZINC000000934299	6.04006
ABL1	ZINC000000004748	5.8773
ABL1	ZINC000000030277	5.29995
ABL1	ZINC000000005298	5.34014
ABL1	ZINC000000077140	5.28225
ABL1	ZINC000000070559	6.45171
ABL1	ZINC000000032758	6.50577
ABL1	ZINC000000099401	7.17303
ABL1	ZINC000000142869	5.63932
ABL1	ZINC000000254098	6.45807
ABL1	ZINC000000053260	5.68794
ABL1	ZINC000000001750	5.79521
ABL1	ZINC000000028249	5.42066
ABL1	ZINC000000020524	5.75803
ABL1	ZINC000000046580	5.31065
ABL1	ZINC000000081305	5.47823
ABL1	ZINC000000527422	6.71961
ABL1	ZINC000000091693	6.35867
ABL1	ZINC000000034446	5.25749
ABL1	ZINC000000030774	5.40726
ABL1	ZINC000000059226	6.77197
ABL1	ZINC000000028958	4.67095
ABL1	ZINC000000029160	5.27859
ABL1	ZINC000000079730	5.38631
ABL1	ZINC000000043504	6.29572
ABL1	ZINC000000095294	6.02678
ABL1	ZINC000000030420	5.62983
ABL1	ZINC000000004072	5.9641
ABL1	ZINC000000032077	6.82672
ABL1	ZINC000000031914	6.15659
ABL1	ZINC000000038865	5.92938
ABL1	ZINC000000035826	6.1367
ABL1	ZINC000000024657	5.84837
ABL1	ZINC000000024864	4.70016
ABL1	ZINC000000073911	6.63517
ABL1	ZINC000000538594	7.46879
ABL1	ZINC000000032432	5.61978
ABL1	ZINC000000053663	6.1616
ABL1	ZINC000000045076	5.51202
ABL1	ZINC000000526567	4.57506
ABL1	ZINC000000410518	6.76752
ABL1	ZINC000000586487	5.87197
ABL1	ZINC000000085703	5.87904
ABL1	ZINC000000408309	7.12643
ABL1	ZINC000000000479	5.46949
ABL1	ZINC000000132379	6.22743
ABL1	ZINC000000006097	5.11804
ABL1	ZINC000000025879	5.60541
ABL1	ZINC000000030306	6.53398
ABL1	ZINC000000035328	6.18148
ABL1	ZINC000000539659	7.49869
ABL1	ZINC000000581865	6.90234
ABL1	ZINC000000095093	7.08518
ABL1	ZINC000000011213	6.4946
ABL1	ZINC000000098563	6.7683
ABL1	ZINC000000062304	6.25808
ABL1	ZINC000000004107	5.28325
ABL1	ZINC000000022952	6.82714
ABL1	ZINC000000034643	5.59236
ABL1	ZINC000000032971	6.25052
ABL1	ZINC000000032729	5.17339
ABL1	ZINC000000032938	5.88388
ABL1	ZINC000000001586	4.63647
ABL1	ZINC000000010968	5.88287
ABL1	ZINC000000078353	5.44677
ABL1	ZINC000000050047	4.70665
ABL1	ZINC000000132519	5.28884
ABL1	ZINC000000001738	7.01638
ABL1	ZINC000000003949	5.9506
ABL1	ZINC000000060401	6.82677
ABL1	ZINC000000038105	6.70029
ABL1	ZINC000000067892	6.30695
ABL1	ZINC000000068148	6.62309
ABL1	ZINC000000683238	6.00769
ABL1	ZINC000000138653	4.86754
ABL1	ZINC000000037504	7.04403
ABL1	ZINC000000066984	6.35606
ABL1	ZINC000000001370	6.64555
ABL1	ZINC000000036406	5.75246
ABL1	ZINC000000522140	5.75345
ABL1	ZINC000000074897	5.72222
ABL1	ZINC000000005512	6.63844
ABL1	ZINC000000001659	5.26344
ABL1	ZINC000000079222	4.31417
ABL1	ZINC000000031685	5.73375
ABL1	ZINC000000038393	6.15295
ABL1	ZINC000000552106	6.82469
ABL1	ZINC000000040907	5.16699
ABL1	ZINC000000140909	5.91395
ABL1	ZINC000000036163	5.13397
ABL1	ZINC000000004698	4.72512
ABL1	ZINC000000251540	5.85149
ABL1	ZINC000000032962	5.1831
ABL1	ZINC000000014994	5.76681
ABL1	ZINC000000036082	5.26793
ABL1	ZINC000000058479	7.09754
ABL1	ZINC000000176544	5.11199
ABL1	ZINC000000046488	6.28216
ABL1	ZINC000000027759	5.43506
ABL1	ZINC000000056338	6.18919
ABL1	ZINC000000016708	5.21926
ABL1	ZINC000000629737	5.90805
ABL1	ZINC000000032681	6.92294
ABL1	ZINC000000029361	6.07853
ABL1	ZINC000000002214	5.33882
ABL1	ZINC000000054510	7.47878
ABL1	ZINC000000050998	5.75659
ABL1	ZINC000000016050	5.09158
ABL1	ZINC000000000989	5.31775
ABL1	ZINC000000052792	5.38385
ABL1	ZINC000000064790	7.38174
ABL1	ZINC000000275717	6.83829
ABL1	ZINC000000542772	5.77573
ABL1	ZINC000000534361	5.54031
ABL1	ZINC000000026288	5.34273
ABL1	ZINC000000054506	5.92694
ABL1	ZINC000000048130	4.53254
ABL1	ZINC000000029787	4.97428
ABL1	ZINC000000007580	5.57413
ABL1	ZINC000000005823	6.40856
ABL1	ZINC000000032963	5.89084
ABL1	ZINC000000420957	5.40953
ABL1	ZINC000000098456	5.22717
ABL1	ZINC000000025974	5.38411
ABL1	ZINC000000000235	5.29239
ABL1	ZINC000000064077	6.33706
ABL1	ZINC000000049843	6.87822
ABL1	ZINC000000090514	5.27121
ABL1	ZINC000000009313	5.35936
ABL1	ZINC000000032280	6.16545
ABL1	ZINC000000028234	4.60129
ABL1	ZINC000000237976	4.67611
ABL1	ZINC000000060293	4.77641
ABL1	ZINC000000029643	5.2183
ABL1	ZINC000000051285	6.98196
ABL1	ZINC000000008088	4.71554
ABL1	ZINC000000003263	5.25502
ABL1	ZINC000000031415	6.55322
ABL1	ZINC000000716199	7.63712
ABL1	ZINC000000068149	5.95308
ABL1	ZINC000000018579	5.80747
ABL1	ZINC000000037051	5.46034
ABL1	ZINC000000000453	4.56202
ABL1	ZINC000000007986	6.37049
ABL1	ZINC000000029620	4.54572
ABL1	ZINC000000020124	5.43323
ABL1	ZINC000000147378	6.16501
ABL1	ZINC000000163117	5.96744
ABL1	ZINC000000025491	5.22123
ABL1	ZINC000000318308	6.58898
ABL1	ZINC000000185837	6.43385
ABL1	ZINC000000387385	6.96702
ABL1	ZINC000000080665	7.37317
ABL1	ZINC000000111854	6.66501
ABL1	ZINC000000045212	4.62978
ABL1	ZINC000000036339	6.44777
ABL1	ZINC000000030091	5.55004
ABL1	CHEMBL522892	7.37279
ABL1	ZINC000000000154	6.11067
ABL1	ZINC000000161787	7.34411
ABL1	ZINC000000045743	5.31249
ABL1	ZINC000000033175	6.78867
ABL1	ZINC000000015566	5.81553
ABL1	ZINC000000125103	5.58664
ABL1	ZINC000000001531	6.06132
ABL1	ZINC000000241422	6.16997
ABL1	ZINC000000034403	6.83211
ABL1	ZINC000000033643	6.00455
ABL1	ZINC000000056995	6.51783
ABL1	ZINC000000007523	6.87434
ABL1	ZINC000000006375	6.15938
ABL1	ZINC000000045815	6.96149
ABL1	ZINC000000041811	6.4353
ABL1	ZINC000000031362	6.67197
ABL1	ZINC000000106233	6.02308
ABL1	ZINC000000039270	5.40126
ABL1	ZINC000000067586	5.58957
ABL1	ZINC000000039779	4.65287
ABL1	ZINC000000036601	5.4009
ABL1	ZINC000000252835	7.06935
ABL1	ZINC000000002263	5.09744
ABL1	ZINC000000052493	4.05483
ABL1	ZINC000000037036	5.42532
ABL1	ZINC000000802927	6.26977
ABL1	ZINC000000159566	6.70958
ABL1	ZINC000000030160	5.25786
ABL1	ZINC000000073680	5.46824
ABL1	ZINC000000079766	7.39088
ABL1	ZINC000000090263	5.747
ABL1	ZINC000000129466	4.29539
ABL1	ZINC000000375797	6.78609
ABL1	ZINC000000038999	7.14763
ABL1	ZINC000000075293	5.86
ABL1	ZINC000000088945	5.85708
ABL1	ZINC000000036916	4.11952
[truncated: 1,092 more rows]

## Sheet: ACES
Receptor	Ligand	Predicted Binding Afinity [-log(kd/ki)]
ACES	ZINC000004203918	5.07088
ACES	ZINC000000026832	7.57036
ACES	ZINC000000000659	6.38527
ACES	ZINC000000041168	7.79821
ACES	ZINC000000169674	7.63398
ACES	ZINC000000108981	6.66409
ACES	ZINC000012577044	7.37162
ACES	ZINC000000130994	7.20592
ACES	ZINC000000103395	6.65513
ACES	ZINC000000027921	6.72424
ACES	ZINC000000056364	6.35568
ACES	ZINC000000250230	7.18007
ACES	ZINC000000008089	5.32929
ACES	ZINC000000053252	8.0151
ACES	ZINC000000193971	7.84353
ACES	ZINC000000072334	6.26885
ACES	ZINC000000029199	7.58065
ACES	ZINC000000022380	6.21566
ACES	ZINC000000017876	7.61403
ACES	ZINC000000009590	6.80211
ACES	ZINC000000168201	6.27326
ACES	ZINC000000220603	7.59485
ACES	ZINC000000005626	7.23034
ACES	ZINC000000026026	6.36921
ACES	ZINC000000048140	8.06772
ACES	ZINC000000270800	6.26452
ACES	ZINC000000036677	6.46904
ACES	ZINC000000002041	6.66719
ACES	ZINC000000151235	8.28556
ACES	ZINC000000029622	6.41878
ACES	ZINC000000073362	6.98709
ACES	ZINC000000038312	6.43681
ACES	ZINC000000000338	5.80321
ACES	ZINC000000407024	5.24698
ACES	ZINC000000066771	5.98907
ACES	ZINC000000394292	7.10614
ACES	ZINC000000186743	5.67987
ACES	ZINC000000010546	6.97757
ACES	ZINC000001676928	5.15195
ACES	ZINC000000364621	7.22515
ACES	ZINC000000351489	7.25854
ACES	ZINC000000347697	7.48215
ACES	ZINC000000002864	8.50441
ACES	ZINC000000124266	6.92559
ACES	ZINC000000000950	7.3598
ACES	ZINC000000013634	7.16191
ACES	ZINC000000037195	6.46213
ACES	CHEMBL1223029	8.40897
ACES	ZINC000200624220	6.05099
ACES	ZINC000000013943	7.05448
ACES	ZINC000011664980	6.95484
ACES	ZINC000000010251	6.20895
ACES	ZINC000000001975	6.56082
ACES	ZINC000000238695	6.39611
ACES	ZINC000000391898	5.04436
ACES	ZINC000000119408	6.44093
ACES	ZINC000000000327	5.86811
ACES	ZINC000000094845	6.87355
ACES	ZINC000000009120	6.15037
ACES	ZINC000000369936	5.02677
ACES	ZINC000000406271	5.8453
ACES	ZINC000000108334	7.35001
ACES	ZINC000000330896	6.72697
ACES	ZINC000000203531	6.98765
ACES	ZINC000000033983	8.16317
ACES	ZINC000000184840	6.49922
ACES	ZINC000000004184	6.34999
ACES	ZINC000000172236	6.23838
ACES	ZINC000001681251	5.82679
ACES	ZINC000000044486	7.90599
ACES	ZINC000000116367	7.32023
ACES	ZINC000000039729	5.68004
ACES	ZINC000000351585	6.79081
ACES	ZINC000000237437	6.9378
ACES	ZINC000000000472	6.02948
ACES	ZINC000000297627	7.1982
ACES	ZINC000000114978	6.16956
ACES	ZINC000000403283	4.84318
ACES	ZINC000144155854	6.0353
ACES	ZINC000000075437	6.68581
ACES	ZINC000000029840	7.1089
ACES	ZINC000000030916	7.6052
ACES	ZINC000000056553	6.4995
ACES	ZINC000000075708	7.34251
ACES	ZINC000000338844	7.75433
ACES	ZINC000000041111	7.72963
ACES	ZINC000000008835	6.49913
ACES	ZINC000000496102	8.16194
ACES	ZINC000000293245	6.47957
ACES	ZINC000002933140	5.84479
ACES	ZINC000000032460	7.75662
ACES	ZINC000002541048	6.59714
ACES	ZINC000000050752	5.77419
ACES	ZINC000000038614	5.64928
ACES	ZINC000000002122	7.43628
ACES	ZINC000000255176	6.92425
ACES	ZINC000000020230	6.56711
ACES	ZINC000000007604	5.94254
ACES	ZINC000000569327	7.66782
ACES	ZINC000000003314	6.79457
ACES	ZINC000000004901	7.17633
ACES	ZINC000000042972	7.57963
ACES	ZINC000000029508	5.60524
ACES	ZINC000000015392	7.5646
ACES	ZINC000000115771	6.03865
ACES	ZINC000000250411	6.62658
ACES	ZINC000000000678	6.96007
ACES	ZINC000000268326	6.28355
ACES	ZINC000000060718	6.86321
ACES	ZINC000003866007	5.2795
ACES	ZINC000000096687	6.8749
ACES	ZINC000000084388	6.6974
ACES	ZINC000000259942	6.56056
ACES	ZINC000000193381	7.2576
ACES	ZINC000000293230	7.10057
ACES	ZINC000000128540	6.65028
ACES	ZINC000002029241	6.55107
ACES	ZINC000000040070	6.70873
ACES	ZINC000000296167	5.92852
ACES	ZINC000000058616	6.81503
ACES	ZINC000004541734	8.63705
ACES	ZINC000000016141	7.58749
ACES	ZINC000000255177	7.37202
ACES	ZINC000002528756	5.50134
ACES	ZINC000000631627	8.72379
ACES	ZINC000000072455	7.44214
ACES	ZINC000000038960	7.93867
ACES	ZINC000000176646	7.40695
ACES	ZINC000019570440	8.50523
ACES	ZINC000000041965	7.24705
ACES	ZINC000000226065	7.13572
ACES	ZINC000003058782	6.9072
ACES	ZINC000000033404	6.99848
ACES	ZINC000000033218	7.34732
ACES	ZINC000000299305	7.46509
ACES	ZINC000000001180	7.61683
ACES	ZINC000000050565	8.02038
ACES	ZINC000000182133	6.08948
ACES	ZINC000000284052	6.10438
ACES	ZINC000000051734	7.73747
ACES	CHEMBL465028	7.71944
ACES	ZINC000000165237	5.18567
ACES	ZINC000000029160	6.78424
ACES	ZINC000000081112	6.48971
ACES	ZINC000000033810	5.94378
ACES	ZINC000000162673	6.27907
ACES	ZINC000000383060	7.33249
ACES	ZINC000000407012	4.79995
ACES	ZINC000000119165	6.95961
ACES	ZINC000000111333	6.08778
ACES	ZINC000000030383	6.53031
ACES	ZINC000000017929	5.64113
ACES	ZINC000000053136	7.10563
ACES	ZINC000000157976	7.08062
ACES	ZINC000000099534	6.96839
ACES	ZINC000000018648	5.63556
ACES	ZINC000000040986	6.89081
ACES	ZINC000000248514	6.32726
ACES	ZINC000000033933	7.49565
ACES	ZINC000000027296	5.81783
ACES	ZINC000569332030	8.44121
ACES	ZINC000000041118	7.52834
ACES	ZINC000000045603	7.25031
ACES	ZINC000000014898	6.61952
ACES	ZINC000001578692	5.7875
ACES	ZINC000000008496	7.73079
ACES	ZINC000000104377	7.02946
ACES	ZINC000000141824	7.2439
ACES	CHEMBL339995	7.04262
ACES	ZINC000000268640	7.56608
ACES	ZINC000000254757	6.97999
ACES	ZINC000000177661	7.20568
ACES	ZINC000000118187	7.07827
ACES	ZINC000000022966	7.42324
ACES	ZINC000000087716	7.09608
ACES	ZINC000000752212	7.37016
ACES	ZINC000011630576	6.1468
ACES	ZINC000000178723	7.54387
ACES	ACES_xtal_lig	9.42815
ACES	ZINC000000034362	6.63352
ACES	ZINC000000000092	6.51524
ACES	ZINC000000129610	5.3788
ACES	ZINC000000372370	7.3626
ACES	ZINC000001743172	5.51323
ACES	ZINC000000387542	6.46075
ACES	ZINC000000002020	6.78021
ACES	ZINC000001639393	5.34038
ACES	ZINC000000008932	6.29344
ACES	ZINC000000538671	7.80167
ACES	ZINC000000057262	7.06914
ACES	ZINC000000228297	6.70351
ACES	ZINC000000189096	7.80497
ACES	ZINC000000118430	7.48514
ACES	ZINC000000029760	6.83873
ACES	ZINC000012073254	7.82036
ACES	ZINC000000037927	6.78421
ACES	ZINC000000040931	6.42373
ACES	ZINC000000030304	7.17731
ACES	ZINC000000216108	5.58119
ACES	ZINC000000315900	7.47423
ACES	ZINC000000624170	8.51406
ACES	ZINC000019365428	5.2615
ACES	ZINC000000188599	8.0253
ACES	ZINC000000154174	6.63503
ACES	ZINC000004287430	5.70859
ACES	ZINC000010435478	7.56712
ACES	ZINC000000389604	5.62952
ACES	ZINC000000029774	7.08105
ACES	ZINC000000189120	7.39429
ACES	ZINC000000345337	6.07514
ACES	ZINC000000071857	8.70306
ACES	ZINC000000039711	5.46805
ACES	ZINC000646906015	6.44092
ACES	ZINC000000215848	7.64762
ACES	ZINC000000176362	7.29327
ACES	ZINC000000133240	6.89083
ACES	ZINC000000435062	7.54926
ACES	ZINC000000048554	7.0566
ACES	ZINC000000040058	6.66394
ACES	ZINC000000108659	6.39663
ACES	ZINC000000146420	7.26269
ACES	ZINC000000028036	5.81289
ACES	ZINC000000161604	5.04674
ACES	ZINC000000020251	6.87024
ACES	ZINC000000109209	7.4946
ACES	ZINC000000067705	5.30714
ACES	ZINC000000015778	7.53431
ACES	ZINC000005840851	8.96413
ACES	ZINC000000051420	6.58349
ACES	ZINC000000103125	7.92366
ACES	ZINC000000054664	7.7585
ACES	ZINC000001712669	7.47261
ACES	ZINC000000406602	7.36016
ACES	ZINC000000139953	6.9162
ACES	ZINC000000027165	7.43312
ACES	ZINC000000124381	7.27744
ACES	ZINC000000277574	7.23583
ACES	ZINC000000179282	6.55116
ACES	ZINC000000117550	7.06048
ACES	ZINC000000176384	7.78439
ACES	ZINC000000757079	7.81227
ACES	ZINC000001563860	4.9015
ACES	ZINC000008297667	7.20013
ACES	ZINC000000034127	7.40127
ACES	ZINC000000531941	6.64915
ACES	ZINC000000028377	6.63647
ACES	ZINC000000094123	5.89942
ACES	ZINC000000032905	6.98168
ACES	ZINC000000045768	5.972
ACES	ZINC000000085258	6.15956
ACES	ZINC000000003189	7.66144
ACES	ZINC000001442845	6.4173
ACES	ZINC000002168455	5.96439
ACES	ZINC000000784869	7.1482
ACES	ZINC000000388329	6.98983
ACES	ZINC000000399123	6.36809
ACES	ZINC000000154815	6.64514
ACES	ZINC000000057019	5.55772
ACES	ZINC000000092783	7.14408
ACES	ZINC000000034156	5.10015
ACES	ZINC000003880839	5.78192
ACES	ZINC000000207624	5.47978
ACES	ZINC000000029308	7.05237
ACES	ZINC000000029520	6.42015
ACES	ZINC000000080665	7.64024
ACES	ZINC000000237953	7.4632
ACES	ZINC000000050222	5.234
ACES	ZINC000073638951	6.10116
ACES	ZINC000000174794	7.13484
ACES	ZINC000000162643	4.47358
ACES	ZINC000000398866	7.44999
ACES	ZINC000001674210	5.84208
ACES	ZINC000000226211	7.54893
ACES	ZINC000000388327	5.51548
ACES	ZINC000000005418	5.76525
ACES	ZINC000000176292	6.77856
ACES	ZINC000000025764	8.0451
ACES	ZINC000000029940	7.36725
ACES	ZINC000000093801	6.75612
ACES	ZINC000000037476	8.14828
ACES	ZINC000000347704	5.81855
ACES	ZINC000000487759	6.62989
ACES	ZINC000000410092	6.95858
ACES	ZINC000000127911	7.06571
ACES	ZINC000026018727	6.56081
ACES	ZINC000000488157	7.00538
ACES	ZINC000003865408	5.18856
ACES	ZINC000000622869	7.52905
ACES	ZINC000000015799	6.91973
ACES	ZINC000002380040	6.58733
ACES	ZINC000000032536	7.73005
ACES	ZINC000000058024	6.47867
ACES	ZINC000000050654	6.47574
ACES	ZINC000001702173	5.21413
ACES	ZINC000000001990	7.05709
ACES	ZINC000008376991	7.44788
ACES	ZINC000000054884	7.71774
ACES	ZINC000000118220	6.69659
ACES	ZINC000034764688	5.78577
ACES	ZINC000000008088	5.57808
ACES	ZINC000000164277	8.19613
ACES	ZINC000000071455	5.30878
ACES	ZINC000000120461	7.63516
ACES	ZINC000001680217	6.86081
ACES	ZINC000000220427	7.27696
ACES	ZINC000000029301	6.61878
ACES	ZINC000000255515	6.20774
ACES	ZINC000000051017	7.18873
ACES	ZINC000000041787	8.06552
ACES	ZINC000000337382	5.02806
ACES	ZINC000000154075	7.24909
ACES	ZINC000000265644	6.45763
ACES	ZINC000000030822	7.53914
ACES	ZINC000000012656	6.39685
ACES	ZINC000000091907	7.82816
ACES	ZINC000000028525	6.99788
ACES	ZINC000000132832	7.18539
ACES	ZINC000035562284	8.24504
ACES	ZINC000000053548	7.60255
ACES	ZINC000000759112	7.34278
ACES	ZINC000000158761	4.69654
ACES	ZINC000000309956	8.10845
ACES	ZINC000000597843	7.80594
ACES	ZINC000000399124	6.93049
ACES	ZINC000000044181	8.59995
ACES	ZINC000000391115	6.90051
ACES	ZINC000000031784	6.64431
ACES	ZINC000000002980	6.87291
ACES	ZINC000000488688	6.69471
ACES	ZINC000000383926	7.44118
ACES	ZINC000000031808	7.62295
ACES	ZINC000001584638	5.7748
ACES	ZINC000000005452	7.36272
ACES	ZINC000000125679	7.91237
ACES	ZINC000000792647	8.37712
ACES	ZINC000000379454	7.23179
ACES	ZINC000000125107	7.40776
ACES	ZINC000000031293	7.90436
ACES	ZINC000000000924	7.83769
ACES	ZINC000000220055	6.81131
ACES	ZINC000001688670	6.09088
ACES	ZINC000000003723	7.20118
ACES	ZINC000000066986	6.04923
ACES	ZINC000000161991	5.31487
ACES	ZINC000000336240	5.97608
ACES	CHEMBL219262	8.61552
ACES	ZINC000000548452	7.64714
ACES	ZINC000000396183	5.88134
ACES	ZINC000000001268	7.06512
ACES	ZINC000000082083	7.4929
ACES	ZINC000000600324	7.46001
ACES	ZINC000000008705	7.52401
ACES	ZINC000000172118	5.96498
ACES	ZINC000000007743	6.3053
ACES	ZINC000000030938	6.8887
ACES	ZINC000000032597	7.40053
ACES	ZINC000000035343	7.15497
ACES	ZINC000000040970	7.53407
ACES	ZINC000000030654	7.37436
ACES	ZINC000000040530	7.486
ACES	ZINC000000158598	4.82915
ACES	ZINC000000071831	5.90653
ACES	ZINC000000217289	8.3192
ACES	ZINC000000186923	7.96745
ACES	ZINC000000131836	5.55125
ACES	ZINC000005184166	8.37266
ACES	ZINC000000446528	7.11472
ACES	ZINC000000096836	6.35513
ACES	ZINC000000078979	8.76781
ACES	ZINC000001492791	4.30127
ACES	ZINC000000159845	7.22622
ACES	ZINC000000050634	8.23037
ACES	ZINC000002047806	5.49798
ACES	ZINC000000017165	6.50728
ACES	ZINC000000058176	6.78177
ACES	ZINC000000018650	6.09192
ACES	ZINC000000170324	7.14693
ACES	ZINC000000331464	8.227
ACES	ZINC000004643006	7.50479
ACES	ZINC000000391171	5.45785
ACES	ZINC000000105262	7.88195
ACES	ZINC000000374513	7.13434
ACES	ZINC000000018358	7.8037
ACES	ZINC000000163724	6.13543
ACES	ZINC000000286756	5.29931
ACES	CHEMBL362444	7.3839
ACES	ZINC000000080837	6.14469
ACES	ZINC000000171161	7.22719
ACES	ZINC000000000505	6.60267
ACES	ZINC000000190266	7.37939
ACES	ZINC000000031562	8.05865
ACES	ZINC000000001238	8.13004
ACES	ZINC000000421016	8.24027
ACES	ZINC000000209546	6.74524
ACES	ZINC000100182023	5.69407
ACES	ZINC000000005885	7.66619
ACES	ZINC000001710093	7.57596
ACES	ZINC000000001032	7.97219
ACES	ZINC000000038197	6.99606
ACES	ZINC000000056382	6.60693
ACES	ZINC000000156118	7.05926
ACES	ZINC000000057776	7.32328
ACES	ZINC000000053869	6.83927
ACES	ZINC000000031872	6.37721
ACES	ZINC000000151967	6.84766
ACES	ZINC000000030853	5.938
ACES	ZINC000000086170	7.06153
ACES	ZINC000000299527	7.08648
ACES	ZINC000000159547	6.52805
ACES	ZINC000000075591	7.20397
ACES	ZINC000000406916	5.94368
ACES	ZINC000000393470	6.02509
ACES	ZINC000000315188	6.39964
ACES	ZINC000000044032	8.17672
ACES	ZINC000000060167	7.17587
ACES	ZINC000000411927	7.70666
ACES	ZINC000000002281	5.86087
ACES	ZINC000000076577	6.48344
ACES	ZINC000001594446	5.47438
ACES	ZINC000000053814	7.98827
ACES	ZINC000000499882	5.7131
ACES	ZINC000000054887	7.33513
ACES	ZINC000000399133	6.30905
ACES	ZINC000000386874	7.72952
ACES	ZINC000000065251	5.91231
ACES	ZINC000000075126	8.88217
ACES	ZINC000000159535	5.20702
ACES	ZINC000000347757	6.79696
ACES	ZINC000000181404	7.26674
ACES	ZINC000000316280	7.87268
ACES	ZINC000000093591	5.91834
ACES	ZINC000000301115	5.73369
ACES	ZINC000000034282	8.02476
ACES	ZINC000001585378	5.09698
ACES	ZINC000004785040	7.90521
ACES	ZINC000000138203	6.27371
ACES	ZINC000000001925	7.1751
ACES	ZINC000000036339	7.97493
ACES	ZINC000000006255	6.16748
ACES	ZINC000000109707	7.31223
ACES	ZINC000000097802	7.09168
ACES	ZINC000000084787	6.10321
ACES	ZINC000001641058	3.74818
ACES	ZINC000000329849	6.67682
ACES	ZINC000000184329	7.60006
ACES	ZINC000000967755	4.18336
ACES	ZINC000000392299	5.95016
ACES	ZINC000000287791	5.86977
ACES	ZINC000000039704	5.79448
ACES	ZINC000000039499	5.948
ACES	ZINC000000120743	8.62122
ACES	ZINC000000056837	5.2809
ACES	ZINC000000017381	6.33665
ACES	ZINC000000407047	6.31787
ACES	ZINC000000006806	8.3805
ACES	ZINC000000162284	6.35497
ACES	ZINC000000005323	6.32484
ACES	ZINC000000407228	7.97127
ACES	ZINC000000087285	7.4032
ACES	CHEMBL89354	5.87586
ACES	ZINC000000247196	6.16121
ACES	ZINC000000492502	6.42103
ACES	ZINC000000124316	6.80912
ACES	ZINC000000041635	7.31045
ACES	ZINC000000039522	5.51057
ACES	ZINC000000272674	7.07756
ACES	ZINC000000020231	7.68991
ACES	ZINC000000003263	5.82051
ACES	ZINC000000088068	6.96636
ACES	ZINC000000029557	5.59946
ACES	ZINC000000067762	8.11035
ACES	ZINC000000873902	4.9262
ACES	ZINC000000150192	7.70372
ACES	ZINC000000053156	7.00544
ACES	ZINC000000211604	7.79058
ACES	ZINC000000003975	6.25654
ACES	ZINC000020360942	4.72675
ACES	ZINC000000003967	5.62246
ACES	ZINC000000059391	6.6628
ACES	ZINC000000131411	7.6276
ACES	ZINC000000019097	6.57331
ACES	ZINC000000403079	5.80879
ACES	ZINC000004722147	5.69941
ACES	ZINC000000042931	6.79835
ACES	ZINC000002822881	6.74048
ACES	ZINC000000022173	7.9812
ACES	ZINC000000105837	7.13371
ACES	ZINC000000238053	6.70853
ACES	ZINC000000404036	5.55708
ACES	ZINC000004773627	4.84819
ACES	ZINC000000623806	7.86017
ACES	ZINC000000079941	5.78676
ACES	CHEMBL155111	7.81436
ACES	ZINC000001535903	7.29649
ACES	ZINC000000049500	6.37012
ACES	ZINC000000279195	7.17636
ACES	ZINC000000086753	6.95261
ACES	ZINC000000036516	7.37166
ACES	ZINC000000124925	6.01038
ACES	ZINC000000493826	6.59051
ACES	ZINC000000212686	6.7991
ACES	ZINC000000052908	7.44088
ACES	ZINC000000045937	6.74649
ACES	ZINC000000283586	7.75631
ACES	ZINC000061920678	6.02491
ACES	ZINC000000320279	8.07701
ACES	ZINC000000035825	5.63659
ACES	CHEMBL594225	7.92706
ACES	ZINC000000167487	5.98878
ACES	ZINC000000129803	7.13819
ACES	ZINC000000093253	7.58012
ACES	ZINC000000040751	7.32399
ACES	ZINC000000030582	7.30376
ACES	ZINC000000029981	6.04074
ACES	ZINC000000039555	5.67886
ACES	ZINC000000007253	7.12332
ACES	ZINC000116766595	5.22382
ACES	ZINC000000082677	5.7824
ACES	ZINC000000034399	7.29895
ACES	ZINC000000152729	6.02722
ACES	ZINC000000155132	6.60657
ACES	ZINC000000141431	6.10098
ACES	ZINC000000331443	6.23495
ACES	ZINC000000027584	7.8111
ACES	ZINC000000632869	7.86304
ACES	ZINC000000163060	8.05175
ACES	ZINC000000193567	6.75047
ACES	ZINC000000405118	6.1553
ACES	ZINC000000066214	5.988
ACES	ZINC000000039240	7.47197
ACES	ZINC000005855693	4.69889
ACES	ZINC000000048754	6.88298
ACES	ZINC000000000452	6.32351
ACES	ZINC000000037664	7.83731
ACES	ZINC000000386963	7.416
ACES	ZINC000000022768	7.38603
ACES	ZINC000000272793	8.09229
ACES	ZINC000000393748	5.90455
ACES	ZINC000000036600	6.75509
ACES	ZINC000000170720	6.95024
ACES	ZINC000000073682	7.35247
ACES	ZINC000000030204	6.92123
ACES	ZINC000000335864	5.42289
ACES	ZINC000000025651	6.42933
ACES	ZINC000000684054	8.47878
ACES	ZINC000000060136	6.15889
ACES	ZINC000000063592	7.22625
ACES	ZINC000000086530	5.56257
ACES	ZINC000000034170	7.39195
ACES	ZINC000000015508	7.09503
ACES	ZINC000000039566	6.11003
ACES	ZINC000000404752	6.22005
ACES	ZINC000000405175	6.67961
ACES	ZINC000000485912	6.53331
ACES	ZINC000000034425	7.96592
ACES	ZINC000000032956	7.25102
ACES	ZINC000000162198	7.36782
ACES	ZINC000000054479	5.18333
ACES	ZINC000000149980	7.20826
ACES	ZINC000000038303	7.53668
ACES	ZINC000379297316	5.4773
ACES	ZINC000001548798	8.14494
ACES	ZINC000000347601	7.66394
ACES	ZINC000000169750	5.84116
ACES	ZINC000000030083	5.65828
ACES	ZINC000000050551	7.56338
ACES	ZINC000000056493	6.78286
ACES	ZINC000004206305	5.07442
ACES	ZINC000000394263	5.91015
ACES	ZINC000000394152	7.24946
ACES	ZINC000004243542	5.37223
ACES	ZINC000000172243	7.94596
ACES	ZINC000000135319	7.05529
ACES	ZINC000000409876	5.17819
ACES	ZINC000000214770	6.45775
ACES	ZINC000000036131	7.64635
ACES	ZINC000000214786	6.92334
ACES	ZINC000000099327	6.53386
ACES	ZINC000000033163	7.66135
ACES	ZINC000000034131	6.54188
ACES	ZINC000000031321	5.30728
ACES	ZINC000000018751	7.65705
ACES	ZINC000000024799	7.84434
ACES	ZINC000000045207	7.45395
ACES	ZINC000000195005	5.8117
ACES	ZINC000000368427	7.28902
ACES	ZINC000000406269	7.40886
ACES	ZINC000000177590	6.31812
ACES	ZINC000000000794	6.80809
ACES	ZINC000001646652	5.04893
ACES	ZINC000000001459	5.64339
ACES	ZINC000000215999	5.74227
ACES	ZINC000000029025	8.37782
ACES	ZINC000000185570	7.70858
ACES	ZINC000000004579	6.51231
ACES	ZINC000001664800	5.8048
ACES	ZINC000000004816	5.667
ACES	ZINC000000110981	7.10524
ACES	ZINC000000118397	7.37727
ACES	ZINC000000393588	5.74533
ACES	ZINC000000097873	7.69377
ACES	ZINC000000022174	7.68452
ACES	ZINC000000000631	6.39528
ACES	ZINC000000040542	6.99728
ACES	ZINC000000007680	7.60229
ACES	ZINC000000000465	6.77387
ACES	ZINC000000240649	6.64606
ACES	ZINC000000157942	7.84639
ACES	ZINC000000402821	7.59659
ACES	ZINC000000013497	7.16268
ACES	ZINC000000055146	6.82616
ACES	ZINC000000356407	5.65924
ACES	ZINC000000206169	6.53116
ACES	ZINC000000279581	6.59183
ACES	ZINC000000083013	5.72153
ACES	ZINC000000073771	8.1554
ACES	ZINC000000119359	7.62285
ACES	ZINC000000185814	7.39779
ACES	ZINC000000045997	6.60647
ACES	ZINC000000757539	7.56996
ACES	ZINC000000031960	7.3637
ACES	ZINC000019685464	4.86072
ACES	ZINC000001760915	6.88925
ACES	ZINC000000105990	6.35996
ACES	ZINC000000120994	7.52758
ACES	ZINC000000141881	6.14671
ACES	ZINC000001760877	6.71021
ACES	ZINC000000190006	5.54554
ACES	ZINC000000029989	6.33878
ACES	ZINC000000142869	7.53994
ACES	ZINC000000089771	7.79629
ACES	ZINC000000160306	5.75582
ACES	ZINC000000109567	6.75332
ACES	ZINC000008373889	6.57007
ACES	ZINC000004262161	5.43822
ACES	ZINC000000037160	7.45611
ACES	ZINC000000109245	7.10619
ACES	ZINC000000141834	6.19491
ACES	ZINC000000042969	7.50718
ACES	ZINC000000029984	6.73126
ACES	ZINC000000107638	7.04983
ACES	ZINC000000172383	7.3839
ACES	ZINC000000144164	5.84624
ACES	ZINC000003643522	4.57405
ACES	ZINC000000067652	6.26723
ACES	ZINC000000000846	6.72195
ACES	ZINC000000544622	7.16891
ACES	ZINC000000036013	7.48024
ACES	ZINC000000137632	5.92446
ACES	ZINC000000021195	7.67153
ACES	ZINC000000001216	6.6327
ACES	ZINC000000069457	7.24881
ACES	ZINC000000030767	7.676
ACES	ZINC000000095977	5.41447
ACES	ZINC000000399624	5.42593
ACES	ZINC000000180754	6.79525
ACES	ZINC000000346571	6.90429
ACES	ZINC000000093918	8.07797
ACES	ACES_xtal_lig	9.43572
ACES	ZINC000000117991	7.80858
ACES	ZINC000000034635	6.6808
ACES	ZINC000000002069	7.12242
ACES	ZINC000000127954	7.53346
ACES	ZINC000001589979	5.33257
ACES	ZINC000000041591	6.23184
ACES	ZINC000000639860	7.22153
ACES	ZINC000000347523	5.48707
ACES	CHEMBL515813	8.16006
ACES	ZINC000000120848	8.9665
ACES	ZINC000003077449	7.94727
ACES	ZINC000004830978	8.86059
ACES	ZINC000000001070	6.58743
ACES	ZINC000000018313	7.56797
ACES	ZINC000000060574	7.56133
ACES	ZINC000002527203	5.23843
ACES	ZINC000000039224	6.4878
ACES	ZINC000000112476	6.93326
ACES	ZINC000004619138	5.9002
ACES	ZINC000001686863	5.26543
ACES	ZINC000000388185	5.31767
ACES	ZINC000000006392	6.43762
ACES	ZINC000000033695	6.42045
ACES	ZINC000000043639	6.71276
ACES	ZINC000000004537	7.22043
ACES	ZINC000000626197	8.00331
ACES	ZINC000000025531	8.2375
ACES	ZINC000000337479	6.4423
ACES	ZINC000000157267	7.09638
ACES	ZINC000000437692	7.45068
ACES	ZINC000000374801	6.29159
ACES	ZINC000005887674	7.91156
ACES	ZINC000003883382	4.79212
ACES	ZINC000000109306	7.21472
ACES	ZINC000000009824	7.89704
ACES	ZINC000000003887	6.85358
ACES	ZINC000000243465	6.71668
ACES	ZINC000001646250	4.98108
ACES	ZINC000000011609	7.39466
ACES	ZINC000001595132	5.39681
ACES	ZINC000000495150	7.78898
ACES	ZINC000000000711	5.89542
ACES	ZINC000001920110	5.83918
ACES	ZINC000000040672	6.73072
ACES	ZINC000000013938	7.74188
ACES	ZINC000000050025	6.75116
ACES	ZINC000000271714	7.85106
ACES	ZINC000002548457	6.78285
ACES	ZINC000000194049	7.24435
ACES	ZINC000000408852	6.45225
ACES	ZINC000000163689	4.82874
ACES	ZINC000035936222	6.12636
ACES	ZINC000000052742	7.23551
ACES	ZINC000000033406	7.44438
ACES	ZINC000000282365	6.13789
ACES	ZINC000000237155	6.7038
ACES	ZINC000000033431	7.53828
ACES	ZINC000000001942	8.18533
ACES	ZINC000000035577	7.00324
ACES	ZINC000000033559	7.5065
ACES	ZINC000000039557	6.00396
ACES	ZINC000000030034	5.56116
ACES	ZINC000002017937	5.38505
ACES	CHEMBL422695	6.36403
ACES	ZINC000000029756	6.12832
ACES	ZINC000000040936	6.49965
ACES	ZINC000000053539	6.1727
ACES	ZINC000000029549	6.5617
ACES	ZINC000000389296	7.80702
ACES	ZINC000000065820	8.28178
ACES	ZINC000004722293	5.51511
ACES	ZINC000000210059	7.38237
ACES	ZINC000000033650	7.6176
ACES	ZINC000000247568	7.6103
ACES	ZINC000004989801	7.36835
ACES	ZINC000002044667	4.66361
ACES	ZINC000000034382	7.13695
ACES	ZINC000000300793	7.52334
ACES	ZINC000000059003	6.22188
ACES	ZINC000000029579	6.65412
ACES	ZINC000000137811	7.57119
ACES	ZINC000000497623	6.18587
ACES	ZINC000000054464	6.87724
ACES	ZINC000000100138	6.38066
ACES	ZINC000000422369	6.67344
ACES	ZINC000000035809	7.4794
ACES	ZINC000001555372	4.41569
ACES	ZINC000000027432	5.40092
ACES	ZINC000000026616	8.26256
ACES	ZINC000000051637	7.90695
ACES	ZINC000000105877	7.59204
ACES	ZINC000040413863	7.12874
ACES	ZINC000000625726	7.68785
ACES	ZINC000000030102	7.17045
ACES	ZINC000000405753	6.27817
ACES	ZINC000012482699	7.52883
ACES	ZINC000000017806	8.21817
ACES	ZINC000000066501	7.17626
ACES	ZINC000000027426	5.46074
ACES	ZINC000000396330	6.53422
ACES	ZINC000000151313	7.62112
ACES	ZINC000000344382	6.16799
ACES	ZINC000000203536	7.64858
ACES	ZINC000000885824	7.96585
ACES	ZINC000002572336	5.67206
ACES	CHEMBL118752	8.71935
ACES	ZINC000000236243	7.34508
ACES	ZINC000000105337	6.13234
ACES	ZINC000000196731	6.85927
ACES	ZINC000000156000	7.05302
ACES	ZINC000000633293	8.22132
ACES	ZINC000000285169	7.4963
ACES	ZINC000000330382	7.19953
ACES	ZINC000000037164	7.16243
ACES	ZINC000000000411	4.75481
ACES	ZINC000000005656	6.89297
ACES	ZINC000000066391	6.66549
ACES	ZINC000000042299	7.06721
ACES	ZINC000000023890	7.4995
ACES	ZINC000001603697	5.42036
ACES	ZINC000000038752	7.49163
ACES	ZINC000000003002	7.6819
ACES	ZINC000000001182	8.01124
ACES	ZINC000000033357	7.67943
ACES	ZINC000000165248	5.49507
ACES	ZINC000000364608	6.93122
ACES	ZINC000003778151	6.03626
ACES	ZINC000000023550	6.39106
ACES	ZINC000000170653	7.30056
ACES	ZINC000000082282	6.041
ACES	ZINC000003888524	5.28571
ACES	ZINC000000051658	5.49832
ACES	ZINC000001759074	4.23538
ACES	ZINC000000230604	7.0935
ACES	ZINC000000068799	5.53942
ACES	ZINC000000004413	5.85082
ACES	ZINC000000000137	7.24297
ACES	ZINC000000032541	7.28996
ACES	ZINC000000174373	7.27777
ACES	ZINC000000002248	6.09485
ACES	ZINC000000279151	6.78936
ACES	ZINC000000073355	7.54002
ACES	ZINC000000537987	8.61253
ACES	ZINC000000392091	7.89103
ACES	ZINC000000061025	7.44015
ACES	ZINC000000404790	6.40515
ACES	ZINC000000351432	6.6403
ACES	ZINC000000028397	8.28618
ACES	ZINC000000422190	7.28246
ACES	ZINC000000246411	6.34526
ACES	ZINC000000119391	7.65882
ACES	ZINC000000054277	7.592
ACES	ZINC000005271646	6.74204
ACES	ZINC000000030244	6.16541
ACES	ZINC000000146413	7.52534
ACES	ZINC000000047904	7.1648
ACES	ZINC000000280705	6.8667
ACES	ZINC000036236677	6.19924
ACES	ZINC000000127156	5.9429
ACES	ZINC000000209860	6.86893
ACES	ZINC000000033812	7.18912
ACES	ZINC000001769282	5.05444
ACES	ZINC000000127784	7.57955
ACES	ZINC000000404803	6.03318
ACES	ZINC000000001682	7.26636
ACES	ZINC000000172178	6.64622
ACES	ZINC000000264313	5.75227
ACES	ZINC000000165264	5.77516
ACES	ZINC000000118451	7.82776
ACES	ZINC000000028323	6.88621
ACES	ZINC000000056905	5.98886
ACES	ZINC000000031850	7.40099
ACES	ZINC000000033504	7.84672
ACES	ZINC000000002928	6.78784
ACES	ZINC000000103307	7.45464
ACES	ZINC000000004088	7.75981
ACES	ZINC000000144278	6.73189
ACES	ZINC000000001754	7.69209
ACES	ZINC000000004140	6.34207
ACES	ZINC000000008650	7.65523
ACES	ZINC000000021040	7.01597
ACES	ZINC000000270652	6.67613
ACES	ZINC000014628596	4.92956
ACES	ZINC000008790389	7.95484
ACES	ZINC000000053150	5.95349
ACES	ZINC000002524295	5.72805
ACES	ZINC000004262536	6.57611
ACES	ZINC000000291697	8.55567
ACES	ZINC000000316569	7.50576
ACES	ZINC000000083538	5.78599
ACES	ZINC000000402999	4.96426
ACES	ZINC000000001932	6.63966
ACES	ZINC000000160388	6.59259
ACES	ZINC000000575824	8.23999
ACES	ZINC000000021120	6.76837
ACES	ZINC000000034704	6.82715
ACES	ZINC000000030377	6.23987
ACES	ZINC000000004010	8.20502
ACES	ZINC000004384436	4.89096
ACES	ZINC000001593001	5.00066
ACES	ZINC000000119573	5.54937
ACES	ZINC000000276943	7.55601
ACES	CHEMBL158232	6.18763
ACES	ZINC000000000394	6.59717
ACES	ZINC000000061066	7.09435
ACES	ZINC000000003949	6.74259
ACES	ZINC000000414894	5.7409
ACES	ZINC000000000242	7.22084
ACES	ZINC000000039894	6.4312
ACES	ZINC000000002125	6.62822
ACES	ZINC000000266396	6.68963
ACES	ZINC000000336542	5.1366
ACES	ZINC000000045897	8.19601
ACES	ZINC000000119693	5.82782
ACES	ZINC000000393637	4.9744
ACES	ZINC000000053482	6.58559
ACES	ZINC000000048316	7.47406
ACES	ZINC000000002177	6.39703
ACES	ZINC000004202897	5.21342
ACES	ZINC000000481271	7.21453
ACES	ZINC000000502110	7.81815
ACES	ZINC000000663898	7.93747
ACES	ZINC000000033261	7.69248
ACES	ZINC000000005099	5.55559
ACES	ZINC000000119128	6.3526
ACES	ZINC000000005650	8.79894
ACES	CHEMBL146674	5.22397
ACES	ZINC000000084067	6.92893
ACES	CHEMBL7634	6.74376
ACES	ZINC000000032764	6.9951
ACES	ZINC000001561633	5.49783
ACES	ZINC000000009278	7.54799
ACES	ZINC000000336180	6.12286
ACES	ZINC000000004939	7.79804
ACES	ZINC000000309678	6.58458
ACES	ZINC000002025135	5.52441
ACES	CHEMBL299313	7.40128
ACES	ZINC000000135852	7.54196
ACES	ZINC000000114347	6.2336
ACES	ZINC000020467439	7.27924
ACES	ZINC000000004154	6.50503
ACES	ZINC000000403736	8.34411
ACES	ZINC000000011610	6.94798
ACES	ZINC000000026781	7.71737
ACES	ZINC000000128718	7.4646
ACES	ZINC000000029782	6.71813
ACES	ZINC000000041206	6.89708
ACES	ZINC000000029107	6.14835
ACES	ZINC000000021240	6.25703
ACES	ZINC000000029395	6.88788
ACES	ZINC000000172182	6.29708
ACES	ZINC000000043938	7.34387
ACES	ZINC000012299656	7.19719
ACES	ZINC000000035328	7.15704
ACES	ZINC000000043743	7.55247
ACES	ZINC000000051235	7.14611
ACES	ZINC000000044147	7.8504
ACES	ZINC000000110639	7.64626
ACES	ZINC000001871506	5.50425
ACES	ZINC000000083554	7.24162
ACES	ZINC000000033246	6.58924
ACES	ZINC000000035221	7.74344
ACES	ZINC000000000313	5.46166
ACES	ZINC000000279796	6.49111
ACES	CHEMBL130373	7.63856
ACES	ZINC000000117319	7.12589
ACES	ZINC000000967784	5.63721
ACES	ZINC000000034329	5.98734
ACES	ZINC000053649295	6.32201
ACES	ZINC000000235781	8.18724
ACES	ZINC000000195505	7.0679
ACES	ZINC000000063642	6.59189
ACES	ZINC000022144074	7.0656
ACES	ZINC000000025301	7.79798
ACES	ZINC000000111199	7.46663
ACES	ZINC000000175086	7.99805
ACES	ZINC000000007614	6.31649
ACES	ZINC000000053088	5.30609
ACES	ZINC000000307878	7.76312
ACES	ZINC000000405483	7.30049
ACES	ZINC000000030437	6.052
ACES	ZINC000000020026	7.02698
ACES	ZINC000000007981	7.98208
ACES	ZINC000004206114	4.88594
ACES	ZINC000000315706	7.3039
ACES	ZINC000000045690	7.21395
ACES	ZINC000011873706	6.48677
ACES	ZINC000000359775	7.40249
ACES	ZINC000000000201	6.95975
ACES	ZINC000000030087	6.38103
ACES	ZINC000000121067	7.42604
ACES	ZINC000000050242	7.54375
ACES	ZINC000000000975	7.27197
ACES	ZINC000000034728	7.75342
ACES	ZINC000000001077	7.58487
ACES	ZINC000000122186	6.49479
ACES	ZINC000000016483	6.47459
ACES	ZINC000000369172	6.24414
ACES	ZINC000000004847	6.78672
ACES	ZINC000000156205	5.45292
ACES	ZINC000000152432	4.94292
ACES	ZINC000000004260	8.14625
ACES	ZINC000000017525	7.64616
ACES	ZINC000000028578	7.36235
ACES	ZINC000000053508	7.4145
ACES	ZINC000003581226	5.11985
ACES	ZINC000000003827	7.47402
ACES	ZINC000000000158	6.90704
ACES	ZINC000000101032	5.92764
ACES	ZINC000000013099	6.2814
ACES	ZINC000000006038	7.22932
ACES	ZINC000000162440	7.1938
ACES	ZINC000000030637	7.08881
ACES	ZINC000000494410	5.46867
ACES	ZINC000000404465	5.22233
ACES	ZINC000000033964	5.94849
ACES	ZINC000000289623	5.34481
ACES	ZINC000004833003	7.57573
ACES	ZINC000000081475	5.54033
ACES	ZINC000000480187	7.27254
ACES	ZINC000000380743	7.15216
ACES	ZINC000000005632	7.96973
ACES	ZINC000000198777	7.20138
ACES	CHEMBL9751	5.77108
ACES	ZINC000000000034	6.075
ACES	ZINC000000268775	7.23274
ACES	ZINC000020857140	7.32315
ACES	ZINC000000178114	6.9337
ACES	ZINC000000087258	8.08523
ACES	ZINC000001577504	4.87207
ACES	ZINC000000300506	5.9163
ACES	ZINC000000027631	7.29609
ACES	ZINC000000064945	4.83193
ACES	ZINC000000443860	7.4803
ACES	ZINC000000033730	7.26908
ACES	ZINC000001602057	5.26334
ACES	ZINC000001733093	6.49714
ACES	ZINC000000116373	7.60741
ACES	ZINC000011661049	7.79872
ACES	ZINC000000608006	8.14539
ACES	ZINC000000176341	6.8449
ACES	ZINC000000004093	8.1084
ACES	ZINC000000139184	7.48986
ACES	ZINC000000005954	6.51554
ACES	ZINC000001680219	5.87589
ACES	ZINC000000022234	5.8502
ACES	ZINC000021519126	6.56885
ACES	ZINC000000001322	6.68529
ACES	ZINC000000004188	7.01934
ACES	ZINC000000217509	6.49923
ACES	ZINC000000049119	7.38233
ACES	ZINC000000064065	7.61678
ACES	ZINC000000028309	6.98977
ACES	ZINC000000046640	7.51574
ACES	ZINC000000052949	6.40399
ACES	ZINC000000287603	7.43285
ACES	ZINC000000480195	7.53794
ACES	ZINC000000630924	7.53767
ACES	ZINC000000164422	5.48356
ACES	ZINC000000262697	4.51867
ACES	ZINC000000001857	7.2594
ACES	ZINC000000074320	7.89994
ACES	ZINC000000119848	5.01394
ACES	ZINC000000046058	6.56006
ACES	ZINC000000000350	6.69801
ACES	ZINC000000078041	8.5
ACES	ZINC000001720071	5.29708
ACES	ZINC000000154345	6.88417
ACES	ZINC000002014683	6.38422
ACES	ZINC000000719247	7.21805
ACES	ZINC000000079633	6.18421
ACES	ZINC000000034931	7.39437
ACES	ZINC000000162332	5.51675
ACES	ZINC000000230599	7.34817
ACES	ZINC000000031979	7.53352
ACES	ZINC000000037051	5.89234
ACES	ZINC000000388732	5.05468
ACES	ZINC000000061151	7.25731
ACES	ZINC000000161782	7.70562
ACES	ZINC000225178939	6.48736
ACES	ZINC000000057697	7.59519
ACES	ZINC000000401239	5.86362
ACES	ZINC000001759078	4.77596
ACES	ZINC000000157975	5.19845
ACES	ZINC000000190426	7.6781
ACES	ZINC000000213230	5.86771
ACES	ZINC000002527675	4.8182
ACES	ZINC000004899559	5.60435
ACES	ZINC000000156069	6.23816
ACES	ZINC000000068979	7.64984
ACES	ZINC000000148384	7.84802
ACES	ZINC000000084684	6.52285
ACES	ZINC000000188857	7.34723
ACES	CHEMBL187870	7.97225
ACES	ZINC000000041379	7.49293
ACES	ZINC000000391038	5.70963
ACES	ZINC000000040201	5.99043
ACES	ZINC000000134877	5.95759
ACES	ZINC000000200718	6.16078
ACES	ZINC000000172162	7.20651
ACES	ZINC000000640468	7.80709
ACES	ZINC000000009127	6.1106
ACES	ZINC000000402555	6.06968
ACES	ZINC000000153955	5.49865
ACES	ZINC000000001563	6.69824
ACES	ZINC000000009340	7.03382
ACES	ZINC000000022499	7.99881
ACES	ZINC000012359886	5.33081
ACES	ZINC000000262673	6.78607
ACES	ZINC000000208480	7.66576
ACES	ZINC000002009822	7.04976
ACES	ZINC000000001796	7.44064
ACES	ZINC000000038941	7.11751
ACES	ZINC000000000357	6.34488
ACES	ZINC000000018377	5.76173
ACES	ZINC000000226183	7.44192
ACES	ZINC000000123017	7.34201
ACES	ZINC000000244260	5.85517
ACES	ZINC000000035716	7.29223
ACES	ZINC000000240910	6.84677
ACES	ZINC000000238546	6.27161
ACES	ZINC000019092817	4.87309
ACES	ZINC000000390799	6.14873
ACES	ZINC000000214200	6.05644
ACES	ZINC000000244184	6.95803
ACES	ZINC000000027117	6.84462
ACES	ZINC000000037194	7.63209
ACES	ZINC000000017349	8.12568
ACES	ZINC000000067348	7.3264
ACES	ZINC000000106462	7.78522
ACES	ZINC000000002113	7.73937
ACES	ZINC000000124482	5.51865
ACES	ZINC000000028255	6.8038
ACES	ZINC000000007410	6.06265
ACES	ZINC000000027634	7.21585
ACES	ZINC000000337385	5.21837
ACES	ZINC000000270728	5.90243
ACES	ZINC000000174948	7.6648
ACES	ZINC000000027201	7.70718
ACES	ZINC000000003834	7.29182
ACES	ZINC000000873698	4.68294
ACES	ZINC000000587656	7.72904
ACES	ZINC000000039647	6.48907
ACES	ZINC000000120464	7.33178
ACES	ZINC000047617824	6.75608
ACES	ZINC000000170069	7.42898
ACES	ZINC000000388171	5.12879
ACES	ZINC000000056345	6.4517
ACES	ZINC000000031027	7.10958
ACES	CHEMBL1088722	9.962
ACES	ZINC000000394453	6.69251
ACES	ZINC000001654079	5.45639
ACES	ZINC000001494942	5.01835
ACES	ZINC000000622953	8.48517
ACES	ZINC000000154110	7.296
ACES	ZINC000000106432	5.58231
ACES	ZINC000015065001	8.15653
ACES	ZINC000000391780	5.99649
ACES	ZINC000000027170	8.01738
ACES	ZINC000000032115	7.45421
ACES	ZINC000000043078	7.53796
ACES	ZINC000000008873	7.6377
ACES	ZINC000000000795	7.24529
ACES	ZINC000000259071	6.07789
ACES	ZINC000000231567	6.45769
ACES	ZINC000000052907	8.58318
ACES	ZINC000000166456	6.32225
ACES	ZINC000000403610	5.41135
ACES	ZINC000000001634	7.60716
ACES	ZINC000000059737	7.3463
ACES	ZINC000000001188	7.69841
ACES	ZINC000000497165	6.4397
ACES	ZINC000000160340	6.40421
ACES	ZINC000000005833	6.59477
ACES	ZINC000000080322	6.87433
ACES	ZINC000000039573	6.14815
ACES	ZINC000000392222	6.6584
ACES	ZINC000000039110	6.63532
ACES	ZINC000000001627	6.35969
ACES	ZINC000002568057	5.36829
ACES	ZINC000000039740	5.83663
ACES	ZINC000000043193	6.13811
ACES	ZINC000019230110	5.06041
ACES	ZINC000000120257	7.11835
ACES	ZINC000000035744	6.086
ACES	ZINC000000110298	5.17902
ACES	ZINC000000204023	6.57667
ACES	ZINC000000220004	5.77098
ACES	ZINC000000091723	7.97308
ACES	ZINC000000305674	7.3838
ACES	ZINC000000245877	6.28015
ACES	ZINC000000045881	5.69178
ACES	ZINC000000036137	6.60547
ACES	ZINC000000024932	7.77326
ACES	ZINC000000209540	6.57352
ACES	ZINC000001563631	5.02494
ACES	ZINC000000158627	6.19742
ACES	ZINC000000145284	7.53996
ACES	CHEMBL347667	6.0827
ACES	ZINC000000043048	7.42979
ACES	ZINC000000380785	7.20569
ACES	ZINC000000018577	5.87098
ACES	ZINC000000001874	6.78132
ACES	ZINC000000039403	7.01372
ACES	ZINC000000076794	6.53534
ACES	ZINC000002165320	5.26295
ACES	ZINC000001707066	5.23781
ACES	ZINC000000162671	7.4591
ACES	ZINC000000025307	7.23762
ACES	ZINC000000520249	7.73755
ACES	ZINC000000602556	7.43773
ACES	ZINC000000756990	8.23632
ACES	ZINC000000216154	7.85565
ACES	ZINC000000011213	5.87795
ACES	ZINC000005913723	5.86606
ACES	ZINC000000207046	6.96504
ACES	ZINC000000058459	8.09052
ACES	ZINC000000009192	5.6357
ACES	ZINC000000110415	7.75213
ACES	ZINC000000402702	6.28088
ACES	ZINC000000303309	7.94234
ACES	ZINC000000031527	7.30166
ACES	ZINC000000332584	5.81798
ACES	CHEMBL180483	7.51889
ACES	ZINC000000355356	5.78267
ACES	ZINC000000057483	7.21053
ACES	ZINC000000063449	7.13125
ACES	ZINC000000038177	7.91437
ACES	ZINC000000537734	7.8595
ACES	ZINC000000160604	7.19146
ACES	ZINC000008254064	7.24239
ACES	ZINC000000213922	6.85337
ACES	ZINC000000339240	7.64513
ACES	ZINC000002046882	6.16798
ACES	ZINC000000228585	6.63218
ACES	ZINC000000213429	7.39992
ACES	ZINC000000050944	6.63028
ACES	ZINC000000096269	5.78736
ACES	ZINC000001720096	6.35646
ACES	ZINC000000008066	5.51772
ACES	ZINC000000128630	6.19641
ACES	ZINC000000033712	7.25218
ACES	ZINC000000007301	7.26967
ACES	ZINC000000387414	5.76666
ACES	ZINC000000016405	8.29489
ACES	ZINC000000019638	7.29834
ACES	ZINC000001699156	7.83896
ACES	ZINC000000002170	7.22127
ACES	ZINC000000002493	6.27521
ACES	ZINC000000007221	5.85974
ACES	CHEMBL352500	8.86453
ACES	ZINC000000239976	5.90077
ACES	ZINC000000051752	7.37461
ACES	ZINC000000082209	6.63241
ACES	ZINC000000081280	7.71434
ACES	ZINC000000070212	6.83087
ACES	ZINC000000072779	6.29833
ACES	ZINC000000557473	6.96152
ACES	ZINC000000005909	7.30017
ACES	ZINC000034912406	7.71451
ACES	ZINC000002583792	5.08901
ACES	ZINC000000058275	5.47018
ACES	ZINC000000053017	7.18769
ACES	ZINC000000018382	7.15778
ACES	ZINC000000225674	7.3192
ACES	ZINC000001716671	4.59241
ACES	ZINC000019273454	5.70898
ACES	ZINC000000012789	7.67596
ACES	ZINC000000029717	6.62545
ACES	ZINC000000161368	7.36629
ACES	ZINC000000034370	7.65941
ACES	ZINC000000190042	7.31715
ACES	ZINC000000480330	6.89485
ACES	ZINC000000024170	7.20686
ACES	ZINC000000332488	6.59183
ACES	ZINC000000328121	6.20974
ACES	ZINC000000237148	6.04472
ACES	ZINC000000025098	6.72688
ACES	ZINC000007443169	7.41477
ACES	ZINC000000001882	6.39706
ACES	ZINC000000159553	5.76086
ACES	ZINC000000017073	6.67766
ACES	ZINC000000161986	5.55822
ACES	ZINC000002391765	5.38504
ACES	ZINC000000099861	7.50369
ACES	ZINC000000181323	6.73444
ACES	ZINC000000034395	6.67493
ACES	ZINC000000538483	8.71654
ACES	ZINC000000383054	6.76781
ACES	ZINC000000004317	7.18271
ACES	ZINC000000347853	7.10837
ACES	ZINC000000158831	6.56745
ACES	ZINC000000037341	6.60039
ACES	ZINC000001670746	6.57829
ACES	ZINC000000306694	7.27578
ACES	ZINC000000006234	6.6836
ACES	ZINC000072859490	6.14571
ACES	ZINC000000404274	4.97659
ACES	ZINC000000116170	6.61744
ACES	ZINC000000000781	6.09071
ACES	ZINC000000034705	7.37987
ACES	ZINC000000090014	7.12413
ACES	ZINC000000030329	6.7399
ACES	ZINC000000274093	7.69122
ACES	ZINC000000859286	8.51716
ACES	ZINC000000076997	8.53903
ACES	ZINC000000027328	6.55612
ACES	ZINC000000038622	7.09591
ACES	ZINC000000050903	6.86752
ACES	ZINC000000029869	7.41405
ACES	ZINC000000055150	7.23345
ACES	ZINC000000221483	5.93032
ACES	ZINC000000362563	7.54009
ACES	ZINC000000011581	7.36097
ACES	ZINC000000403116	5.93193
ACES	ZINC000000093882	6.67099
ACES	ZINC000000053283	8.63653
ACES	ZINC000000084330	6.16682
ACES	ZINC000000140231	6.93474
ACES	ZINC000000008712	8.35791
ACES	ZINC000000044758	7.41918
ACES	ZINC000000044152	7.6549
ACES	ZINC000000052902	7.14963
ACES	ZINC000000001914	6.11709
ACES	ZINC000000038333	7.77454
ACES	ZINC000000057513	6.91911
ACES	ZINC000000110563	7.60064
ACES	ZINC000000121955	5.5643
ACES	ZINC000000076010	7.05013
ACES	ZINC000000152484	8.79804
ACES	ZINC000000006382	7.48125
ACES	ZINC000000007049	6.80295
ACES	ZINC000000057339	6.58182
ACES	ZINC000000158749	5.42862
ACES	ZINC000000003968	6.57964
ACES	ZINC000000035148	5.93641
ACES	ZINC000000386976	6.69715
ACES	ZINC000000129528	7.74989
ACES	ZINC000000039688	6.26572
ACES	ZINC000003875939	5.10289
ACES	ZINC000000196482	6.64325
ACES	ZINC000000074690	7.28109
ACES	ZINC000000001931	6.90749
ACES	ZINC000000035044	7.4291
ACES	ZINC000000088353	7.07809
ACES	ZINC000000052204	6.03176
ACES	ZINC000000058227	7.43796
ACES	ZINC000000000063	6.76632
ACES	ZINC000000324395	7.8654
ACES	ZINC000000375435	7.26057
ACES	ZINC000000031551	7.00808
ACES	ZINC000000057570	5.9206
ACES	ZINC000000019214	5.97439
ACES	ZINC000000200332	6.96217
ACES	ZINC000000398545	5.95527
ACES	ZINC000000000243	6.81609
ACES	ZINC000000092164	7.18344
ACES	ZINC000000044893	7.72905
ACES	ZINC000000020244	6.8582
ACES	ZINC000000331973	6.27918
ACES	ZINC000000377122	7.22804
ACES	ZINC000000086599	6.29722
ACES	ZINC000037631864	6.21065
ACES	ZINC000000094351	7.80466
ACES	ZINC000000049262	7.84552
ACES	ZINC000000219757	6.4675
ACES	ZINC000000210021	6.85035
ACES	ZINC000000087057	7.18595
ACES	ZINC000000077808	7.76206
ACES	ZINC000000212327	6.50076
ACES	ZINC000000160784	5.42306
ACES	ZINC000000004696	7.55055
ACES	ZINC000001555284	4.96912
ACES	ZINC000000168965	6.53808
ACES	ZINC000000002910	6.48856
ACES	CHEMBL190322	6.90314
ACES	ZINC000000036641	6.70042
ACES	ZINC000012652465	5.41041
ACES	ZINC000000228978	6.34168
ACES	ZINC000000399981	6.18799
ACES	ZINC000000071538	5.03977
ACES	ZINC000000314043	6.68578
ACES	ZINC000098091279	6.007
ACES	ZINC000000030453	6.15991
ACES	ZINC000000174524	7.31594
ACES	ZINC000000000833	6.03688
ACES	ZINC000000225233	6.07514
ACES	ZINC000062566484	5.49012
ACES	ZINC000000394100	6.21059
ACES	CHEMBL603622	5.70868
ACES	ZINC000000029933	7.71917
ACES	ZINC000000067679	7.6745
ACES	ZINC000000165948	5.44407
ACES	ZINC000000119661	7.03083
ACES	ZINC000035676916	4.92535
ACES	ZINC000000066433	6.59824
ACES	ZINC000000281865	5.8409
ACES	ZINC000000370117	7.10886
ACES	ZINC000000081069	8.05359
ACES	ZINC000000072054	8.09316
ACES	ZINC000000008492	5.78263
ACES	ZINC000000289754	5.57954
ACES	ZINC000000144272	6.28558
ACES	ZINC000000130997	7.11214
ACES	ZINC000000208041	7.204
ACES	ZINC000000098455	8.09819
ACES	ZINC000000331924	5.87609
ACES	ZINC000002577849	5.37223
ACES	ZINC000000028298	5.72085
ACES	ZINC000001687618	5.19591
ACES	ZINC000000027660	5.62937
ACES	ZINC000000157362	5.57003
ACES	ZINC000000073144	6.93737
ACES	ZINC000000014696	7.72709
ACES	ZINC000000171607	6.38513
ACES	ZINC000001235134	5.36935
ACES	ZINC000000059892	7.37724
ACES	ZINC000000399471	6.48324
ACES	ZINC000000394330	7.92424
ACES	ZINC000000181384	6.35718
ACES	ZINC000002516847	5.61305
ACES	ZINC000000819078	7.6135
ACES	ZINC000000587395	6.94522
ACES	ZINC000000002149	5.76205
ACES	ZINC000002522721	5.35151
ACES	ZINC000000266077	7.17141
ACES	ZINC000000616934	7.59278
ACES	ZINC000000029877	7.79536
ACES	ZINC000000026307	8.06126
ACES	ZINC000000012804	6.20712
ACES	ZINC000000032522	7.10146
ACES	ZINC000000045866	7.18872
ACES	ZINC000000050858	6.00244
ACES	ZINC000000078149	5.99777
ACES	ZINC000000082203	7.1055
ACES	ZINC000000032710	7.82927
ACES	ZINC000000141334	6.77679
ACES	ZINC000000036015	7.55878
ACES	ZINC000000485556	6.43346
ACES	ZINC000000051104	6.90157
ACES	ZINC000000042516	6.28926
ACES	ZINC000000012055	7.54662
ACES	ZINC000000030990	7.69092
ACES	ZINC000000156572	7.11835
ACES	ZINC000000235748	5.62138
ACES	ZINC000000034745	7.48452
ACES	ZINC000000039243	6.43789
ACES	ZINC000000329105	7.42252
ACES	ZINC000000390943	6.61051
ACES	ZINC000001759079	4.70612
ACES	ZINC000000401632	6.3747
ACES	ZINC000000214388	7.63629
ACES	ZINC000000538227	7.34032
ACES	ZINC000000174660	6.61536
ACES	ZINC000000246940	7.32959
ACES	ZINC000000403667	8.27605
ACES	ZINC000000537822	8.02183
ACES	ZINC000003851598	5.94861
ACES	ZINC000000001749	7.19137
ACES	ZINC000000395597	4.97811
ACES	ZINC000000219408	7.12537
ACES	ZINC000000068305	5.88182
ACES	ZINC000000009463	6.7291
ACES	ZINC000000152736	7.44759
ACES	ZINC000000196187	6.18171
ACES	ZINC000000106329	5.41494
ACES	ZINC000000004237	6.38731
ACES	ZINC000000009967	7.50305
ACES	ZINC000000213243	6.99397
ACES	ZINC000000160166	7.23532
ACES	ZINC000000388480	5.36226
ACES	ZINC000000214755	6.72702
ACES	ZINC000000058394	6.9117
ACES	ZINC000000045554	7.45793
ACES	ZINC000000148003	5.48037
ACES	ZINC000000001311	7.17135
ACES	ZINC000000294699	5.93365
ACES	ZINC000000171498	7.74952
ACES	ZINC000000090514	6.68271
ACES	ZINC000000509451	7.32353
ACES	ZINC000000009107	7.215
ACES	ZINC000004769462	7.91677
ACES	ZINC000000070514	8.75739
ACES	ZINC000000039695	6.85004
ACES	ZINC000000028148	6.41139
ACES	ZINC000000317958	6.24471
ACES	ZINC000000331866	5.46737
ACES	ZINC000000025902	8.12502
ACES	ZINC000000011241	6.7539
ACES	ZINC000000409212	5.51843
ACES	ZINC000000187878	5.61798
ACES	ZINC000000001423	6.05713
ACES	ZINC000000032774	7.00496
ACES	ZINC000000078704	7.77443
ACES	ZINC000000117500	6.2548
ACES	ZINC000000056700	6.20577
ACES	ZINC000000190898	7.08154
ACES	ZINC000000819096	7.06808
ACES	ZINC000000029532	5.71012
ACES	ZINC000000078276	7.27539
ACES	ZINC000000586016	8.03634
ACES	ZINC000000071371	7.24267
ACES	ZINC000000010549	7.11087
ACES	ZINC000000131107	7.53323
ACES	ZINC000000179253	8.02035
ACES	ZINC000000071497	6.37601
ACES	ZINC000000242375	6.67559
ACES	ZINC000000337789	7.61901
ACES	ZINC000000118683	6.03476
ACES	ZINC000000050259	5.50187
ACES	ZINC000000032889	5.7544
ACES	ZINC000001635609	5.64617
ACES	ZINC000000214630	8.02146
ACES	ZINC000000019907	4.76212
ACES	ZINC000000029519	7.47006
ACES	ZINC000000014360	7.13117
ACES	ZINC000000191148	5.93771
ACES	ZINC000001653261	4.70391
ACES	ZINC000000099181	7.44768
ACES	ZINC000000001870	7.51285
ACES	ZINC000000093473	7.55802
ACES	ZINC000000300397	6.30499
ACES	ZINC000000009390	5.48775
ACES	ZINC000000307778	7.80329
ACES	ZINC000001718963	5.61543
ACES	ZINC000000187157	7.34952
ACES	ZINC000000299729	5.65327
ACES	CHEMBL395280	7.70325
ACES	ZINC000000035861	5.60315
ACES	ZINC000000075405	7.82272
ACES	ZINC000012434965	8.21774
ACES	ZINC000000199215	7.64367
ACES	ZINC000000032156	6.58631
ACES	ZINC000000054946	7.82515
ACES	ZINC000000226316	5.8498
ACES	ZINC000000275717	7.94779
ACES	ZINC000000209884	8.18957
ACES	ZINC000012224355	8.37603
ACES	ZINC000000335004	6.04783
ACES	ZINC000000485856	7.57333
ACES	ZINC000000001128	6.8656
ACES	ZINC000000001136	7.69676
ACES	ZINC000000394562	7.73355
ACES	ZINC000000317333	5.95596
ACES	ZINC000000035131	6.29475
ACES	ZINC000000035828	7.65561
ACES	ZINC000000120276	6.88712
ACES	ZINC000000446922	7.72936
ACES	ZINC000000346430	6.68767
ACES	ZINC000000250674	7.63458
ACES	ZINC000000252257	6.48022
ACES	ZINC000000187884	6.5195
ACES	ZINC000000031301	6.89775
ACES	ZINC000000103654	7.37014
ACES	ZINC000000038255	7.98667
ACES	ZINC000000049306	7.31675
ACES	ZINC000001529145	5.68318
ACES	ZINC000000027064	6.0028
ACES	ZINC000000360271	5.40169
ACES	ZINC000000279156	7.32238
ACES	ZINC000000045764	7.75383
ACES	ZINC000000083459	7.33354
ACES	ZINC000000133763	7.73578
ACES	ZINC000000017686	7.15852
ACES	ZINC000000280745	5.03152
ACES	ZINC000000587938	8.15394
ACES	ZINC000000004796	6.30162
ACES	ZINC000000005505	6.52456
ACES	ZINC000000039112	5.53506
ACES	ZINC000000054578	6.95643
ACES	ZINC000000067827	6.86287
ACES	ZINC000000315384	7.42671
ACES	ZINC000000033503	7.5034
ACES	ZINC000000386946	7.61197
ACES	ZINC000000000559	6.25745
ACES	ZINC000000152859	5.94275
ACES	ZINC000000006896	8.12577
ACES	ZINC000001596847	5.9881
ACES	ZINC000000192435	6.54524
ACES	ZINC000000277126	7.25556
ACES	ZINC000000081371	6.04679
ACES	CHEMBL87344	7.2578
ACES	ZINC000002513100	5.61903
ACES	ZINC000000004539	7.09441
ACES	ZINC000000053268	7.37843
ACES	ZINC000000139150	6.07806
ACES	ZINC000000134398	7.03123
ACES	ZINC000004239215	7.61597
ACES	ZINC000000174933	7.40037
ACES	ZINC000002559653	5.06859
ACES	ZINC000000029799	6.27835
ACES	ZINC000000289577	6.58666
ACES	ZINC000000148523	7.13173
ACES	ZINC000000003833	7.16113
ACES	ZINC000000078195	7.32615
ACES	ZINC000002537539	4.9075
ACES	ZINC000000081340	7.24479
ACES	ZINC000000003309	6.67672
ACES	ZINC000000404420	5.27054
ACES	ZINC000000339123	7.16279
ACES	ZINC000000045146	8.04588
ACES	ZINC000000104899	7.29018
ACES	CHEMBL336524	7.72166
ACES	ZINC000000028345	6.55969
ACES	ZINC000003887194	6.17081
ACES	ZINC000000118611	7.62772
ACES	ZINC000000198621	8.26092
ACES	ZINC000000162460	6.36882
ACES	ZINC000000140416	7.04558
ACES	ZINC000000182967	5.55568
ACES	ZINC000005133381	6.01855
ACES	ZINC000000280229	6.01381
ACES	ZINC000000714256	7.7016
ACES	ZINC000000001943	8.08457
ACES	ZINC000000051190	5.60059
ACES	ZINC000000403190	6.38154
ACES	ZINC000000039920	7.01507
ACES	ZINC000000143864	8.24029
ACES	ZINC000000032794	6.11625
ACES	ZINC000053648898	5.31421
ACES	ZINC000000039940	5.48455
ACES	ZINC000000004300	7.98659
ACES	CHEMBL342564	6.81557
ACES	ZINC000000044135	8.55278
ACES	ZINC000000010270	5.61186
ACES	ZINC000000129115	7.27233
ACES	ZINC000000170647	7.30258
ACES	ZINC000000141003	7.10174
ACES	ZINC000000185700	7.38124
ACES	ZINC000000385643	7.91542
ACES	ZINC000000079954	7.20586
ACES	ZINC000001529432	5.178
ACES	ZINC000019299827	8.31993
ACES	ZINC000000029172	6.34253
ACES	ZINC000000047718	7.72722
ACES	ZINC000000037576	7.05275
ACES	ZINC000000045394	6.40232
ACES	ZINC000000005774	4.55784
ACES	ZINC000000063121	6.2673
ACES	ZINC000000608220	8.06016
ACES	ZINC000000001592	5.11576
ACES	ZINC000000301975	7.63616
ACES	ZINC000002506534	5.93934
ACES	ZINC000000404160	6.6151
ACES	ZINC000000394243	5.54886
ACES	ZINC000000031566	8.04091
ACES	ZINC000000326092	7.79754
ACES	ZINC000000607845	7.55253
ACES	ZINC000000506409	7.94644
ACES	ZINC000000047652	6.91411
ACES	ZINC000000026375	7.47405
ACES	ZINC000000001425	6.29029
ACES	ZINC000000118195	7.51366
ACES	ZINC000000425335	6.91272
ACES	ZINC000002441416	5.96271
ACES	ZINC000000006235	5.87006
ACES	ZINC000000330949	5.27243
ACES	ZINC000000007471	7.5369
ACES	ZINC000001699083	4.99186
ACES	ZINC000000052447	6.93241
ACES	ZINC000000420695	7.23263
ACES	ZINC000001855950	6.34366
ACES	ZINC000000021268	7.08369
ACES	ZINC000002498880	7.5558
ACES	ZINC000000148366	7.56472
ACES	ZINC000000513981	8.43238
ACES	ZINC000001740513	5.39245
ACES	ZINC000000387449	7.77626
ACES	ZINC000000043805	7.79491
ACES	ZINC000000111708	6.42404
ACES	ZINC000000154373	6.59047
ACES	ZINC000000157900	6.95859
ACES	ZINC000000161912	6.08751
ACES	ZINC000000020259	4.98143
ACES	ZINC000000198577	8.56524
ACES	ZINC000004521106	5.93613
ACES	ZINC000000052407	5.31635
ACES	ZINC000001586463	5.39215
ACES	ZINC000034596161	5.26292
ACES	ZINC000000064245	7.83086
ACES	ZINC000000158539	5.4856
ACES	ZINC000000010998	7.03407
ACES	ZINC000000085349	7.40774
ACES	ZINC000000044923	8.85384
ACES	ZINC000000171526	7.66411
ACES	ZINC000000368074	6.43556
ACES	ZINC000000037538	7.36388
ACES	ZINC000001563697	5.89963
ACES	ZINC000000036089	6.60279
ACES	ZINC000000049372	7.08488
ACES	ZINC000000054543	7.13075
ACES	ZINC000000052493	6.41632
ACES	ZINC000004197586	6.70238
ACES	ZINC000000392664	5.94421
ACES	ZINC000000129821	7.1543
ACES	ZINC000000001141	8.24988
ACES	ZINC000000378400	6.97755
ACES	ZINC000000101509	6.27973
ACES	ZINC000000394845	5.68574
ACES	ZINC000019091823	5.52133
ACES	ZINC000000225105	6.78709
ACES	ZINC000000050014	6.27904
ACES	ZINC000000097639	5.93203
ACES	ZINC000002245651	6.29741
ACES	ZINC000000349622	6.19621
ACES	ZINC000000247160	6.44529
ACES	ZINC000001596844	5.36111
ACES	ZINC000002146064	5.36528
ACES	ZINC000000030192	7.3302
ACES	ZINC000000160389	5.95996
ACES	ZINC000001661167	5.31336
ACES	ZINC000000388342	5.19099
ACES	ZINC000000125124	6.94498
ACES	ZINC000000037050	7.52549
ACES	ZINC000000001466	6.1333
ACES	ZINC000000032144	7.10617
ACES	CHEMBL345241	6.86357
ACES	ZINC000000197916	7.58137
ACES	ZINC000004262677	5.37869
ACES	ZINC000000122589	7.80549
ACES	ZINC000001609656	5.32515
ACES	ZINC000000036282	7.75121
ACES	ZINC000000154322	7.11538
ACES	ZINC000000001308	6.40787
ACES	ZINC000000181945	7.96085
ACES	ZINC000000296272	7.71217
ACES	ZINC000138834124	6.09262
ACES	ZINC000000210696	7.41976
ACES	ZINC000000254955	7.35914
ACES	ZINC000000000098	6.29276
ACES	ZINC000000077296	7.63673
ACES	ZINC000000384202	6.77442
ACES	ZINC000001321394	5.07885
ACES	ZINC000000082899	7.5398
ACES	ZINC000000297622	6.88393
ACES	ZINC000000158431	7.1149
ACES	ZINC000000087843	5.43104
ACES	ZINC000000080325	6.95571
ACES	ZINC000003647886	5.93606
ACES	ZINC000000002197	5.97484
ACES	ZINC000000000456	6.10266
ACES	ZINC000000187980	5.66579
ACES	ZINC000000041211	6.90195
ACES	ZINC000000033869	5.75444
ACES	ZINC000000025027	5.88228
ACES	ZINC000000389688	5.53373
ACES	ZINC000000001340	5.68238
ACES	ZINC000000388403	5.31111
ACES	ZINC000000270705	8.44227
ACES	ZINC000000392294	8.6869
ACES	ZINC000001668216	5.16921
ACES	ZINC000000578851	8.32487
ACES	ZINC000000004468	7.61628
ACES	ZINC000000231570	6.35851
ACES	ZINC000000109940	6.44443
ACES	ZINC000000092959	7.04417
ACES	ZINC000000000150	6.43899
ACES	ZINC000000032574	7.48896
ACES	ZINC000001872170	6.23579
ACES	ZINC000000407473	6.7342
ACES	ZINC000000027763	7.66023
ACES	ZINC000000126044	8.05
ACES	ZINC000000226437	6.41986
ACES	ZINC000000053957	7.01545
ACES	ZINC000000031984	5.85979
ACES	ZINC000000006307	6.65854
ACES	ZINC000000239168	6.70229
ACES	ZINC000000139845	6.9699
ACES	ZINC000000036064	7.53828
ACES	ZINC000004785055	7.27649
ACES	ZINC000000216929	7.3059
ACES	ZINC000000178979	7.23501
ACES	ZINC000000012984	6.39683
ACES	ZINC000000124378	6.15889
ACES	ZINC000037826876	5.80395
ACES	ZINC000000049688	5.2345
ACES	ZINC000000001471	6.37973
ACES	ZINC000000099159	7.51644
ACES	ZINC000000029802	6.60587
ACES	ZINC000000108691	7.30557
ACES	ZINC000000056590	5.39979
ACES	ZINC000000092195	7.0283
ACES	ZINC000000299518	5.99591
ACES	ZINC000001593269	6.05494
ACES	ZINC000000551596	7.6231
ACES	ZINC000000015795	5.10251
ACES	ZINC000001634199	5.06001
ACES	ZINC000000057275	6.65686
ACES	ZINC000000198613	8.7912
ACES	ZINC000098188435	5.7734
ACES	ZINC000000171967	6.69401
ACES	ZINC000000053935	6.7342
ACES	ZINC000000874081	5.08961
ACES	ZINC000000286806	5.49275
ACES	ZINC000000116665	7.80766
ACES	ZINC000000034262	7.26195
ACES	ZINC000001677399	5.41853
ACES	ZINC000001665440	5.04672
ACES	ZINC000000137850	7.16276
ACES	ZINC000000098442	5.48762
ACES	ZINC000000197693	6.06075
ACES	CHEMBL596513	7.98098
ACES	ZINC000000093060	7.31301
ACES	ZINC000000083408	7.17936
ACES	ZINC000000000791	5.96543
ACES	ZINC000000084384	7.14732
ACES	ZINC000000085167	7.20057
ACES	ZINC000000027947	6.17373
ACES	ZINC000000054533	6.66744
ACES	ZINC000000057617	7.09811
ACES	ZINC000000240640	7.94217
ACES	ZINC000000069755	8.36895
ACES	ZINC000000048273	7.18555
ACES	ZINC000000036433	7.55687
ACES	ZINC000000117589	7.29203
ACES	ZINC000000004424	7.43317
ACES	ZINC000000205644	7.2432
ACES	ZINC000000051993	6.89139
ACES	ZINC000000235455	6.80849
ACES	ZINC000000117014	5.4579
ACES	ZINC000000031221	5.27855
ACES	ZINC000000052653	7.41635
ACES	ZINC000000255709	6.70815
ACES	ZINC000012532888	7.66975
ACES	ZINC000000038631	6.76001
ACES	ZINC000000049027	7.48422
ACES	ZINC000002933146	6.63203
ACES	ZINC000003423890	5.26846
ACES	ZINC000000418197	8.26199
ACES	ZINC000000007564	7.79308
ACES	ZINC000000024149	6.4032
ACES	ZINC000000058502	7.36754
ACES	ZINC000000086886	7.94573
ACES	ZINC000000045342	7.45367
ACES	ZINC000000006099	5.79635
ACES	ZINC000000025491	5.99982
ACES	ZINC000000099267	8.10139
ACES	ZINC000000029553	6.42972
ACES	ZINC000001662338	5.42111
ACES	ZINC000000025581	7.42234
ACES	ZINC000000408378	7.63949
ACES	ZINC000000187287	7.0648
ACES	ZINC000000209329	7.46316
ACES	ZINC000000000690	6.26155
ACES	ZINC000000238896	5.85324
ACES	ZINC000000163048	6.72608
ACES	ZINC000000138979	6.96915
ACES	ZINC000000158567	5.23293
ACES	ZINC000000001814	5.2166
ACES	ZINC000000081731	6.11838
ACES	ZINC000000227782	4.98856
ACES	ZINC000000191960	5.09232
ACES	ZINC000000600835	8.11458
ACES	ZINC000000210675	6.58244
ACES	ZINC000000350258	6.73302
ACES	ZINC000000038258	6.99832
ACES	ZINC000000057115	6.93114
ACES	ZINC000000079148	7.58407
ACES	ZINC000000110086	6.98298
ACES	ZINC000000024032	6.8319
ACES	ZINC000000001370	7.43592
ACES	ZINC000000002428	7.20881
ACES	ZINC000000198129	7.06779
ACES	ZINC000001385399	5.42526
ACES	ZINC000000219351	7.89186
ACES	ZINC000000012989	6.88681
ACES	ZINC000000262676	7.41301
ACES	ZINC000000000844	7.19866
ACES	ZINC000000360298	5.90235
ACES	ZINC000000088932	7.88234
ACES	ZINC000004205485	4.76868
ACES	ZINC000000013561	5.65539
ACES	ZINC000000041157	7.36846
ACES	ZINC000000192680	7.65455
ACES	ZINC000000346217	5.21787
ACES	ZINC000000343473	6.63046
ACES	ZINC000000013635	7.47031
ACES	ZINC000000119245	7.44016
ACES	ZINC000000102690	6.72335
ACES	ZINC000000020046	7.35971
ACES	ZINC000003617595	5.15108
ACES	ZINC000000100151	6.57261
ACES	ZINC000000094257	7.17775
ACES	ZINC000000039616	6.1234
ACES	ZINC000000066520	7.04202
ACES	ZINC000000070485	7.33894
ACES	ZINC000000003690	6.44387
ACES	ZINC000009484918	5.40483
ACES	ZINC000000051727	7.04512
ACES	ZINC000000064815	7.64763
ACES	ZINC000000162291	6.96835
ACES	ZINC000001733289	5.70355
ACES	ZINC000000017967	7.05325
ACES	ZINC000000039521	5.22002
ACES	ZINC000001576864	5.94789
ACES	ZINC000000185910	6.95635
ACES	ZINC000000021284	7.22228
ACES	ZINC000000402872	7.03465
ACES	ZINC000000383118	7.24547
ACES	ZINC000000051138	5.80569
ACES	ZINC000000078582	7.77229
ACES	ZINC000000001534	7.07375
ACES	ZINC000000032935	6.47936
ACES	ZINC000000485626	7.72356
ACES	ZINC000000380916	6.6928
ACES	ZINC000000392300	5.98275
ACES	ZINC000000038793	7.78544
ACES	ZINC000000432118	7.63781
ACES	ZINC000000182195	7.31243
ACES	ZINC000000795437	7.68147
ACES	ZINC000000040707	7.05243
ACES	ZINC000000024042	7.38061
ACES	ZINC000000108898	6.98068
ACES	ZINC000000624506	7.53886
ACES	ZINC000000279821	7.67172
ACES	ZINC000000056470	5.64676
ACES	ZINC000000013627	6.81906
ACES	ZINC000000052087	7.61445
ACES	ZINC000000170969	7.0969
ACES	ZINC000000053157	6.25947
ACES	ZINC000000050369	5.92384
ACES	ZINC000000165951	6.60964
ACES	ZINC000000001718	7.19539
ACES	ZINC000000221160	6.40355
ACES	ZINC000000045767	7.89632
ACES	ZINC000007002074	7.00845
ACES	ZINC000069719805	5.6843
ACES	ZINC000000186870	7.19482
ACES	ZINC000000025903	6.98777
ACES	ZINC000000051515	7.66145
ACES	ZINC000000038987	7.17734
ACES	ZINC000006091384	5.16037
ACES	ZINC000000186996	7.53507
ACES	ZINC000011717379	6.79443
ACES	ZINC000000050054	7.84728
ACES	ZINC000000021671	6.27995
ACES	ZINC000000186783	5.56249
ACES	ZINC000000020441	7.63479
ACES	ZINC000000182990	5.36452
ACES	ZINC000000047330	5.23943
ACES	ZINC000000035446	6.82324
ACES	ZINC000000215577	7.23029
ACES	ZINC000000039058	7.84634
ACES	ZINC000000035378	7.00403
ACES	ZINC000000182016	7.34965
ACES	ZINC000010315401	8.31592
ACES	ZINC000000275257	7.1901
ACES	ZINC000000103019	7.67103
ACES	ZINC000000300804	6.73725
ACES	ZINC000000291709	6.15177
ACES	ZINC000000391931	6.53
ACES	ZINC000000045890	6.54096
ACES	ZINC000000005077	7.90602
ACES	ZINC000000390138	7.56332
ACES	ZINC000000004400	8.59908
ACES	ZINC000000125006	5.69792
ACES	CHEMBL189907	7.1268
ACES	ZINC000000052243	7.5755
ACES	ZINC000001666374	5.4242
ACES	ZINC000001641438	5.69491
ACES	ZINC000000527387	7.42992
ACES	ZINC000000277485	7.01512
ACES	ZINC000001691360	5.47429
ACES	ZINC000000281334	6.04132
ACES	ZINC000000048480	7.83018
ACES	ZINC000000135830	6.22998
ACES	ZINC000000031726	6.90438
ACES	ZINC000001591917	7.56949
ACES	ZINC000000088659	7.54426
ACES	ZINC000000024367	7.00654
ACES	ZINC000000067617	8.75501
ACES	ZINC000000007490	6.17806
ACES	ZINC000000213038	8.7244
ACES	ZINC000000029807	5.65135
ACES	ZINC000003132307	5.78025
ACES	ZINC000019282257	5.24577
ACES	ZINC000000045536	7.80541
ACES	ZINC000000349592	7.36976
ACES	ZINC000000390297	5.91308
ACES	ZINC000000315185	6.49811
ACES	ZINC000000405024	7.24244
ACES	ZINC000020220163	7.59376
ACES	ZINC000000020610	7.20013
ACES	ZINC000002537600	6.15917
ACES	ZINC000000294041	6.80402
ACES	ZINC000000000778	7.06261
ACES	ZINC000000055497	7.00622
ACES	ZINC000000018461	7.17312
ACES	ZINC000000111161	6.55621
ACES	ZINC000000039973	6.5045
ACES	ZINC000004683900	7.34171
ACES	ZINC000000161946	6.77107
ACES	ZINC000004879293	5.30302
ACES	ZINC000000020315	6.09815
ACES	ZINC000000251665	6.6979
ACES	ZINC000000039565	6.40289
ACES	ZINC000000062927	6.25797
ACES	ZINC000000032354	6.45984
ACES	ZINC000000008347	7.00013
ACES	ZINC000000050921	5.73194
ACES	ZINC000000038200	6.73366
ACES	ZINC000000123406	5.22101
ACES	ZINC000000000608	6.68438
ACES	ZINC000000018395	8.5781
ACES	ZINC000000034622	6.15548
ACES	ZINC000000228620	7.44132
ACES	ZINC000000000807	6.5912
ACES	ZINC000000057740	5.64343
ACES	ZINC000000039365	6.10246
ACES	ZINC000000040405	6.21961
ACES	ZINC000000030698	7.37997
ACES	ZINC000000338130	7.49804
ACES	ZINC000000000122	6.75478
ACES	ZINC000011754010	8.26446
ACES	ZINC000000134434	7.38154
ACES	ZINC000000029936	6.77455
ACES	ZINC000000402730	7.01848
ACES	ZINC000000063621	7.26422
ACES	ZINC000000071128	8.0326
ACES	ZINC000000331970	7.1369
ACES	ZINC000000099084	6.6885
ACES	ZINC000000048678	7.07228
ACES	ZINC000040720598	7.58154
ACES	ZINC000000420261	7.09781
ACES	ZINC000000000638	6.09027
ACES	ZINC000001759087	5.21082
ACES	ZINC000000041212	6.85858
ACES	ZINC000000122006	6.9949
ACES	ZINC000000004467	7.04683
ACES	ZINC000000352450	7.75079
ACES	ZINC000000037052	6.63332
ACES	ZINC000000186665	7.46854
ACES	ZINC000000337512	7.49232
ACES	ZINC000000058591	7.61956
ACES	ZINC000000000061	6.00828
ACES	ZINC000000120883	6.85822
ACES	ZINC000000035850	7.44101
ACES	ZINC000000159390	7.60276
ACES	ZINC000000086827	7.10271
ACES	ZINC000000000609	5.55069
[truncated: 731 more rows]

## Sheet: ADA
Receptor	Ligand	Predicted Binding Afinity [-log(kd/ki)]
ADA	ZINC000000003241	7.66062
ADA	ZINC000000038700	6.52238
ADA	ZINC000000000803	7.31255
ADA	ZINC000000000561	7.03707
ADA	ZINC000000029067	5.68263
ADA	ZINC000004846228	7.72847
ADA	ZINC000000036337	5.32745
ADA	ZINC000000128573	7.05544
ADA	ZINC000000009341	6.78798
ADA	ZINC000000045769	6.42664
ADA	ZINC000000099039	6.80435
ADA	ZINC000000032398	7.80393
ADA	ZINC000000008641	5.67687
ADA	ZINC000000049498	6.9084
ADA	ZINC000000006647	6.54999
ADA	ZINC000000003268	7.14801
ADA	ZINC000000007228	6.13867
ADA	ZINC000000062915	6.16642
ADA	ZINC000000021403	7.12317
ADA	ZINC000000223823	7.13674
ADA	ZINC000000034394	6.69544
ADA	ZINC000000001454	5.52909
ADA	ZINC000000047436	6.62359
ADA	ZINC000000033021	6.92962
ADA	ZINC000000487540	6.08934
ADA	ZINC000000029505	5.3072
ADA	ZINC000000026967	6.45943
ADA	ZINC000000029683	6.23886
ADA	ZINC000000027744	5.10135
ADA	ZINC000000127742	5.59446
ADA	ZINC000000037915	5.66291
ADA	ZINC000000330512	5.17615
ADA	ZINC000000008704	8.25127
ADA	ZINC000000051149	7.05727
ADA	ZINC000000033639	5.87609
ADA	ZINC000000133977	5.94369
ADA	ZINC000000005108	7.29107
ADA	ZINC000000029922	6.14284
ADA	ZINC000000036211	6.24287
ADA	ZINC000000066698	5.90141
ADA	CHEMBL322906	7.40491
ADA	ZINC000000001818	7.45856
ADA	ZINC000000099040	5.93419
ADA	ZINC000000003968	6.21385
ADA	ZINC000000179067	6.10275
ADA	ZINC000000053502	6.3174
ADA	ZINC000000036500	5.39381
ADA	ZINC000000024264	7.07553
ADA	ZINC000000002111	5.65361
ADA	ZINC000000033207	7.61208
ADA	ZINC000000046567	6.79562
ADA	ZINC000000006694	7.62275
ADA	CHEMBL604966	5.38723
ADA	ZINC000000035542	6.54947
ADA	ZINC000000024749	6.27163
ADA	ZINC000000035857	5.31865
ADA	ZINC000000039601	4.67809
ADA	ZINC000000093326	7.76162
ADA	ZINC000000001499	5.65378
ADA	ZINC000005439366	5.21586
ADA	ZINC000000033820	7.33919
ADA	ZINC000000034369	5.95663
ADA	ZINC000000035155	6.91042
ADA	ZINC000000017885	5.64099
ADA	ZINC000000016665	6.28452
ADA	ZINC000000084101	6.92837
ADA	ZINC000000117007	6.51739
ADA	ZINC000000214836	6.11447
ADA	ZINC000000054859	5.26173
ADA	ZINC000000031470	5.8821
ADA	ZINC000000139716	7.19047
ADA	ZINC000000030285	5.25574
ADA	ZINC000000033514	7.41708
ADA	ZINC000000110117	7.68795
ADA	ZINC000000008107	6.73287
ADA	ZINC000000032169	7.5646
ADA	ZINC000000517825	5.8531
ADA	ZINC000000120587	5.46097
ADA	ZINC000000053404	6.92669
ADA	ZINC000000086118	6.07578
ADA	ZINC000000057407	4.98532
ADA	ZINC000000031868	6.96867
ADA	ZINC000000045660	5.49948
ADA	ZINC000000032902	7.68089
ADA	ZINC000000102860	6.55712
ADA	ZINC000000054481	5.48117
ADA	ZINC000000108380	6.84195
ADA	ZINC000000000950	6.38832
ADA	ZINC000000002918	6.75489
ADA	ZINC000000101891	7.63001
ADA	ZINC000000086200	6.27863
ADA	ZINC000000039948	6.41319
ADA	ZINC000000078815	6.49799
ADA	ZINC000000033018	7.62078
ADA	ZINC000000018736	6.43303
ADA	ZINC000000029049	7.56912
ADA	CHEMBL125275	7.47208
ADA	ZINC000000036114	6.24386
ADA	ZINC000000032916	6.7496
ADA	ZINC000000060859	6.5102
ADA	ZINC000000041490	6.38744
ADA	ZINC000000092195	8.24573
ADA	ZINC000319698965	7.20731
ADA	ZINC000000029399	7.85677
ADA	ZINC000000180693	6.58965
ADA	ZINC000000134316	5.07743
ADA	ZINC000000000334	5.76795
ADA	ZINC000000061538	6.60061
ADA	ZINC000000609150	5.97852
ADA	ZINC000000048734	7.13066
ADA	ZINC000000265492	7.86584
ADA	ZINC000000035469	6.60914
ADA	ZINC000000044105	6.82544
ADA	ZINC000000248848	5.71159
ADA	ZINC000000067863	5.55099
ADA	ZINC000000207727	7.53229
ADA	ZINC000000000907	6.67364
ADA	ZINC000000320416	8.30464
ADA	ZINC000000037507	7.72838
ADA	ZINC000000050252	7.58282
ADA	ZINC000000019985	6.16406
ADA	CHEMBL190280	7.97019
ADA	ZINC000000052792	7.01278
ADA	ZINC000000013416	5.41933
ADA	ZINC000000055390	6.49755
ADA	ZINC000000044793	6.61297
ADA	ZINC000000001324	4.76972
ADA	ZINC000000108973	6.27836
ADA	ZINC000000083591	7.07304
ADA	ZINC000000034726	6.94182
ADA	ZINC000000390141	6.89699
ADA	ZINC000000135603	7.74137
ADA	ZINC000000010857	6.13125
ADA	ZINC000000060818	7.19173
ADA	ZINC000000067760	6.66608
ADA	ZINC000000044871	5.24852
ADA	ZINC000000146512	8.45858
ADA	ZINC000000139953	7.19757
ADA	ZINC000000042824	7.84342
ADA	ZINC000000086281	6.7298
ADA	ZINC000000031482	5.95411
ADA	ZINC000000036029	5.60529
ADA	ZINC000000031670	5.50928
ADA	ZINC000000083872	6.2493
ADA	ZINC000000000791	5.09525
ADA	ZINC000000033245	5.43762
ADA	ZINC000000028343	6.5298
ADA	ZINC000000044063	7.7009
ADA	ZINC000000004272	7.33765
ADA	ZINC000000036105	5.43096
ADA	CHEMBL363042	6.72157
ADA	ZINC000000038501	6.32511
ADA	ZINC000000036313	5.53069
ADA	ZINC000000040170	5.68405
ADA	ZINC000000118099	5.23927
ADA	ZINC000000033070	6.07599
ADA	ZINC000000033670	6.96111
ADA	ZINC000000031549	5.8359
ADA	ZINC000000001693	5.94063
ADA	ZINC000000049227	5.05091
ADA	ZINC000000041917	6.47032
ADA	ZINC000000030064	4.96494
ADA	ZINC000000045673	6.90802
ADA	ZINC000000013447	7.11644
ADA	ZINC000000023188	8.3829
ADA	ZINC000000339608	5.59849
ADA	ZINC000000040359	5.52551
ADA	ZINC000000126864	7.09856
ADA	ZINC000000044944	6.71819
ADA	ZINC000000030101	6.17773
ADA	ZINC000000135497	6.75107
ADA	ZINC000000013845	5.86347
ADA	ZINC000000090332	6.42929
ADA	ZINC000000132265	7.13135
ADA	ZINC000000034603	7.14739
ADA	ZINC000000378210	8.02169
ADA	ZINC000000001501	6.11678
ADA	ZINC000000035183	7.2379
ADA	ZINC000000066274	5.71289
ADA	ZINC000000118047	5.66566
ADA	ZINC000000029692	5.32699
ADA	ZINC000000008690	7.4055
ADA	ZINC000000042141	6.13348
ADA	ZINC000000359844	4.9416
ADA	ZINC000000033863	5.17275
ADA	ZINC000000124077	5.23071
ADA	ADA_xtal_lig	7.33975
ADA	ZINC000000000534	5.71957
ADA	ZINC000000114636	7.36145
ADA	ZINC000000032611	5.59557
ADA	ZINC000000052017	6.34938
ADA	ZINC000000029079	5.96806
ADA	ZINC000000030523	7.50132
ADA	ZINC000000062410	6.37814
ADA	ZINC000000046854	6.52549
ADA	ZINC000000046872	7.17961
ADA	ZINC000000310270	6.41168
ADA	ZINC000000088982	6.79998
ADA	ZINC000000096829	5.20149
ADA	ZINC000000042661	6.89004
ADA	ZINC000000000472	7.33962
ADA	ZINC000000731802	7.72363
ADA	ZINC000000032376	5.85317
ADA	ZINC000000077727	6.15063
ADA	ZINC000000006561	7.0439
ADA	ZINC000000103084	7.07695
ADA	ZINC000000030138	5.76725
ADA	ZINC000000530868	7.07802
ADA	ZINC000000000539	6.27941
ADA	ZINC000000108883	5.91742
ADA	ZINC000000093439	6.83967
ADA	ZINC000004964723	6.58295
ADA	ZINC000000060380	7.3713
ADA	ZINC000000030226	7.16537
ADA	ZINC000000034404	7.96305
ADA	ZINC000000031703	4.41938
ADA	ZINC000000035814	6.01735
ADA	ZINC000000008074	6.75749
ADA	CHEMBL128787	6.7028
ADA	ZINC000000071429	7.58343
ADA	ZINC000000019037	5.01465
ADA	ZINC000000037073	6.79586
ADA	ZINC000000049350	7.67142
ADA	ZINC000000023689	6.65758
ADA	ZINC000003842708	6.49693
ADA	ZINC000000032121	6.84927
ADA	ZINC000022922198	6.5987
ADA	ZINC000000120392	5.28765
ADA	ZINC000000020253	6.65033
ADA	ZINC000000001203	7.06723
ADA	ZINC000000008630	6.21267
ADA	ZINC000000002825	5.77058
ADA	ZINC000000108176	6.75928
ADA	ZINC000000056847	5.55438
ADA	ZINC000000035133	7.31099
ADA	ZINC000000030038	6.32122
ADA	ZINC000000032937	6.62325
ADA	ZINC000000037093	6.19119
ADA	ZINC000000017071	6.91333
ADA	ZINC000000005282	7.62
ADA	ZINC000000074619	7.16742
ADA	ZINC000000000150	6.4189
ADA	ZINC000000034509	5.85366
ADA	ZINC000000040057	6.41801
ADA	ZINC000000066817	7.58839
ADA	ZINC000000025344	7.00702
ADA	CHEMBL290949	5.71324
ADA	ZINC000000074060	6.56921
ADA	ZINC000000073665	8.10015
ADA	ZINC000000031288	7.19037
ADA	ZINC000000007282	7.3178
ADA	ZINC000000031914	6.9715
ADA	ZINC000000030935	7.95372
ADA	ZINC000000002928	6.98918
ADA	ZINC000000059283	6.6663
ADA	ZINC000643591840	5.70954
ADA	ZINC000000333091	6.94374
ADA	ZINC000000027613	7.04219
ADA	ZINC000000066174	6.85911
ADA	ZINC000000075329	5.90342
ADA	ZINC000000110174	5.30808
ADA	ZINC000000011267	7.4562
ADA	CHEMBL93647	7.30878
ADA	ZINC000000036282	7.54965
ADA	ZINC000000029193	7.09664
ADA	ZINC000000006629	6.76452
ADA	ZINC000000528916	7.42792
ADA	ZINC000000001074	6.80404
ADA	ZINC000000047122	5.38257
ADA	ZINC000000002116	5.36039
ADA	ZINC000000000371	4.81514
ADA	ZINC000000180683	7.77939
ADA	ZINC000000030550	6.23957
ADA	ZINC000000051707	5.52934
ADA	ZINC000000028148	6.1719
ADA	ZINC000000021828	6.97252
ADA	ZINC000000068377	6.67305
ADA	ZINC000000030512	6.22273
ADA	ZINC000000029813	7.58089
ADA	ZINC000000037903	6.46411
ADA	ZINC000000073586	7.74271
ADA	CHEMBL290111	5.93744
ADA	ZINC000000053433	5.72842
ADA	ZINC000000000428	6.06618
ADA	ZINC000000015177	5.96986
ADA	ZINC000000020049	6.4817
ADA	ZINC000000031751	6.64076
ADA	ZINC000000102169	7.62587
ADA	ZINC000000031636	5.10711
ADA	ZINC000000029791	4.82673
ADA	ZINC000000033632	5.8545
ADA	CHEMBL43261	7.31316
ADA	ZINC000000010523	5.32561
ADA	ZINC000000041277	7.1646
ADA	ZINC000000032491	7.69617
ADA	ZINC000000004590	5.87045
ADA	ZINC000000004522	8.47211
ADA	ZINC000000035877	5.5526
ADA	ZINC000000054020	6.40249
ADA	ZINC000000041021	6.51086
ADA	ZINC000000104859	7.13943
ADA	ZINC000000027902	6.81573
ADA	ZINC000000031848	7.38081
ADA	ZINC000000130491	8.01238
ADA	ZINC000000001531	7.05844
ADA	ZINC000000060850	5.47575
ADA	ZINC000000008873	8.29174
ADA	ZINC000000053290	7.06497
ADA	ZINC000000623526	6.15366
ADA	ZINC000000005386	6.98969
ADA	ZINC000000103935	6.07844
ADA	ZINC000000041829	6.74051
ADA	ZINC000000063671	6.10523
ADA	ZINC000000004379	5.26561
ADA	ZINC000000036562	7.01355
ADA	ZINC000000047039	7.37124
ADA	ZINC000000040589	5.40163
ADA	ZINC000000082785	5.28332
ADA	ZINC000000041938	7.02887
ADA	ZINC000000035780	5.76702
ADA	ZINC000000073679	6.8819
ADA	ZINC000000118430	7.63991
ADA	ZINC000000315521	6.15128
ADA	ZINC000000044536	5.17491
ADA	ZINC000000019365	4.63728
ADA	ZINC000000060305	7.52809
ADA	ZINC000000048119	6.247
ADA	ZINC000000041896	6.23484
ADA	ZINC000000120759	7.63512
ADA	ZINC000000089640	7.54632
ADA	ZINC000000032963	7.55838
ADA	ZINC000000029930	5.61241
ADA	ZINC000000029010	6.21273
ADA	ZINC000000124186	7.53897
ADA	ZINC000000024307	7.34886
ADA	ZINC000000121907	6.03112
ADA	ZINC000000038356	6.56911
ADA	ZINC000000061292	5.09537
ADA	ZINC000000001466	6.71143
ADA	ZINC000000059324	7.37073
ADA	ZINC000005045481	6.19401
ADA	ZINC000000517453	8.14756
ADA	ZINC000000051971	5.72218
ADA	ZINC000000054516	6.36976
ADA	ZINC000000001575	6.78517
ADA	ZINC000000139845	5.86598
ADA	ZINC000000154997	5.87954
ADA	ZINC000000050628	6.67805
ADA	ZINC000000063941	6.14231
ADA	ZINC000000031666	5.34305
ADA	ZINC000000110616	6.76787
ADA	ZINC000000123917	7.24873
ADA	ZINC000000041717	6.54575
ADA	ZINC000005390014	7.55764
ADA	ZINC000000022789	7.2049
ADA	ZINC000000169556	6.26786
ADA	ZINC000000393982	5.98291
ADA	ZINC000000116254	6.38852
ADA	ZINC000000108125	6.69809
ADA	ZINC000000031426	6.66448
ADA	ZINC000000039855	5.37526
ADA	ZINC000000000686	6.69004
ADA	ZINC000000050766	6.26331
ADA	ZINC000000035522	6.02682
ADA	ZINC000000029886	5.72082
ADA	ZINC000000031856	6.74427
ADA	ZINC000000062606	6.37842
ADA	ZINC000000002252	7.35798
ADA	ZINC000000025792	7.94866
ADA	ZINC000000047701	8.12405
ADA	ZINC000000031253	7.97923
ADA	ZINC000000036229	6.64253
ADA	ZINC000000001884	5.48386
ADA	ZINC000000051748	8.07048
ADA	ZINC000000123823	6.37258
ADA	ZINC000000029521	6.16658
ADA	ZINC000000028121	6.96956
ADA	ZINC000000036865	7.06634
ADA	ZINC000000035574	6.46231
ADA	ZINC000000030100	5.52222
ADA	ZINC000000000446	5.48071
ADA	ZINC000000057398	7.41562
ADA	ZINC000000067810	6.8023
ADA	ZINC000000041096	7.40323
ADA	ZINC000000034179	6.21549
ADA	ZINC000000008827	6.40204
ADA	ZINC000000116093	7.43639
ADA	ZINC000000029914	5.80193
ADA	ZINC000000052520	6.16978
ADA	ZINC000000032431	6.35304
ADA	ZINC000000036616	7.02781
ADA	ZINC000000012618	5.95575
ADA	ZINC000000029354	6.41754
ADA	ZINC000000031266	5.17782
ADA	ZINC000000103343	6.30069
ADA	ZINC000000036614	6.42367
ADA	ZINC000577746454	6.25502
ADA	ZINC000000106462	7.43592
ADA	ZINC000000045760	6.43723
ADA	ZINC000000014020	6.20953
ADA	ZINC000000004897	6.58075
ADA	ZINC000000040343	5.57067
ADA	ZINC000004878515	7.733
ADA	ZINC000000043064	7.05864
ADA	ZINC000000237789	7.95484
ADA	ZINC000000037037	7.12158
ADA	ZINC000408722645	6.69869
ADA	ZINC000000000103	5.53951
ADA	ZINC000000052624	7.31404
ADA	ZINC000000031985	6.42675
ADA	ZINC000000037664	6.97005
ADA	CHEMBL43226	7.35597
ADA	ZINC000000028011	6.28876
ADA	ZINC000000017659	6.4803
ADA	ZINC000000035656	6.23953
ADA	ZINC000000054545	6.89993
ADA	ZINC000000036148	6.26658
ADA	ZINC000000006914	5.94877
ADA	ZINC000000038722	7.82445
ADA	ZINC000000026019	7.85002
ADA	ZINC000000034755	7.57201
ADA	ZINC000000368006	6.00599
ADA	ZINC000000005516	6.47907
ADA	ZINC000000087599	7.27656
ADA	ZINC000000035922	7.57722
ADA	ZINC000000001749	7.10032
ADA	ZINC000000005879	5.48304
ADA	ZINC000000031648	6.51818
ADA	ZINC000000012753	7.38225
ADA	ZINC000000028524	6.81107
ADA	ZINC000000028514	5.36566
ADA	ZINC000000034196	6.73783
ADA	ZINC000003600042	7.18234
ADA	ZINC000000406802	6.34013
ADA	ZINC000000027433	6.83266
ADA	ZINC000000026959	6.41367
ADA	ZINC000000011599	7.26775
ADA	ZINC000000001729	7.1086
ADA	ZINC000000124908	7.41437
ADA	ZINC000000015754	6.00521
ADA	ZINC000000041101	5.41372
ADA	ZINC000000030412	6.40974
ADA	ZINC000000001756	5.94499
ADA	ZINC000000000551	5.50386
ADA	ZINC000000031427	7.43817
ADA	ZINC000000040768	5.71015
ADA	ZINC000000031771	6.41401
ADA	ZINC000000024799	6.94038
ADA	ZINC000000257035	6.20537
ADA	ZINC000000032255	6.42698
ADA	ZINC000006564874	6.69622
ADA	ZINC000000188120	5.11781
ADA	ZINC000000105691	6.86119
ADA	ZINC000000032140	7.39582
ADA	ZINC000000030208	7.08402
ADA	ZINC000000044606	6.79557
ADA	ZINC000000057259	5.09913
ADA	ZINC000000062780	6.17068
ADA	ZINC000000073350	6.96736
ADA	ZINC000000002113	7.01373
ADA	ZINC000000054910	7.09303
ADA	ZINC000000038434	6.05659
ADA	ZINC000000051105	6.92631
ADA	ZINC000000039461	5.91222
ADA	ZINC000000028979	7.06876
ADA	ZINC000000481038	4.6855
ADA	ZINC000000001652	6.14127
ADA	ZINC000000012347	8.0508
ADA	ZINC000000000458	6.1233
ADA	ZINC000000004548	4.95883
ADA	ZINC000000000693	5.39859
ADA	ZINC000000301212	6.305
ADA	ZINC000000040398	7.13488
ADA	ZINC000000070248	5.84144
ADA	ZINC000000035545	6.6544
ADA	ZINC000000006514	7.39022
ADA	ZINC000000034747	7.30586
ADA	ZINC000000000456	5.92185
ADA	ZINC000000033816	5.92108
ADA	ZINC000000027770	6.19933
ADA	ZINC000000049975	5.88019
ADA	ZINC000000028590	7.24813
ADA	ZINC000000057301	5.32404
ADA	ZINC000000082728	7.11388
ADA	ZINC000000030346	6.64717
ADA	ZINC000000477505	7.09049
ADA	ZINC000000035152	6.37061
ADA	ZINC000000053000	4.80174
ADA	ZINC000000126768	5.64879
ADA	ZINC000000028637	7.04167
ADA	ZINC000000087058	6.90634
ADA	ZINC000000036121	6.39033
ADA	ZINC000000002698	7.06857
ADA	ZINC000000027295	6.37244
ADA	ZINC000000060388	6.7037
ADA	ZINC000000038129	5.51037
ADA	ZINC000000031319	6.85197
ADA	ZINC000000068513	6.46966
ADA	ZINC000000000817	5.51682
ADA	ZINC000000088493	6.15077
ADA	ZINC000000033010	7.19338
ADA	ZINC000000005200	6.16966
ADA	ZINC000000049606	4.79532
ADA	ZINC000000022734	6.13097
ADA	ZINC000000033548	7.00041
ADA	ZINC000000012765	7.45388
ADA	ZINC000000163291	8.24416
ADA	ZINC000000005359	6.38802
ADA	ZINC000000122279	5.11931
ADA	ZINC000000039133	7.14893
ADA	ZINC000000029182	6.8888
ADA	ZINC000000104969	5.37081
ADA	ZINC000000053261	6.57101
ADA	ZINC000000042650	6.3671
ADA	ZINC000000005067	6.52086
ADA	ZINC000000036462	5.89424
ADA	ZINC000000093529	6.68333
ADA	ZINC000000123114	6.53778
ADA	ZINC000000038537	6.00371
ADA	ZINC000000006269	8.34955
ADA	ZINC000000032670	6.76016
ADA	ZINC000000116830	5.92885
ADA	ZINC000000042512	5.56572
ADA	CHEMBL123910	6.53631
ADA	ZINC000000015679	6.85667
ADA	ZINC000000038543	5.51283
ADA	ZINC000000054429	7.07757
ADA	ZINC000000000394	6.02446
ADA	ZINC000000029197	7.14233
ADA	ZINC000000033499	6.28587
ADA	ZINC000000008920	7.9015
ADA	ZINC000000040769	5.69836
ADA	ZINC000000046988	6.65171
ADA	ZINC000000044542	6.28052
ADA	ZINC000000033273	7.09066
ADA	ZINC000000033483	5.77083
ADA	ZINC000000000602	4.91602
ADA	ZINC000000026938	8.0451
ADA	ZINC000000029307	5.8149
ADA	ZINC000000068659	7.50654
ADA	ZINC000000032307	7.11823
ADA	ZINC000000031295	5.57481
ADA	ZINC000000009824	6.83741
ADA	ZINC000000031659	5.60439
ADA	ZINC000000031952	6.30313
ADA	ZINC000000029506	6.15063
ADA	ZINC000000004949	5.11002
ADA	ZINC000000062702	6.71307
ADA	ZINC000000059902	6.48609
ADA	ZINC000000076413	5.60419
ADA	ZINC000000015120	6.65034
ADA	ZINC000000038133	7.92215
ADA	ZINC000000019929	7.6127
ADA	ZINC000000002922	5.77563
ADA	ZINC000000316678	6.71178
ADA	ZINC000000440446	6.42605
ADA	ZINC000000032659	6.61593
ADA	ZINC000000034461	7.08806
ADA	ZINC000000010360	7.27525
ADA	ZINC000000033641	7.73604
ADA	ZINC000000030219	6.34933
ADA	ZINC000000062617	7.338
ADA	ZINC000000041034	6.75633
ADA	ZINC000000000186	5.22883
ADA	ZINC000000034199	7.50664
ADA	ZINC000648133045	7.3715
ADA	ZINC000000054808	7.41631
ADA	ZINC000000045086	6.87618
ADA	ZINC000000000464	6.72249
ADA	ZINC000000092304	6.66429
ADA	ZINC000000013803	5.40124
ADA	ZINC000000092842	8.05908
ADA	ZINC000000026616	7.42459
ADA	ZINC000000016337	7.58452
ADA	ZINC000012501542	5.39171
ADA	ZINC000000144021	6.94552
ADA	ZINC000000083750	7.1969
ADA	ZINC000000029925	6.01432
ADA	ZINC000000028674	7.3636
ADA	ZINC000000000271	5.73104
ADA	ZINC000000030620	5.68123
ADA	ZINC000000036624	6.67474
ADA	ZINC000000078556	7.44793
ADA	ZINC000000003833	6.8856
ADA	CHEMBL35316	5.47635
ADA	ZINC000000033618	7.39531
ADA	ZINC000000030434	5.54233
ADA	ZINC000000038289	7.01823
ADA	ZINC000000049001	7.20435
ADA	ZINC000000051688	5.47627
ADA	ZINC000000001873	7.38521
ADA	ZINC000000040945	6.92842
ADA	ZINC000000029646	6.07451
ADA	ZINC000000027684	5.95376
ADA	ZINC000000012507	7.17963
ADA	ZINC000000125367	7.32579
ADA	ZINC000000033664	6.73712
ADA	ZINC000000052697	6.49934
ADA	ZINC000000016415	8.01454
ADA	ZINC000000518973	8.04673
ADA	ZINC000000028311	5.30368
ADA	ZINC000000053799	6.34627
ADA	ZINC000000029612	7.63147
ADA	ZINC000000000975	7.38778
ADA	ZINC000000046844	6.40006
ADA	ZINC000000004753	6.56164
ADA	ZINC000000030061	5.84584
ADA	ZINC000000030493	7.04023
ADA	ZINC000000072816	5.22545
ADA	ZINC000000050883	5.6628
ADA	ZINC000000001819	6.28141
ADA	CHEMBL295003	6.38654
ADA	ZINC000000118354	8.02733
ADA	ZINC000000029876	6.11932
ADA	ZINC000000099914	6.67028
ADA	ZINC000000107638	6.76214
ADA	ZINC000000033290	7.95953
ADA	CHEMBL18496	6.55307
ADA	ZINC000000099735	7.59198
ADA	ZINC000000035686	7.53875
ADA	ZINC000000102890	7.80629
ADA	ZINC000000030449	5.28755
ADA	ZINC000000119654	5.22842
ADA	ZINC000000051937	7.80634
ADA	ZINC000000124699	5.65482
ADA	ZINC000000105923	7.25946
ADA	ZINC000000043879	4.83779
ADA	ZINC000000012631	7.89064
ADA	ZINC000000033099	6.73252
ADA	ZINC000000092200	5.16369
ADA	ZINC000000028259	4.96215
ADA	ZINC000000033998	6.31596
ADA	ZINC000000000826	5.487
ADA	ZINC000000053279	6.76974
ADA	ZINC000000063937	7.47239
ADA	ZINC000000046980	6.05975
ADA	ZINC000000000327	5.34177
ADA	ZINC000000020586	6.17062
ADA	ZINC000000139658	7.47189
ADA	ZINC000000033484	6.20691
ADA	ZINC000000001445	6.76551
ADA	ZINC000000009291	7.69159
ADA	ZINC000000040334	6.25869
ADA	ZINC000000029974	5.43459
ADA	ZINC000000030264	4.934
ADA	ZINC000000340932	7.90516
ADA	ZINC000000134422	7.14225
ADA	ZINC000000108505	6.83124
ADA	ZINC000000019496	6.13458
ADA	ZINC000000000934	7.99717
ADA	ZINC000000028480	7.51991
ADA	ZINC000000079523	7.39846
ADA	ZINC000000290274	4.6693
ADA	ZINC000000000467	5.28215
ADA	CHEMBL17351	7.30765
ADA	ZINC000000036179	7.77542
ADA	ZINC000000040064	6.65286
ADA	ZINC000624677580	6.87643
ADA	ZINC000000051633	5.57105
ADA	ZINC000000031808	7.89362
ADA	ZINC000000029531	5.16884
ADA	ZINC000000001087	6.85062
ADA	ZINC000000106685	6.07417
ADA	ZINC000000032854	5.98088
ADA	ZINC000000020526	6.72374
ADA	ZINC000000077183	7.40712
ADA	CHEMBL306270	6.7655
ADA	ZINC000000014106	6.00677
ADA	ZINC000000033585	7.07372
ADA	ZINC000000008714	6.24164
ADA	ZINC000000000136	6.20479
ADA	ZINC000000080497	6.81163
ADA	ZINC000000044507	7.31447
ADA	ZINC000000001065	5.79748
ADA	ZINC000000032351	6.97118
ADA	ZINC000000035044	8.13996
ADA	ZINC000000053152	5.13643
ADA	ZINC000000029512	5.38338
ADA	ZINC000000033737	7.36061
ADA	ZINC000000030345	6.50193
ADA	ZINC000000031171	5.75435
ADA	ZINC000000033183	6.30403
ADA	ZINC000000030379	6.47318
ADA	ZINC000000111316	8.33506
ADA	ZINC000000021195	6.80612
ADA	ZINC000000032699	7.13872
ADA	ZINC000000023660	6.30189
ADA	ZINC000000045683	6.79895
ADA	ZINC000648140110	8.22504
ADA	ZINC000000046573	6.62297
ADA	ZINC000000026388	7.58388
ADA	ZINC000000000811	5.61233
ADA	ZINC000000007680	6.6263
ADA	ZINC000000002754	5.77854
ADA	ZINC000087315646	6.88511
ADA	ZINC000000007270	6.52572
ADA	ZINC000000029517	6.2546
ADA	ZINC000000000410	7.59114
ADA	ZINC000000079502	6.57213
ADA	ZINC000000125910	6.29729
ADA	ZINC000000116949	7.39896
ADA	ZINC000000040319	6.71893
ADA	ZINC000000081691	7.30211
ADA	ZINC000000062534	6.6917
ADA	ZINC000000014162	6.41158
ADA	ZINC000000006220	5.17319
ADA	ZINC000000019643	7.09785
ADA	ZINC000000023884	6.46701
ADA	ZINC000000094351	6.74941
ADA	ZINC000000021664	6.50581
ADA	ZINC000000057177	7.76334
ADA	ZINC000000111440	6.73494
ADA	ZINC000000032297	6.51424
ADA	ZINC000000005966	6.34717
ADA	ZINC000000132462	6.62414
ADA	ZINC000000053197	7.46163
ADA	ZINC000000038026	5.12751
ADA	ZINC000000031526	6.61625
ADA	ZINC000000032907	5.63149
ADA	ZINC000000052650	5.9017
ADA	ZINC000000008634	6.31677
ADA	ZINC000000027893	6.94908
ADA	ZINC000000009111	7.90006
ADA	ZINC000000018924	7.27451
ADA	ZINC000000036804	7.0875
ADA	CHEMBL33910	6.32852
ADA	ZINC000000005606	5.85677
ADA	ZINC000000033719	5.26547
ADA	ZINC000000054155	6.0049
ADA	ZINC000000035571	6.60154
ADA	ZINC000000031597	6.7745
ADA	ZINC000000097599	5.79989
ADA	ZINC000000027676	7.00423
ADA	ZINC000000033128	5.88145
ADA	ZINC000000029549	6.7104
ADA	ZINC000000033702	6.1251
ADA	ZINC000000032312	4.89259
ADA	ZINC000000008912	5.55721
ADA	ZINC000000115537	6.49863
ADA	ZINC000000053153	6.13458
ADA	ZINC000000022499	7.85179
ADA	ZINC000000000306	7.67431
ADA	ZINC000000036113	6.77968
ADA	ZINC000000017809	6.47713
ADA	ZINC000000004616	6.98728
ADA	ZINC000000339604	5.63559
ADA	ZINC000000027547	6.20196
ADA	ZINC000000107882	6.0872
ADA	ZINC000000040450	5.53035
ADA	ZINC000000048982	6.14087
ADA	ZINC000000023472	5.89461
ADA	ZINC000000002191	4.96432
ADA	ZINC000000078515	6.82578
ADA	ZINC000000052746	5.36508
ADA	ZINC000000033679	6.98928
ADA	ZINC000000105012	6.50955
ADA	ZINC000000040709	5.24805
ADA	ZINC000000077446	7.08648
ADA	ZINC000000041439	5.6367
ADA	ZINC000000044644	6.571
ADA	ZINC000000080599	5.53833
ADA	ZINC000000029594	7.26941
ADA	ZINC000000001689	5.63872
ADA	ZINC000000116819	8.11281
ADA	ZINC000000061364	6.73488
ADA	ZINC000000034094	6.98215
ADA	ZINC000000027692	7.23281
ADA	ZINC000000059044	7.39911
ADA	ZINC000000033508	5.82181
ADA	ZINC000000028515	5.91003
ADA	ZINC000000039839	5.98018
ADA	CHEMBL17889	5.49909
ADA	ZINC000000134173	6.63503
ADA	ZINC000000050869	5.47237
ADA	ZINC000000133532	7.03332
ADA	ZINC000000051946	7.08934
ADA	ZINC000000000274	5.56572
ADA	ZINC000000039529	5.55503
ADA	ZINC000000044349	6.28803
ADA	ZINC000000001718	7.41083
ADA	ZINC000000141881	5.51385
ADA	ZINC000000020316	5.92012
ADA	ZINC000000126502	6.17605
ADA	ZINC000000036807	7.33195
ADA	ZINC000000037820	6.83993
ADA	ZINC000000021557	6.11034
ADA	ZINC000000052548	7.37509
ADA	ZINC000000006255	5.55727
ADA	ZINC000000029794	6.33919
ADA	ZINC000000032970	5.68391
ADA	ZINC000000141334	6.69362
ADA	ZINC000000002669	6.0107
ADA	ZINC000000001288	4.90201
ADA	ZINC000000030250	5.69081
ADA	ZINC000000000375	5.02981
ADA	ZINC000000037088	5.79392
ADA	ZINC000000056788	6.8939
ADA	ZINC000006622452	7.91701
ADA	ZINC000000007048	5.09898
ADA	ZINC000000105769	6.48974
ADA	ZINC000000036720	7.33057
ADA	ZINC000000124441	6.99738
ADA	ZINC000000045560	5.86285
ADA	ZINC000668232690	5.46072
ADA	ZINC000000017137	5.83403
ADA	ZINC000000019121	6.84363
ADA	ZINC000000029363	6.22857
ADA	ZINC000000017730	6.27201
ADA	ZINC000000018247	5.6143
ADA	ZINC000000028971	7.30296
ADA	ZINC000000079432	8.04499
ADA	ZINC000000022137	6.89855
ADA	ZINC000000037357	6.4461
ADA	ZINC000000029426	5.16685
ADA	ZINC000000035613	5.79296
ADA	ZINC000000001408	5.61704
ADA	ZINC000000048025	5.76474
ADA	ZINC000000084077	6.0103
ADA	ZINC000000029820	8.09326
ADA	ZINC000000005883	7.14717
ADA	ZINC000000027048	7.43074
ADA	ZINC000000017808	5.21404
ADA	ZINC000000246187	5.13662
ADA	ZINC000000130997	5.92406
ADA	ZINC000004207048	6.85637
ADA	ZINC000000040179	5.32029
ADA	ZINC000000391255	5.48595
ADA	ZINC000000020368	7.16451
ADA	ZINC000000038973	5.10487
ADA	ZINC000000124108	7.50418
ADA	ZINC000000029031	6.8258
ADA	ZINC000000030448	5.21003
ADA	ZINC000000033651	7.11615
ADA	ZINC000000002308	5.97917
ADA	ZINC000000029998	6.52904
ADA	ZINC000000134103	5.68468
ADA	ZINC000000000471	5.79747
ADA	ZINC000000183529	5.4005
ADA	ZINC000000117005	6.87751
ADA	ZINC000000147011	5.5957
ADA	ZINC000000038255	5.28561
ADA	ZINC000000002645	7.45376
ADA	ZINC000000013143	6.40399
ADA	ZINC000000104973	7.38207
ADA	ZINC000000073303	6.83668
ADA	ZINC000000028235	6.53242
ADA	ZINC000000041462	5.53341
ADA	ZINC000000068879	7.05578
ADA	ZINC000000037363	7.30681
ADA	ZINC000000005349	6.71564
ADA	ZINC000000107384	5.79619
ADA	ZINC000000033658	5.93153
ADA	ZINC000000034963	7.04156
ADA	ZINC000000100195	6.55895
ADA	ZINC000000004641	7.66848
ADA	ZINC000000036044	6.43928
ADA	ZINC000000012483	5.4178
ADA	ZINC000000118386	7.66178
ADA	ZINC000000049325	5.91659
ADA	ZINC000000013192	6.17978
ADA	CHEMBL18838	6.25409
ADA	ZINC000000021789	5.57861
ADA	ZINC000648130941	7.46049
ADA	ZINC000000104856	5.82465
ADA	ZINC000000128024	6.17187
ADA	CHEMBL93560	7.5752
ADA	ZINC000000035389	6.79189
ADA	ZINC000000352331	5.86658
ADA	ZINC000000077515	7.30726
ADA	ZINC000000047126	4.92432
ADA	ZINC000000285928	5.95517
ADA	ZINC000000002384	6.52923
ADA	ZINC000000029035	6.67088
ADA	ZINC000000046878	6.34296
ADA	ZINC000000034830	5.62994
ADA	ZINC000000044284	6.05813
ADA	ZINC000000034074	6.71124
ADA	ZINC000000034968	7.50682
ADA	ZINC000000032573	7.23317
ADA	ZINC000000006299	6.91873
ADA	ZINC000000073065	6.62446
ADA	ZINC000000029433	6.45729
ADA	ZINC000000012426	7.53556
ADA	ZINC000000001928	6.96207
ADA	ZINC000000031356	5.42629
ADA	ZINC000000034864	7.63229
ADA	ZINC000000029356	5.96167
ADA	ZINC000000039382	6.63884
ADA	ZINC000000031867	6.58236
ADA	ZINC000000037341	6.81256
ADA	ZINC000000024141	6.67289
ADA	ZINC000000101902	6.0492
ADA	ZINC000000015683	7.18412
ADA	ZINC000000001016	5.53408
ADA	ZINC000000048647	7.70567
ADA	ZINC000000030407	6.61766
ADA	ZINC000000028951	6.31324
ADA	ZINC000000053807	7.48847
ADA	ZINC000000045263	6.99448
ADA	ZINC000000000024	7.35316
ADA	ZINC000000080494	7.37955
ADA	ZINC000000079485	7.85577
ADA	ZINC000000071086	7.35106
ADA	ZINC000000098806	7.08347
ADA	ZINC000000034363	7.87155
ADA	ZINC000000017606	6.73751
ADA	ZINC000000031646	6.24451
ADA	ZINC000000033912	7.87018
ADA	ZINC000000176426	5.65173
ADA	ZINC000000124801	7.59207
ADA	ZINC000000002050	5.25335
ADA	ZINC000000052153	7.2286
ADA	ZINC000000133044	6.5321
ADA	ZINC000000517422	7.56377
ADA	ZINC000000022051	5.84195
ADA	ZINC000000031265	7.51198
ADA	ZINC000000027600	6.27453
ADA	ZINC000000108461	7.18245
ADA	CHEMBL418074	6.44826
ADA	ZINC000000022763	6.7734
ADA	ZINC000000002203	8.14565
ADA	ZINC000000001962	5.57976
ADA	ZINC000008622312	6.97333
ADA	ZINC000000012226	5.85534
ADA	ZINC000000037869	6.77664
ADA	ZINC000000040506	7.0644
ADA	ZINC000000078614	6.54992
ADA	ZINC000000034395	6.68359
ADA	ZINC000000024254	7.12668
ADA	ZINC000000035919	6.10744
ADA	ZINC000000000430	5.68103
ADA	ZINC000000032504	7.22746
ADA	ZINC000000059003	7.46536
ADA	ZINC000000075437	6.14648
ADA	ZINC000000079021	7.89249
ADA	ZINC000000003877	7.58739
ADA	ZINC000000142943	6.65278
ADA	ZINC000000057418	7.2329
ADA	ZINC000000059620	4.91218
ADA	ZINC000000008076	6.90474
ADA	ZINC000000000380	6.5743
ADA	ZINC000000030990	7.24073
ADA	ZINC000000057497	7.35704
ADA	ZINC000000021040	5.47754
ADA	ZINC000000067265	7.93681
ADA	ZINC000000001157	4.72654
ADA	ZINC000000079044	5.58083
ADA	ZINC000000033097	6.38763
ADA	ZINC000000033435	5.91073
ADA	ZINC000000026357	5.63969
ADA	ZINC000000034093	6.17765
ADA	ZINC000000003558	7.58245
ADA	ZINC000000117196	6.65255
ADA	ZINC000000122584	7.30179
ADA	ZINC000000421731	6.82001
ADA	ZINC000000256458	7.27093
ADA	ZINC000000003750	6.46762
ADA	ZINC000000034418	6.89995
ADA	ZINC000000071502	6.38084
ADA	ZINC000000067591	7.45377
ADA	ZINC000000045756	7.2703
ADA	ZINC000000003560	5.93761
ADA	ZINC000000000503	5.17697
ADA	ZINC000000036120	5.25538
ADA	ZINC000000036827	7.0262
ADA	ZINC000000003130	6.6803
ADA	ZINC000000017481	6.61244
ADA	ZINC000000053377	4.33083
ADA	ZINC000000117896	7.26675
ADA	ZINC000000042319	7.21481
ADA	ZINC000000114766	6.20642
ADA	ZINC000000009280	7.14383
ADA	ZINC000000072199	6.48035
ADA	ZINC000000187209	5.35176
ADA	ZINC000000009177	7.77592
ADA	CHEMBL327830	6.55808
ADA	ZINC000648132985	6.80888
ADA	ZINC000000044245	7.09127
ADA	ZINC000000005608	6.05623
ADA	ZINC000000142118	7.36381
ADA	ZINC000000042828	6.36156
ADA	ZINC000000034469	6.42055
ADA	ZINC000000026685	8.2312
ADA	ZINC000000072611	6.72218
ADA	ZINC000000001506	5.10409
ADA	ZINC000000017349	7.58859
ADA	ZINC000000035179	7.71222
ADA	ZINC000000034378	5.21382
ADA	ZINC000000016652	7.57833
ADA	ZINC000000112025	6.46564
ADA	ZINC000000052352	6.39567
ADA	ZINC000000007947	5.82278
ADA	ZINC000000479925	6.45703
ADA	ZINC000000101881	5.25225
ADA	ZINC000000339387	6.90989
ADA	ZINC000000011133	5.22777
ADA	ZINC000000248102	7.21076
ADA	ZINC000000031168	6.3918
ADA	ZINC000000005609	4.89496
ADA	CHEMBL193289	7.99611
ADA	ZINC000000028397	6.62418
ADA	ZINC000000008604	8.03136
ADA	ZINC000000278162	5.40366
ADA	ZINC000000034645	6.95648
ADA	ZINC000000007458	7.55191
ADA	CHEMBL37183	5.54799
ADA	ZINC000000040735	5.33784
ADA	ZINC000000032653	6.07933
ADA	ZINC000000161007	7.25849
ADA	ZINC000066259783	7.10257
ADA	CHEMBL290030	6.04738
ADA	ZINC000000040793	5.97352
ADA	ZINC000000064305	7.3106
ADA	ZINC000000005203	6.94165
ADA	ZINC000000049876	6.85894
ADA	ZINC000000004882	5.84751
ADA	ZINC000000027953	7.74972
ADA	ZINC000000405294	6.21889
ADA	ZINC000006585315	7.93936
ADA	ZINC000000053229	6.17445
ADA	ZINC000000009114	7.94977
ADA	ZINC000000034136	7.41825
ADA	ZINC000000000017	5.3998
ADA	CHEMBL290381	6.29775
ADA	ZINC000000033431	6.17636
ADA	ZINC000000029694	6.9808
ADA	ZINC000000041299	5.72755
ADA	ZINC000000066436	7.77541
ADA	ZINC000000002151	5.67544
ADA	ZINC000000093095	6.61003
ADA	ZINC000000085737	5.70244
ADA	ZINC000000037045	6.71699
ADA	ZINC000000031018	5.86278
ADA	ZINC000000192506	7.76184
ADA	ZINC000000112197	7.5288
ADA	ZINC000000082046	8.04027
ADA	ZINC000000050811	5.12547
ADA	ZINC000000042028	7.52908
ADA	ZINC000000134960	7.57326
ADA	ZINC000000025098	6.77891
ADA	ZINC000000071318	7.3892
ADA	ZINC000000001892	7.14724
ADA	ZINC000000029390	7.57586
ADA	ZINC000000104397	6.8137
ADA	ZINC000000117012	6.11379
ADA	ZINC000000039626	5.06666
ADA	ZINC000000116964	6.67991
ADA	ZINC000000023009	6.07495
ADA	ZINC000000000100	6.68623
ADA	ZINC000000135654	6.42198
ADA	ZINC000000051744	5.72702
ADA	ZINC000000143136	7.20803
ADA	ZINC000000079754	6.9731
ADA	ZINC000000033995	6.98231
ADA	ZINC000000047042	5.43759
ADA	ZINC000000049493	6.85085
ADA	ZINC000000027801	6.8633
ADA	ZINC000000001447	5.27046
ADA	ZINC000000033396	7.44101
ADA	ZINC000000033677	7.07393
ADA	ZINC000000026832	6.58022
ADA	ZINC000000038494	5.37416
ADA	ZINC000624686839	8.06676
ADA	ZINC000000012778	7.78797
ADA	ZINC000000243920	6.40252
ADA	ZINC000000030120	6.91906
ADA	ZINC000000035099	7.10215
ADA	ZINC000000057501	7.7089
ADA	ZINC000000051356	7.08258
ADA	ZINC000000527422	7.34819
ADA	ZINC000000056958	5.49447
ADA	ZINC000000007528	6.30869
ADA	ZINC000000070235	7.07336
ADA	ZINC000624783962	8.12866
ADA	ZINC000000060804	5.38722
ADA	ZINC000000032623	7.62412
ADA	ZINC000000032960	5.36707
ADA	ZINC000000120756	6.42765
ADA	ZINC000000026230	7.16672
ADA	ZINC000000027661	7.11959
ADA	ZINC000000128755	6.54495
ADA	ZINC000000115008	5.92544
ADA	ZINC000000056509	6.69617
ADA	ZINC000000026374	5.88417
ADA	ZINC000000120667	7.01572
ADA	ZINC000000062068	7.34226
ADA	ZINC000000112771	6.89258
ADA	ZINC000000025611	5.67854
ADA	ZINC000000004960	5.95157
ADA	ZINC000000043623	6.3478
ADA	ZINC000000057466	5.77061
ADA	ZINC000000058776	6.51455
ADA	ZINC000000034141	8.09878
ADA	ZINC000000048044	6.32169
ADA	ZINC000000046278	7.01239
ADA	ZINC000000049638	7.76061
ADA	ZINC000000033904	6.72841
ADA	ZINC000000016592	5.47307
ADA	ZINC000000009390	5.19304
ADA	ZINC000000035161	6.61563
ADA	ZINC000000045635	7.23576
ADA	ZINC000000003553	7.66482
ADA	ZINC000000016693	6.23589
ADA	ZINC000000025178	5.83545
ADA	ZINC000000038794	7.14689
ADA	ZINC000000034273	6.54731
ADA	ZINC000000043850	5.25392
ADA	ZINC000000032706	7.44276
ADA	ZINC000000127419	6.89025
ADA	ZINC000000036204	8.00205
ADA	ZINC000000029474	7.694
ADA	ZINC000000002330	6.26236
ADA	ZINC000003981946	5.79086
ADA	ZINC000000040716	4.81911
ADA	ZINC000000006775	5.7602
ADA	ZINC000000076677	5.95673
ADA	ZINC000000010546	6.34516
ADA	ZINC000000029082	5.28767
ADA	ZINC000000066062	6.65092
ADA	ZINC000000066191	6.75865
ADA	ZINC000000031656	5.79649
ADA	ZINC000000027607	6.21346
ADA	ZINC000005611186	5.41848
ADA	ZINC000000082077	7.72742
ADA	ZINC000000006274	6.71397
ADA	ZINC000000017995	6.81566
ADA	ZINC000000032425	6.41245
ADA	ZINC000000022419	7.07828
ADA	ZINC000000251371	7.6152
ADA	ZINC000000033615	6.35678
ADA	ZINC000000033593	6.8833
ADA	ZINC000000052434	5.61055
ADA	ZINC000000054423	5.67345
ADA	ZINC000000111205	6.74277
ADA	ZINC000000033922	7.65397
ADA	ZINC000000004240	6.68076
ADA	ZINC000000016914	8.07919
ADA	ZINC000000103566	6.67178
ADA	ZINC000000014542	6.74922
ADA	ZINC000000007778	5.37401
ADA	ZINC000000017521	5.66383
ADA	ZINC000000057292	7.41134
ADA	ZINC000000028523	5.40766
ADA	ZINC000000025159	6.55452
ADA	ZINC000000026684	5.6974
ADA	ZINC000000072469	7.46338
ADA	ZINC000000086592	7.49111
ADA	ZINC000000005691	7.53714
ADA	ZINC000000033583	5.65941
ADA	ZINC000000031653	6.06095
ADA	ZINC000000105226	6.93242
ADA	ZINC000000369856	5.92513
ADA	ZINC000000067393	6.70146
ADA	ZINC000000010589	6.11762
ADA	ZINC000000023890	6.71659
ADA	ZINC000000077144	7.04029
ADA	ZINC000000031657	6.06668
ADA	ZINC000000065614	5.17904
ADA	ZINC000000073282	6.00101
ADA	ZINC000000037416	6.45874
ADA	ZINC000000035757	6.34254
ADA	ZINC000000013366	6.49682
ADA	ZINC000000109508	7.45269
ADA	ZINC000000039615	5.26164
ADA	ZINC000000030679	5.63063
ADA	ZINC000000009223	5.34221
ADA	ZINC000000000127	5.84932
ADA	ZINC000008617573	5.73825
ADA	ZINC000000000499	7.08091
ADA	ZINC000000112243	7.745
ADA	ZINC000000028513	7.38102
ADA	ZINC000001699852	7.69368
ADA	ZINC000000067895	5.38283
ADA	ZINC000000007196	6.58212
ADA	ZINC000000266871	7.54478
ADA	ZINC000000033480	4.74686
ADA	ZINC000000026268	5.81484
ADA	ZINC000000114648	6.92244
ADA	ZINC000000029581	6.47259
ADA	ZINC000000028155	6.21406
ADA	ZINC000000001071	5.72595
ADA	ZINC000000031865	6.78784
ADA	ZINC000000067700	6.67193
ADA	ZINC000000075086	7.96936
ADA	ZINC000000031564	6.08274
ADA	ZINC000000022146	6.81185
ADA	ZINC000000038301	6.66954
ADA	ZINC000000032152	6.51411
ADA	ZINC000000033807	5.51774
ADA	ZINC000000048463	7.54163
ADA	ZINC000000003946	6.31258
ADA	ZINC000000035055	6.71448
ADA	ZINC000000027683	5.63054
ADA	ZINC000000213859	6.8293
ADA	ZINC000000795596	6.56974
ADA	ZINC000624681104	7.13297
ADA	ZINC000000103087	6.74983
ADA	ZINC000000028635	6.86912
ADA	ZINC000000002336	8.07055
ADA	ZINC000000001356	5.27146
ADA	ZINC000000048172	6.40849
ADA	ZINC000000028517	6.59681
ADA	ZINC000000007782	6.26214
ADA	ZINC000000029488	7.7361
ADA	ZINC000000105358	6.10624
ADA	ZINC000000032991	6.79278
ADA	ZINC000000033166	7.51334
ADA	ZINC000000011281	6.51364
ADA	ZINC000000001728	4.92447
ADA	ZINC000000009082	5.84559
ADA	ZINC000000135849	6.75333
ADA	ZINC000000034767	7.31713
ADA	ZINC000000341855	6.00778
ADA	ZINC000000028533	5.97419
ADA	ZINC000000003180	5.61747
ADA	ZINC000000142276	6.4275
ADA	ZINC000000008088	5.41924
ADA	ZINC000000416434	6.45149
ADA	ZINC000000044375	7.21041
ADA	ZINC000000015173	5.62796
ADA	ZINC000000061445	5.48625
ADA	ZINC000000018551	5.72342
ADA	ZINC000000025880	4.76117
ADA	ZINC000000029206	6.8487
ADA	ZINC000000000778	7.56596
ADA	ZINC000000030205	5.6417
ADA	ZINC000000029552	5.1219
ADA	ZINC000000038202	7.2852
ADA	ZINC000000035659	6.12561
ADA	ZINC000000058970	7.28814
ADA	ZINC000000176408	6.10661
ADA	ZINC000000052490	7.02339
ADA	ZINC000000105312	5.86428
ADA	ZINC000000036566	6.01865
ADA	ZINC000000055723	6.49343
ADA	ZINC000000093107	6.0526
ADA	ZINC000000006847	7.50835
ADA	ZINC000000135752	7.31033
ADA	ZINC000000029280	5.84638
ADA	ZINC000000051017	6.33067
ADA	ZINC000000054542	7.20981
ADA	ZINC000000001208	6.35685
ADA	ZINC000000023311	5.62479
ADA	ZINC000000044024	7.79913
ADA	ZINC000000001301	6.67602
ADA	ZINC000000129821	6.79874
ADA	ZINC000000142672	7.44463
ADA	ZINC000000033692	6.47858
ADA	ZINC000000038200	6.86521
ADA	ZINC000000008476	7.10187
ADA	ZINC000000022929	6.4356
ADA	ZINC000000062594	5.91261
ADA	ZINC000003593106	6.20278
ADA	ZINC000000035119	5.93582
ADA	ZINC000000000308	6.74933
ADA	ZINC000000000181	7.37629
ADA	ZINC000000069569	7.46431
ADA	ZINC000000047370	5.25084
ADA	ZINC000000132989	6.98583
ADA	ZINC000000028584	5.28228
ADA	ZINC000000236683	7.9551
ADA	CHEMBL38218	5.64017
ADA	ZINC000000047031	7.91406
ADA	ZINC000000090396	6.58158
ADA	ZINC000000035023	6.51467
ADA	ZINC000000047133	6.04503
ADA	ZINC000000252398	5.63123
ADA	ZINC000000031273	7.18668
ADA	ZINC000000005312	5.84343
ADA	ZINC000000047666	6.24312
ADA	ZINC000000034563	5.31846
ADA	ZINC000000030141	5.43227
ADA	ZINC000000025737	5.37899
ADA	ZINC000000046730	5.76259
ADA	ZINC000616341419	6.80593
ADA	ZINC000000034184	7.72534
ADA	ZINC000000011162	6.18471
ADA	ZINC000000018553	5.54922
ADA	ZINC000000008082	6.54812
ADA	ZINC000000007604	5.67764
ADA	ZINC000000003986	4.64625
ADA	CHEMBL606664	6.40683
ADA	ZINC000000054495	6.28692
ADA	ZINC000000004132	7.70342
ADA	ZINC000000294041	5.80815
ADA	ZINC000000085618	6.23481
ADA	ZINC000000117341	5.49148
ADA	ZINC000000016044	7.08566
ADA	ZINC000000029680	7.57203
ADA	ZINC000321115889	6.36171
ADA	ZINC000000005232	7.36523
ADA	ZINC000000028960	6.60395
ADA	ZINC000000031019	6.26816
ADA	ZINC000000062603	6.3003
ADA	ZINC000000034943	6.71253
ADA	ZINC000000031481	6.24975
ADA	ZINC000000069736	6.13884
ADA	ZINC000000107264	6.83807
ADA	ZINC000000004939	6.48153
ADA	ZINC000000054404	6.99154
ADA	ZINC000000030190	6.50146
ADA	ZINC000000040063	5.91938
ADA	ZINC000000009179	7.69841
ADA	ZINC000000029030	6.87058
ADA	ZINC000000403079	4.91235
ADA	ZINC000000034405	7.15581
ADA	ZINC000000088355	7.82308
ADA	ZINC000000079475	6.92625
ADA	ZINC000000118973	6.67384
ADA	ZINC000000041787	6.46784
ADA	ZINC000000008010	7.3995
ADA	ZINC000000031047	7.3483
ADA	ZINC000000145995	6.58837
ADA	ZINC000000009770	5.08724
ADA	ZINC000000114820	5.9345
ADA	ZINC000000029055	7.14724
ADA	ZINC000000066520	6.55069
ADA	ZINC000000030591	5.89
ADA	ZINC000000004537	6.45013
ADA	ZINC000000029092	6.81308
ADA	ZINC000000034581	6.52734
ADA	ZINC000000097883	5.65155
ADA	ZINC000000386582	6.26502
ADA	ZINC000000008819	7.37913
ADA	ZINC000000034102	7.72746
ADA	ZINC000000035841	5.57119
ADA	ZINC000000003586	8.03304
ADA	ZINC000000040482	5.38991
ADA	ZINC000000025784	5.36013
ADA	ZINC000000064421	5.90355
ADA	ZINC000000091578	7.16303
ADA	ZINC000000042495	7.33918
ADA	ZINC000000067874	7.597
ADA	ZINC000000019959	6.91511
ADA	ZINC000000030209	6.81309
ADA	ZINC000000033650	6.9866
ADA	ZINC000000067728	7.15131
ADA	ZINC000000080445	6.77014
ADA	ZINC000000011853	6.64476
ADA	ZINC000000069209	6.79469
ADA	ZINC000000038421	6.30606
ADA	ZINC000000091783	6.3529
ADA	ZINC000000069815	7.24267
ADA	ZINC000000036908	7.79959
ADA	ZINC000000027674	5.24732
ADA	ZINC000000131354	6.95653
ADA	ZINC000000240514	5.68771
ADA	ZINC000000014633	5.49509
ADA	ZINC000000007580	6.64513
ADA	ZINC000000062214	7.55274
ADA	ZINC000000299457	5.72279
ADA	ZINC000000030661	5.18487
ADA	ZINC000000034079	6.16949
ADA	ZINC000000031456	6.08021
ADA	ZINC000000002033	5.994
ADA	ZINC000000163109	7.22163
ADA	ZINC000000041975	7.07394
ADA	ZINC000000053160	7.00353
ADA	ZINC000000093236	5.80004
ADA	ZINC000000036438	6.18014
ADA	ZINC000000036986	4.62788
ADA	ZINC000000036716	6.35337
ADA	ZINC000000028071	6.32911
ADA	ZINC000000017603	6.431
ADA	ZINC000000384935	7.47052
ADA	ZINC000000009677	6.15652
ADA	ZINC000000001848	7.24803
ADA	ZINC000585286921	6.40875
ADA	ZINC000000046081	5.43335
ADA	ZINC000000037946	5.4877
ADA	ZINC000000287539	7.13366
ADA	ZINC000000104401	7.20664
ADA	ZINC000000000605	6.40587
ADA	ZINC000000008605	5.70543
ADA	ZINC000000006923	6.72097
ADA	ZINC000000031838	7.40542
ADA	ZINC000000053325	7.88407
ADA	ZINC000000160602	7.37613
ADA	ZINC000000027448	5.32812
ADA	ZINC000000027609	6.43705
ADA	ZINC000000031763	5.05352
ADA	ZINC000000051919	7.53283
ADA	ZINC000000001634	7.37026
ADA	ZINC000000037934	6.45843
ADA	ZINC000000062250	6.3115
ADA	ZINC000000030344	6.14319
ADA	ZINC000000029023	7.00475
ADA	ZINC000000030516	6.53644
ADA	ZINC000000006768	6.80508
ADA	ZINC000000022391	5.35748
ADA	ZINC000000033680	6.47715
ADA	ZINC000000073109	6.86511
ADA	ZINC000000040452	6.22105
ADA	ZINC000000103638	5.03006
ADA	ZINC000000488469	5.63713
ADA	ZINC000000011114	6.35831
ADA	ZINC000000085612	6.45668
ADA	ZINC000022768324	6.78894
ADA	ZINC000000043412	6.78541
ADA	ZINC000000000711	5.4272
ADA	ZINC000000007002	7.90042
ADA	ZINC000000295000	5.64219
ADA	ZINC000000052487	5.668
ADA	ZINC000000110682	6.53282
ADA	ZINC000000033629	6.31589
ADA	ZINC000000105350	6.03798
ADA	ZINC000000046827	5.95102
ADA	ZINC000000008262	6.39886
ADA	ZINC000000134963	7.50034
ADA	ZINC000000010465	7.19585
ADA	ZINC000000034383	6.45483
ADA	ZINC000000006377	7.24916
ADA	ZINC000000024260	6.78623
ADA	ZINC000000066873	6.36504
ADA	ZINC000000027201	8.10151
ADA	ZINC000000062908	7.16938
ADA	ZINC000000133632	6.38841
ADA	ZINC000000029358	6.20281
ADA	ZINC000005624785	6.43734
ADA	ZINC000000042764	5.82704
ADA	ZINC000000006896	7.6743
ADA	ZINC000000000517	7.47064
ADA	ZINC000000033460	6.451
ADA	ZINC000005760343	7.77738
ADA	ZINC000000015252	6.33442
ADA	ZINC000000369435	7.7314
ADA	ZINC000000050999	6.63128
ADA	ZINC000000092423	5.47835
ADA	ZINC000000033219	7.32101
ADA	ZINC000000127469	6.57888
ADA	ZINC000000035220	7.15631
ADA	ZINC000000003771	5.36542
ADA	ZINC000000035204	7.28739
ADA	ZINC000000032137	7.46801
ADA	ZINC000000033634	6.07959
ADA	ADA_xtal_lig	7.30818
ADA	ZINC000000037504	7.70999
ADA	ZINC000000026008	7.77922
ADA	ZINC000000058919	7.59535
ADA	ZINC000000005472	7.28018
ADA	ZINC000000058944	6.70577
ADA	ZINC000000035114	6.16611
ADA	CHEMBL290770	5.52353
ADA	ZINC000000041578	5.77302
ADA	ZINC000000087967	7.18007
ADA	ZINC000000007118	7.34185
ADA	ZINC000000032235	6.97471
ADA	ZINC000000034300	7.03468
ADA	ZINC000000008649	6.88735
ADA	ZINC000000005936	6.67219
ADA	ZINC000000046597	7.69752
ADA	ZINC000000096336	5.73941
ADA	ZINC000000054557	6.44007
ADA	ZINC000000021413	6.26924
ADA	ZINC000000031781	5.15391
ADA	ZINC000000051313	6.62078
ADA	ZINC000000054477	6.12624
ADA	ZINC000000020466	7.06136
ADA	ZINC000000038774	6.68666
ADA	ZINC000000038074	7.32289
ADA	ZINC000000033678	7.45532
ADA	ZINC000000036862	5.08712
ADA	ZINC000000036141	6.80252
ADA	ZINC000000013169	6.71204
ADA	ZINC000000021055	5.72338
ADA	ZINC000000037805	7.66716
ADA	ZINC000000002966	5.37652
ADA	ZINC000558034262	5.85502
ADA	ZINC000000009161	5.29556
ADA	ZINC000000106828	7.43654
ADA	ZINC000000009194	6.8846
ADA	ZINC000000036459	5.62253
ADA	ZINC000000007790	5.39679
ADA	CHEMBL280784	7.29892
ADA	ZINC000000002008	6.60816
ADA	ZINC000000046571	7.60187
ADA	ZINC000000033416	6.7664
ADA	ZINC000000099557	6.48625
ADA	ZINC000000007564	6.9572
ADA	ZINC000000052074	6.11446
ADA	ZINC000000003381	7.32974
ADA	ZINC000000057462	4.95136
ADA	ZINC000000031301	6.21964
ADA	CHEMBL332871	6.41853
ADA	ZINC000000002209	7.04427
ADA	ZINC000000036542	5.76944
ADA	ZINC000000027679	6.15603
ADA	ZINC000000036116	6.24091
ADA	ZINC000000029485	7.65683
ADA	ZINC000000040584	6.37657
ADA	CHEMBL97627	6.53923
ADA	ZINC000000032668	5.59745
ADA	ZINC000000056300	5.20444
ADA	ZINC000000030021	4.85841
ADA	ZINC000000038693	5.54427
ADA	ZINC000000040251	6.30651
ADA	ZINC000000015709	5.7927
ADA	ZINC000000038968	5.46354
ADA	ZINC000000028388	5.16219
ADA	ZINC000000036757	6.55194
ADA	ZINC000000049269	7.1701
ADA	ZINC000000070104	7.20461
ADA	ZINC000000119554	6.19979
ADA	ZINC000000001199	7.66615
ADA	ZINC000000036119	5.76501
ADA	ZINC000000045554	7.19565
ADA	ZINC000000035898	6.07798
ADA	ZINC000000024222	7.49653
ADA	ZINC000000000140	7.99189
ADA	ZINC000000009394	7.83993
ADA	ZINC000000010202	4.86819
ADA	ZINC000000104907	5.22466
ADA	ZINC000000029169	5.59845
ADA	ZINC000000025346	6.96116
ADA	ZINC000000035243	5.77287
ADA	ZINC000000032424	6.6902
ADA	ZINC000000055389	7.51742
ADA	ZINC000000024979	7.10016
ADA	ZINC000000003152	6.35916
ADA	ZINC000000001075	5.0137
ADA	ZINC000000000997	6.88074
ADA	ZINC000000030299	6.76352
ADA	ZINC000000033665	6.24611
ADA	ZINC000000029410	7.15813
ADA	ZINC000000010906	7.817
ADA	ZINC000000027369	7.04365
ADA	ZINC000000036715	6.99926
ADA	ZINC000583938843	7.6284
ADA	ZINC000000021853	7.68161
ADA	ZINC000000032017	6.51189
ADA	ZINC000000116804	8.02597
ADA	ZINC000000001735	8.32584
ADA	ZINC000000033357	7.64723
ADA	ZINC000000048329	6.57595
ADA	ZINC000000053087	7.21871
ADA	ZINC000000004187	6.84363
ADA	ZINC000000032773	5.58908
ADA	ZINC000000012959	8.18348
ADA	ZINC000000018250	6.1094
ADA	ZINC000000034387	5.54112
ADA	ZINC000000040487	6.14128
ADA	ZINC000000062195	6.64832
ADA	ZINC000000059930	6.01453
ADA	ZINC000000047211	5.165
ADA	ZINC000000029644	5.87045
ADA	ZINC000000088207	8.07301
ADA	ZINC000000125014	5.183
ADA	ZINC000000024864	6.98003
ADA	ZINC000000041471	6.55954
ADA	ZINC000000017075	6.08432
ADA	ZINC000000029502	7.26267
ADA	ZINC000000008820	7.01373
ADA	ZINC000000037014	7.448
ADA	ZINC000000086260	5.14863
ADA	CHEMBL43742	5.65234
ADA	ZINC000000236589	6.8153
ADA	ZINC000000015778	7.80628
ADA	ZINC000000035766	5.82246
ADA	ZINC000000061052	6.99986
ADA	ZINC000000032457	6.19562
ADA	ZINC000000088817	6.03804
ADA	ZINC000000081993	6.5573
ADA	ZINC000000018737	4.86533
ADA	ZINC000000093512	6.35649
ADA	ZINC000000060876	7.14589
ADA	ZINC000000081638	5.33474
ADA	ZINC000000017104	6.1628
ADA	CHEMBL35724	5.55448
ADA	ZINC000000031506	6.13948
ADA	ZINC000000034508	5.65944
ADA	ZINC000000027944	7.26172
ADA	ZINC000000058627	7.13012
ADA	ZINC000000029241	4.99147
ADA	ZINC000000036962	6.10484
ADA	ZINC000000036197	8.67418
ADA	ZINC000000019731	6.82183
ADA	ZINC000000004321	7.27199
ADA	ZINC000000440425	8.07988
ADA	ZINC000000039805	6.91247
ADA	ZINC000000039709	6.82287
ADA	ZINC000000163107	7.27548
ADA	ZINC000000049137	7.82821
ADA	ZINC000000084971	6.97486
ADA	ZINC000000077732	7.19393
ADA	ZINC000000004355	6.4326
ADA	ZINC000000054386	6.84842
ADA	ZINC000000005656	5.57087
ADA	ZINC000000036960	6.11052
ADA	CHEMBL18078	7.40354
ADA	ZINC000000030410	5.43369
ADA	ZINC000000041764	7.39165
ADA	ZINC000000071493	7.27849
ADA	ZINC000000286744	6.87239
ADA	ZINC000000006344	6.352
ADA	ZINC000000031519	5.84236
ADA	ZINC000000021104	5.11278
ADA	ZINC000000052467	6.43551
ADA	ZINC000000029864	6.43813
ADA	ZINC000000117589	6.75279
ADA	ZINC000000047451	7.2593
ADA	ZINC000000031690	5.09261
ADA	ZINC000000030286	5.44175
ADA	ZINC000000208158	6.72394
ADA	ZINC000000420305	5.23033
ADA	ZINC000000030210	6.30142
ADA	ZINC000000031732	6.24846
ADA	ZINC000000001332	7.05552
ADA	ZINC000000044344	6.91857
ADA	ZINC000000053999	6.97976
ADA	ZINC000000062879	7.25488
ADA	ZINC000000032603	6.97522
ADA	ZINC000000056338	7.44386
ADA	ZINC000000002080	6.97286
ADA	ZINC000000050904	6.68376
ADA	ZINC000000291903	5.84722
ADA	ZINC000000350928	6.07204
ADA	ZINC000000021774	5.57124
ADA	ZINC000000121979	5.78921
ADA	ZINC000000076178	6.19525
ADA	ZINC000000136661	5.06152
ADA	ZINC000000001255	5.55891
ADA	ZINC000000033877	7.3581
ADA	ZINC000000026775	7.43566
ADA	ZINC000000038189	6.50655
ADA	ZINC000000012531	5.35633
ADA	ZINC000000032877	7.14051
ADA	ZINC000000033253	6.80583
ADA	ZINC000000041935	7.72444
ADA	ZINC000000083655	7.24154
ADA	ZINC000000003949	6.51243
ADA	ZINC000000165302	6.32088
ADA	ZINC000000050315	6.92789
ADA	ZINC000000352557	5.57013
ADA	ZINC000000003450	7.21129
ADA	ZINC000000029869	6.135
ADA	ZINC000000074242	7.57571
ADA	ZINC000000042488	7.06423
ADA	ZINC000000066944	7.13856
ADA	ZINC000000031289	6.30386
ADA	ZINC000000137854	6.79529
ADA	ZINC000000079344	6.3031
ADA	ZINC000000142784	6.66985
ADA	ZINC000000530533	5.78615
ADA	ZINC000000058332	6.40596
ADA	ZINC000000006988	7.09096
ADA	ZINC000000060669	5.67386
ADA	ZINC000000005598	6.55858
ADA	ZINC000000032123	6.8531
ADA	ZINC000000029388	6.95922
ADA	ZINC000000360045	5.57894
ADA	ZINC000000033468	6.16515
ADA	ZINC000000062921	6.38795
ADA	ZINC000000047410	6.27559
ADA	ZINC000530451936	6.66256
ADA	ZINC000000033068	6.65196
ADA	ZINC000000049632	5.33736
ADA	ZINC000000028116	4.76926
ADA	ZINC000000076010	6.85038
ADA	ZINC000000002256	6.99609
ADA	ZINC000000037329	6.54499
ADA	ZINC000000012858	7.39107
ADA	ZINC000000038996	6.06206
ADA	ZINC000000101812	7.36752
ADA	ZINC000000027974	7.15166
ADA	ZINC000000029839	7.74304
ADA	ZINC000000029027	7.98222
ADA	ZINC000000036520	5.51656
ADA	ZINC000000020089	6.21009
ADA	ZINC000000033671	6.17375
ADA	ZINC000000138524	6.26765
ADA	ZINC000000002090	7.99108
ADA	ZINC000000100466	7.86059
ADA	ZINC000000033813	6.70157
ADA	ZINC000000032764	6.40386
ADA	ZINC000000034965	7.54706
ADA	ZINC000000031331	6.24242
ADA	ZINC000000006223	5.27112
ADA	ZINC000000032725	7.41121
ADA	ZINC000000082466	7.00667
ADA	ZINC000000032280	6.70013
ADA	ZINC000000055671	6.82472
ADA	ZINC000000034212	6.95515
ADA	ZINC000000004337	6.8044
ADA	ZINC000000077376	7.68944
ADA	ZINC000000023816	5.11355
ADA	ZINC000000029672	7.68319
ADA	ZINC000000351119	8.00123
ADA	ZINC000000039079	7.3073
ADA	ZINC000000052614	5.48425
ADA	ZINC000000026224	7.5069
ADA	ZINC000000003868	5.47766
ADA	ZINC000648133341	7.40379
ADA	ZINC000000068236	5.63667
ADA	ZINC000000030767	6.15312
ADA	ZINC000000089765	6.92345
ADA	ZINC000000032598	7.73128
ADA	ZINC000000002225	6.40599
ADA	ZINC000000013855	6.98776
ADA	ZINC000000075856	6.17618
ADA	ZINC000000039247	7.64555
ADA	ZINC000000131685	7.28782
ADA	ZINC000000000941	6.67904
ADA	ZINC000000069678	6.0795
ADA	ZINC000000041507	7.66763
ADA	ZINC000000046484	8.06464
ADA	ZINC000000017967	6.01045
ADA	ZINC000000247613	6.96488
ADA	ZINC000000037176	6.11729
ADA	ZINC000000024632	6.05061
ADA	ZINC000000000370	6.21217
ADA	ZINC000000071541	7.01121
ADA	ZINC000648128007	6.71056
ADA	ZINC000000036045	5.83177
ADA	ZINC000000036988	6.76558
ADA	ZINC000000024972	6.20282
ADA	ZINC000648128312	6.33445
ADA	ZINC000000052207	6.5634
ADA	ZINC000000026103	5.40727
ADA	ZINC000000134676	6.15355
ADA	ZINC000321243364	7.63943
ADA	ZINC000000051434	6.35721
ADA	ZINC000000054478	6.87899
ADA	ZINC000000037414	6.92312
ADA	ZINC000000040360	5.47975
ADA	ZINC000000624540	6.66697
ADA	ZINC000000034936	8.04371
ADA	ZINC000000053414	5.29008
ADA	ZINC000000003699	7.10412
ADA	ZINC000000001370	6.99292
ADA	ZINC000000391395	5.5775
ADA	ZINC000000032320	4.83872
ADA	ZINC000000032029	6.66862
ADA	ZINC000000001901	5.90305
ADA	ZINC000000023895	7.75819
ADA	ZINC000000339474	5.74886
ADA	ZINC000000164292	7.22676
ADA	ZINC000000036346	4.94378
ADA	ZINC000000079737	6.26296
ADA	ZINC000648127109	7.74797
ADA	ZINC000000030315	6.58681
ADA	ZINC000000029133	7.54113
ADA	ZINC000000029198	7.33574
ADA	ZINC000000077953	5.67607
ADA	ZINC000000036502	7.22804
ADA	ZINC000013800582	7.09765
ADA	ZINC000000002011	5.28997
ADA	ZINC000000038518	5.99654
ADA	ZINC000000032395	6.37103
ADA	ZINC000000013156	6.68244
ADA	ZINC000000090680	7.08758
ADA	ZINC000000032826	6.84811
ADA	ZINC000000014894	5.91908
ADA	ZINC000000001097	7.48712
ADA	ZINC000000046603	6.84077
ADA	ZINC000000040271	7.59046
ADA	ZINC000000077915	6.54092
ADA	ZINC000000115679	5.70086
ADA	ZINC000000008681	5.03704
ADA	ZINC000000047095	6.36792
ADA	ZINC000000017599	6.33223
ADA	ZINC000000034941	5.78255
ADA	ZINC000000036681	5.11622
ADA	ZINC000000034288	6.77899
ADA	ZINC000000485868	5.63156
ADA	ZINC000000002152	6.55879
ADA	ZINC000000481116	7.11027
ADA	ZINC000000053461	6.54281
ADA	ZINC000000013635	7.1518
ADA	ZINC000000009032	6.54335
ADA	ZINC000000138779	6.91204
ADA	ZINC000000035642	7.41469
ADA	ZINC000000003975	5.45473
ADA	ZINC000000129252	5.9782
ADA	ZINC000624774136	8.2669
ADA	ZINC000000001803	6.16527
ADA	ZINC000000011665	6.49302
ADA	ZINC000000063458	6.82634
ADA	ZINC000000068955	6.55505
ADA	ZINC000000056790	7.79789
ADA	ZINC000321290974	7.27476
ADA	ZINC000000003117	6.10921
ADA	ZINC000000000465	6.25563
ADA	CHEMBL37053	6.0062
ADA	ZINC000000003014	6.78926
ADA	ZINC000000028403	6.33369
ADA	ZINC000000029370	6.66125
ADA	ZINC000000027938	5.20086
ADA	ZINC000000017230	4.73597
ADA	ZINC000000029464	7.76622
ADA	ZINC000000022066	6.26114
ADA	ZINC000000089562	7.42556
ADA	ZINC000000030542	5.7658
ADA	ZINC000000044117	5.28577
ADA	ZINC000000040708	5.66837
ADA	CHEMBL104714	7.26748
ADA	ZINC000000126621	5.8089
ADA	ZINC000000220603	7.61713
ADA	ZINC000000033614	4.87116
ADA	ZINC000000063649	6.59113
ADA	ZINC000000033572	4.94306
ADA	ZINC000000007455	6.27678
ADA	ZINC000000002675	8.11266
ADA	ZINC000000014122	7.05013
ADA	ZINC000000022315	5.88537
ADA	ZINC000000031640	5.95181
ADA	ZINC000000001960	6.48942
ADA	ZINC000000030035	7.04996
ADA	ZINC000000073397	7.17115
ADA	ZINC000000007343	6.24777
ADA	ZINC000000001106	7.21798
ADA	ZINC000000028127	5.64441
ADA	ZINC000000045275	5.94839
ADA	ZINC000000064217	8.20079
ADA	ZINC000000005731	6.75231
ADA	ZINC000000041027	5.34372
ADA	ZINC000000043852	6.61278
ADA	ZINC000000003901	7.05364
ADA	ZINC000000057422	6.91129
ADA	ZINC000000076044	7.08564
ADA	ZINC000000278498	4.84377
ADA	ZINC000000051567	7.37023
ADA	ZINC000000075495	5.53198
ADA	ZINC000000010922	8.00011
ADA	ZINC000000045895	6.3254
ADA	ZINC000000091873	7.07425
ADA	ZINC000000099853	7.00096
ADA	ZINC000000119023	6.30599
ADA	ZINC000000089089	5.22274
ADA	ZINC000000039242	7.33717
ADA	CHEMBL606666	6.70428
ADA	ZINC000017215975	5.89162
ADA	ZINC000000032613	5.85259
ADA	ZINC000000056465	7.93835
ADA	ZINC000000025352	7.40688
ADA	ZINC000000010553	7.9542
ADA	ZINC000000001746	6.72232
ADA	ZINC000000018719	6.39484
ADA	ZINC000000135644	7.36762
ADA	ZINC000000032049	6.66607
ADA	ZINC000000023541	7.92612
ADA	ZINC000000066528	5.35135
ADA	ZINC000000056857	7.22401
ADA	ZINC000000068214	5.83399
ADA	ZINC000616340726	6.4237
ADA	ZINC000000062182	7.36638
ADA	ZINC000000037563	5.34267
ADA	ZINC000000033458	7.39583
ADA	ZINC000000033933	7.52831
ADA	ZINC000000021268	5.94166
ADA	ZINC000000067169	7.41166
ADA	ZINC000000019372	6.36425
ADA	ZINC000000034705	6.90799
ADA	ZINC000000014636	5.77206
ADA	ZINC000000115479	7.32754
ADA	ZINC000000012860	6.3264
ADA	ZINC000000039906	4.83142
ADA	ZINC000000035773	6.95826
ADA	ZINC000000286970	7.91603
ADA	ZINC000000027793	6.55529
ADA	ZINC000000001033	7.12765
ADA	ZINC000000031180	5.15759
ADA	ZINC000000014233	6.82721
ADA	ZINC000000003764	5.85711
ADA	ZINC000000000381	5.81843
ADA	ZINC000000118220	6.93052
ADA	ZINC000000092392	4.89401
ADA	ZINC000000023684	5.63371
ADA	ZINC000000033660	7.03259
ADA	ZINC000000036333	6.94494
ADA	ZINC000000053856	6.74722
ADA	ZINC000000031844	5.89481
ADA	ZINC000000049462	5.45627
ADA	ZINC000000030135	5.1984
ADA	ZINC000000518708	6.74479
ADA	ZINC000000028573	6.99366
ADA	ZINC000000027389	7.42761
ADA	ZINC000000012759	6.99864
ADA	ZINC000000001937	5.83522
ADA	ZINC000000141469	7.27419
ADA	ZINC000000055480	5.72193
ADA	ZINC000000036162	6.7766
ADA	ZINC000000042380	6.22737
ADA	ZINC000000034919	6.97978
ADA	ZINC000000027707	6.7136
ADA	ZINC000000031546	5.8535
ADA	ZINC000000031927	6.19043
ADA	ZINC000000006517	6.26074
ADA	ZINC000000069991	6.85851
ADA	ZINC000000133340	6.72673
ADA	ZINC000000127481	6.73744
ADA	ZINC000000025212	6.14304
ADA	ZINC000000036272	6.54621
ADA	ZINC000000015553	6.42811
ADA	ZINC000000029018	6.99497
ADA	ZINC000000034241	6.03291
ADA	ZINC000000016047	6.60697
ADA	ZINC000000076571	7.30024
ADA	ZINC000000027663	7.01211
ADA	ZINC000000041786	7.65055
ADA	ZINC000000076307	7.0418
ADA	ZINC000000035549	6.53079
ADA	ZINC000000024658	7.53244
ADA	ZINC000000039282	6.00287
ADA	ZINC000000033762	7.54125
ADA	ZINC000000014251	7.20466
ADA	ZINC000000033617	7.84461
ADA	ZINC000000073390	6.95205
ADA	ZINC000000033621	7.57779
ADA	ZINC000000033695	6.22744
ADA	ZINC000000031620	7.18964
ADA	ZINC000000000865	5.50635
ADA	ZINC000000079549	6.20641
ADA	ZINC000000390600	6.54512
ADA	ZINC000000021194	7.40248
ADA	ZINC000000047733	7.15472
ADA	ZINC000000041486	6.47535
ADA	ZINC000000043484	5.17937
ADA	ZINC000000024663	6.90831
ADA	ZINC000000029582	5.61814
ADA	ZINC000000032015	5.89339
ADA	CHEMBL42063	7.65318
ADA	ZINC000000108565	7.12611
ADA	ZINC000000036645	7.67466
ADA	ZINC000000084894	6.0976
ADA	ZINC000000036869	7.08616
ADA	ZINC000000044152	6.75181
ADA	ZINC000000063453	6.99972
ADA	ZINC000000033760	5.79135
ADA	ZINC000000004264	7.20564
ADA	ZINC000000031811	6.9805
ADA	ZINC000000007332	8.4585
ADA	ZINC000000049987	5.64682
ADA	ZINC000000000289	4.81247
ADA	ZINC000000379343	5.05279
ADA	ZINC000000069186	6.13655
ADA	ZINC000000002866	6.75709
ADA	ZINC000000002067	5.30048
ADA	ZINC000000066285	5.53409
ADA	ZINC000000000296	5.61883
ADA	ZINC000000059323	6.87431
ADA	ZINC000000113750	6.32017
ADA	ZINC000000001815	7.27675
ADA	ZINC000000004861	8.29406
ADA	ZINC000000120599	5.20621
ADA	ZINC000000035987	6.09302
ADA	ZINC000000049607	5.34039
ADA	ZINC000000033976	5.27968
ADA	ZINC000000517827	5.21847
ADA	ZINC000000007359	5.82449
ADA	ZINC000000000677	7.27472
ADA	CHEMBL328139	7.98399
ADA	ZINC000000082025	6.85273
ADA	ZINC000000028461	5.66885
ADA	ZINC000000035374	7.45903
ADA	ZINC000000053675	5.76105
ADA	ZINC000000107079	7.64453
ADA	ZINC000000066468	6.94377
ADA	ZINC000000009012	7.20599
ADA	ZINC000000052925	6.38996
ADA	ZINC000000118139	7.07471
ADA	ZINC000000032551	7.77444
ADA	ZINC000000131599	7.03308
ADA	ZINC000000002057	6.45281
ADA	ZINC000000025758	6.92066
ADA	ZINC000000004293	7.3252
ADA	ZINC000000029537	6.2616
ADA	ZINC000000033909	7.66879
ADA	ZINC000000110915	6.19132
ADA	ZINC000000131351	6.66988
ADA	ZINC000000004121	7.01117
ADA	ZINC000000034293	5.74846
ADA	ZINC000000030771	6.81866
ADA	ZINC000000000521	7.13527
ADA	ZINC000000024466	7.35916
ADA	ZINC000000003451	7.32245
ADA	ZINC000000048820	7.33675
ADA	ZINC000000039728	5.26212
ADA	ZINC000000015951	5.33888
ADA	ZINC000000052502	6.56641
ADA	ZINC000000031689	5.7579
ADA	ZINC000000036476	7.63092
ADA	ZINC000000242132	6.19904
ADA	ZINC000000018317	7.33403
ADA	ZINC000000027908	6.43511
ADA	ZINC000000035702	5.95193
ADA	ZINC000000029529	5.48013
ADA	ZINC000000005077	7.80806
ADA	ZINC000000024928	7.08365
ADA	ZINC000000279863	5.50766
ADA	ZINC000000030423	6.424
ADA	ZINC000000004023	7.13339
ADA	ZINC000000031879	5.26826
ADA	ZINC000000040673	5.38834
ADA	ZINC000000003880	7.60608
ADA	ZINC000000000051	5.7305
ADA	ZINC000000019890	6.06651
ADA	ZINC000000035509	6.65968
ADA	ZINC000000022751	7.39654
ADA	ZINC000000034574	5.28366
[truncated: 1,271 more rows]

## Sheet: ADRB2
Receptor	Ligand	Predicted Binding Afinity [-log(kd/ki)]
ADRB2	ZINC000000048843	7.51496
ADRB2	ZINC000000386946	7.82958
ADRB2	ZINC000000085349	8.11601
ADRB2	ZINC000000250305	7.84946
ADRB2	ZINC000000353102	8.17064
ADRB2	ZINC000000050131	7.79682
ADRB2	ZINC000000036746	8.55238
ADRB2	ZINC000000098649	8.7887
ADRB2	ZINC000000002001	7.06743
ADRB2	CHEMBL43061	7.82478
ADRB2	ZINC000000062264	6.97568
ADRB2	ZINC000000092402	7.91176
ADRB2	ZINC000000157900	7.66505
ADRB2	ZINC000000034862	7.04036
ADRB2	ZINC000000268775	8.31701
ADRB2	ZINC000000017967	7.74165
ADRB2	ZINC000000278281	7.17021
ADRB2	ZINC000000359877	6.56504
ADRB2	ZINC000000178656	8.2105
ADRB2	ZINC000000196168	8.24416
ADRB2	ZINC000000141834	7.97582
ADRB2	ZINC000000526828	7.72613
ADRB2	ZINC000000158909	7.41162
ADRB2	ZINC000000161635	7.43212
ADRB2	ZINC000000273019	8.51802
ADRB2	ZINC000000040832	8.55475
ADRB2	ZINC000000160389	6.44809
ADRB2	ZINC000000159649	6.18354
ADRB2	ZINC000000173605	8.42872
ADRB2	ZINC000000039709	7.12183
ADRB2	ZINC000000017389	7.86918
ADRB2	ZINC000000318308	7.85627
ADRB2	ZINC000000065137	6.72035
ADRB2	ZINC000000015175	7.75934
ADRB2	ZINC000000235180	7.25258
ADRB2	ZINC000000213125	7.05282
ADRB2	ZINC000000144130	8.60061
ADRB2	ZINC000000496685	7.57308
ADRB2	ZINC000000236641	7.53135
ADRB2	ZINC000000106432	6.38644
ADRB2	ZINC000000213302	8.03626
ADRB2	ZINC000000199348	8.2602
ADRB2	ADRB2_xtal_lig	8.08498
ADRB2	ZINC000000072762	7.41259
ADRB2	ZINC000000033393	7.59921
ADRB2	ZINC000000022280	8.06399
ADRB2	CHEMBL251392	7.64174
ADRB2	ZINC000000034621	7.56865
ADRB2	ZINC000000089404	7.7114
ADRB2	ZINC000000211025	7.07798
ADRB2	ZINC000000037044	7.53711
ADRB2	ZINC000000351585	6.95483
ADRB2	ZINC000000200646	7.36191
ADRB2	ZINC000000007547	7.94537
ADRB2	ZINC000000033578	7.92245
ADRB2	ZINC000000120261	7.25164
ADRB2	ZINC000000380606	8.2424
ADRB2	ZINC000000024032	7.47956
ADRB2	ZINC000000201825	8.51111
ADRB2	ZINC000000154119	7.86285
ADRB2	ZINC000000316122	7.43289
ADRB2	ZINC000000255161	8.01878
ADRB2	ZINC000000326260	6.38264
ADRB2	ZINC000000359878	6.8217
ADRB2	ZINC000000009097	7.45801
ADRB2	CHEMBL500	7.77553
ADRB2	ZINC000000076862	7.93109
ADRB2	ZINC000000144283	7.10983
ADRB2	ZINC000000251335	8.08217
ADRB2	ZINC000000000934	8.12455
ADRB2	ZINC000000011431	7.01269
ADRB2	ZINC000000030382	7.5343
ADRB2	ZINC000002245651	7.36013
ADRB2	ZINC000000410143	5.53967
ADRB2	ZINC000000087258	8.94448
ADRB2	ZINC000000028965	8.49796
ADRB2	ZINC000000001681	6.84677
ADRB2	ZINC000000218715	7.06648
ADRB2	ZINC000000005428	7.93887
ADRB2	ZINC000000625015	8.27793
ADRB2	ZINC000000151772	8.71898
ADRB2	ZINC000000212301	8.06453
ADRB2	ZINC000000343841	6.7694
ADRB2	ZINC000000291709	7.58953
ADRB2	ZINC000000172625	8.45662
ADRB2	ZINC000000030632	7.53543
ADRB2	ZINC000000174933	8.5383
ADRB2	ZINC000000179253	8.55386
ADRB2	ZINC000000044317	7.33688
ADRB2	ZINC000000227855	8.1104
ADRB2	ZINC000000196731	8.079
ADRB2	ZINC000000039854	6.66245
ADRB2	ZINC000000000491	5.62181
ADRB2	ZINC000000239704	8.0104
ADRB2	ZINC000000126541	6.26453
ADRB2	ZINC000000332000	7.75968
ADRB2	ZINC000000066332	8.373
ADRB2	ZINC000019358914	6.93802
ADRB2	ZINC000000001466	7.2471
ADRB2	ZINC000000174403	6.32787
ADRB2	ZINC000000168992	7.27596
ADRB2	ZINC000000002127	6.86814
ADRB2	ZINC000000168386	7.55272
ADRB2	ZINC000000014162	6.88617
ADRB2	ZINC000000030338	6.91373
ADRB2	ZINC000000118667	8.70177
ADRB2	ZINC000000403004	6.27338
ADRB2	ZINC000000525526	7.08075
ADRB2	ZINC000000604168	8.06569
ADRB2	ZINC000000125124	7.84803
ADRB2	ZINC000000251478	7.34363
ADRB2	ZINC000000001032	7.90309
ADRB2	ZINC000000568300	8.17295
ADRB2	ZINC000000031165	6.96794
ADRB2	ZINC000000000958	7.8654
ADRB2	ZINC000000027629	7.38278
ADRB2	ZINC000000104326	7.07602
ADRB2	ZINC000000247160	6.44215
ADRB2	ZINC000000597400	8.86701
ADRB2	ZINC000000240503	7.75043
ADRB2	ZINC000000002045	7.98887
ADRB2	ZINC000000162284	7.05445
ADRB2	ZINC000000098076	6.30354
ADRB2	ZINC000000278521	7.64183
ADRB2	ZINC000000049578	8.33054
ADRB2	ZINC000000128589	7.03224
ADRB2	ZINC000019440648	6.9901
ADRB2	ZINC000000051943	7.12469
ADRB2	ZINC000000038307	8.66201
ADRB2	ZINC000000063638	7.45342
ADRB2	ZINC000000027746	7.8966
ADRB2	ZINC000000176614	8.05738
ADRB2	ZINC000000066413	8.17722
ADRB2	ZINC000000128278	7.24222
ADRB2	ZINC000000092002	7.72235
ADRB2	ZINC000000000313	6.31301
ADRB2	ZINC000000018495	8.11801
ADRB2	ZINC000000036120	6.95171
ADRB2	ZINC000000479902	8.20519
ADRB2	ZINC000000183104	7.37383
ADRB2	ZINC000000207669	7.80366
ADRB2	ZINC000000006316	7.89116
ADRB2	ZINC000000000570	8.47686
ADRB2	ZINC000000026959	8.02207
ADRB2	ZINC000000077296	8.66172
ADRB2	ZINC000000166356	7.88449
ADRB2	ZINC000000007118	7.5634
ADRB2	ZINC000000221752	7.64511
ADRB2	ZINC000000408249	8.30389
ADRB2	ZINC000000025267	7.11532
ADRB2	ZINC000000019143	8.1854
ADRB2	ZINC000000186275	8.44442
ADRB2	ZINC000000002088	6.01054
ADRB2	ZINC000000070485	7.8125
ADRB2	ZINC000000387484	8.36283
ADRB2	ZINC000000119675	6.16297
ADRB2	ZINC000000359981	7.86285
ADRB2	ZINC000000393985	7.38657
ADRB2	ZINC000000214172	8.23345
ADRB2	ZINC000000051287	7.3878
ADRB2	ZINC000000115855	8.12665
ADRB2	ZINC000000243136	6.32379
ADRB2	ZINC000000033701	7.49419
ADRB2	ZINC000000035766	6.46405
ADRB2	ZINC000000024750	7.16057
ADRB2	ZINC000000214200	7.51732
ADRB2	ZINC000000154185	7.78076
ADRB2	ZINC000000236909	8.08625
ADRB2	ZINC000000118758	8.51339
ADRB2	ZINC000000129481	6.39797
ADRB2	ZINC000000123244	6.95137
ADRB2	ZINC000000084388	7.32489
ADRB2	ZINC000000073566	6.90536
ADRB2	ZINC000000177171	6.97299
ADRB2	ZINC000000239661	8.07235
ADRB2	ZINC000000172215	7.47726
ADRB2	ZINC000000057065	8.37656
ADRB2	ZINC000000115281	6.85534
ADRB2	ZINC000000033018	7.88246
ADRB2	ZINC000000000201	7.60193
ADRB2	ZINC000000158697	7.08124
ADRB2	ZINC000000066581	7.3951
ADRB2	ZINC000000352599	8.50718
ADRB2	ZINC000000033621	7.56442
ADRB2	ZINC000000161461	7.89374
ADRB2	ZINC000000455556	8.35772
ADRB2	ZINC000000621941	8.3932
ADRB2	ZINC000000192897	8.2229
ADRB2	ZINC000000331980	7.62317
ADRB2	ZINC000000236035	7.9661
ADRB2	ZINC000000050401	8.21516
ADRB2	ZINC000000004347	6.32543
ADRB2	ZINC000000380279	7.96271
ADRB2	ZINC000000118442	8.22471
ADRB2	ZINC000000295355	7.73943
ADRB2	ZINC000000206169	6.99522
ADRB2	ZINC000000089189	8.35638
ADRB2	ZINC000000538483	8.68521
ADRB2	ZINC000000239623	6.91782
ADRB2	ZINC000012033243	8.3709
ADRB2	CHEMBL1094323	7.9389
ADRB2	ZINC000000008800	7.70698
ADRB2	ZINC000000156252	7.99874
ADRB2	ZINC000000375759	7.51301
ADRB2	ZINC000000001947	7.81813
ADRB2	ZINC000000156374	7.38826
ADRB2	ZINC000000327620	6.25128
ADRB2	ZINC000000003736	5.34631
ADRB2	ZINC000000023851	7.32716
ADRB2	ZINC000000172809	7.06143
ADRB2	ZINC000000008088	6.57515
ADRB2	ZINC000000213915	7.68557
ADRB2	ZINC000000127156	7.35421
ADRB2	ZINC000000340975	8.081
ADRB2	ZINC000020559522	7.96613
ADRB2	ZINC000000243470	8.04524
ADRB2	ZINC000000004918	6.87227
ADRB2	CHEMBL98773	8.37889
ADRB2	ZINC000000329110	7.78794
ADRB2	ZINC000000044289	8.5271
ADRB2	ZINC000000200307	7.77085
ADRB2	ZINC000000045744	7.31002
ADRB2	ZINC000000448892	8.2525
ADRB2	ZINC000000415791	8.12236
ADRB2	ZINC000000142169	8.53466
ADRB2	ZINC000000227114	6.1237
ADRB2	ZINC000000484599	6.36809
ADRB2	ZINC000000154390	8.37883
ADRB2	ZINC000000048186	7.44795
ADRB2	ZINC000000496104	6.73405
ADRB2	ZINC000000401672	6.55934
ADRB2	ZINC000000392018	5.90902
ADRB2	ZINC000000478462	8.1024
ADRB2	ZINC000000034155	6.22806
ADRB2	ZINC000000492792	8.16155
ADRB2	ZINC000000394504	7.73417
ADRB2	ZINC000000052776	6.61866
ADRB2	ZINC000019839689	7.37121
ADRB2	ZINC000000112249	7.77772
ADRB2	ZINC000000001586	6.40543
ADRB2	ZINC000000003997	7.81684
ADRB2	ZINC000000141334	7.7906
ADRB2	ZINC000000073664	8.11753
ADRB2	ZINC000000006079	7.91659
ADRB2	ZINC000000042821	6.9041
ADRB2	ZINC000000346289	7.4284
ADRB2	ZINC000000000088	8.19965
ADRB2	ZINC000000136497	7.61411
ADRB2	ZINC000000219757	8.04265
ADRB2	ZINC000000176646	8.11276
ADRB2	ZINC000000102969	7.57035
ADRB2	ZINC000000080363	7.68355
ADRB2	ZINC000000008690	7.85201
ADRB2	ZINC000000060072	8.16348
ADRB2	ZINC000000079582	6.34707
ADRB2	ZINC000000191477	7.92682
ADRB2	ZINC000000068811	7.9958
ADRB2	ZINC000000237942	8.08268
ADRB2	ZINC000000040609	6.50574
ADRB2	ZINC000000029025	8.83891
ADRB2	ZINC000000017165	7.57225
ADRB2	ZINC000000024231	7.05404
ADRB2	ZINC000000029850	8.00387
ADRB2	ZINC000000181404	8.75644
ADRB2	ZINC000000071736	8.03355
ADRB2	CHEMBL27	8.48045
ADRB2	ZINC000000159390	8.49638
ADRB2	ZINC000000246411	7.52737
ADRB2	ZINC000000073410	7.59361
ADRB2	ZINC000000411984	6.91408
ADRB2	ZINC000000150608	8.26278
ADRB2	ZINC000000129229	7.27145
ADRB2	ZINC000000352450	8.21091
ADRB2	ZINC000000211519	8.03939
ADRB2	ZINC000000452375	8.35507
ADRB2	ZINC000000292224	7.01611
ADRB2	ZINC000000044152	8.35422
ADRB2	ZINC000000038391	7.89979
ADRB2	ZINC000000674113	8.67952
ADRB2	ZINC000000008026	7.84562
ADRB2	ZINC000000362611	8.01078
ADRB2	ZINC000000330504	6.92266
ADRB2	ZINC000000296717	8.51506
ADRB2	ZINC000000221117	6.55776
ADRB2	ZINC000000331112	8.1013
ADRB2	ZINC000000622348	8.39583
ADRB2	ZINC000000456317	8.50072
ADRB2	ZINC000000196628	7.14741
ADRB2	ZINC000000178999	7.89372
ADRB2	ZINC000000029005	7.64621
ADRB2	ZINC000000245432	7.21003
ADRB2	ZINC000000289623	7.4756
ADRB2	ZINC000000240649	6.74044
ADRB2	ZINC000000012426	8.23561
ADRB2	ZINC000000003575	8.03974
ADRB2	ZINC000000049640	6.03513
ADRB2	ZINC000000392584	7.63302
ADRB2	ZINC000000556328	7.38238
ADRB2	ZINC000000004076	8.73057
ADRB2	ZINC000000158506	7.18735
ADRB2	ZINC000000217097	7.36013
ADRB2	ZINC000000036162	7.99994
ADRB2	ZINC000000456677	8.49999
ADRB2	ZINC000000221550	7.7107
ADRB2	ZINC000000001990	7.31113
ADRB2	ZINC000000056779	6.14792
ADRB2	ZINC000000009712	6.32611
ADRB2	ZINC000000207082	7.64802
ADRB2	ZINC000000038956	7.97083
ADRB2	ZINC000000391931	7.28908
ADRB2	ZINC000000139370	7.34637
ADRB2	ZINC000000296444	6.44984
ADRB2	ZINC000000050683	7.67503
ADRB2	ZINC000000203531	8.18515
ADRB2	ZINC000000004439	8.09826
ADRB2	ZINC000000027944	8.39766
ADRB2	ZINC000000107333	8.10202
ADRB2	ZINC000000028349	8.68885
ADRB2	CHEMBL6913	8.46634
ADRB2	ZINC000006879334	7.1437
ADRB2	ZINC000000004152	8.06588
ADRB2	ZINC000000034276	7.33015
ADRB2	ZINC000000215739	7.24983
ADRB2	ZINC000000002020	7.49072
ADRB2	ZINC000000125006	7.53347
ADRB2	ZINC000000409542	8.22181
ADRB2	ZINC000000054272	7.70301
ADRB2	ZINC000000217453	7.71671
ADRB2	ZINC000000300559	8.52435
ADRB2	ZINC000000385643	9.06438
ADRB2	ZINC000000224812	8.04805
ADRB2	ZINC000000185570	6.90503
ADRB2	ZINC000000079148	7.22283
ADRB2	ZINC000000599401	7.96103
ADRB2	ZINC000000212267	8.67447
ADRB2	ZINC000000036113	7.35722
ADRB2	ZINC000000383118	7.94635
ADRB2	ZINC000000210755	7.1726
ADRB2	ZINC000000248343	8.1741
ADRB2	ZINC000000306292	7.85663
ADRB2	ZINC000000163128	6.84946
ADRB2	ZINC000000389055	7.57732
ADRB2	ZINC000000401330	8.01628
ADRB2	ZINC000000335495	6.11953
ADRB2	ZINC000000279568	8.74076
ADRB2	ZINC000000160590	6.85275
ADRB2	ZINC000000116170	6.50514
ADRB2	ZINC000000053017	7.78317
ADRB2	ZINC000000309293	7.42105
ADRB2	ZINC000000244260	7.74918
ADRB2	ZINC000000005163	6.78633
ADRB2	ZINC000000044517	7.5785
ADRB2	ZINC000000603138	8.84327
ADRB2	ZINC000000236466	8.40526
ADRB2	ZINC000000090524	8.1194
ADRB2	ZINC000000029694	8.16245
ADRB2	ZINC000000268253	8.20018
ADRB2	ZINC000000007275	8.55572
ADRB2	ZINC000000174645	7.08538
ADRB2	ZINC000000199823	7.67164
ADRB2	ZINC000000033217	8.1245
ADRB2	ZINC000000110086	7.80683
ADRB2	ZINC000000070645	6.97349
ADRB2	ZINC000000127739	7.35394
ADRB2	ZINC000000021689	8.3734
ADRB2	ZINC000000142616	7.91507
ADRB2	ZINC000000193381	7.01053
ADRB2	ZINC000000343988	8.41291
ADRB2	ZINC000000041311	7.98125
ADRB2	ZINC000000401746	7.17598
ADRB2	ZINC000000023860	7.14102
ADRB2	ZINC000000536063	7.9599
ADRB2	ZINC000000561559	8.63113
ADRB2	ZINC000000041532	7.11924
ADRB2	ZINC000000384559	7.84717
ADRB2	ZINC000000032893	7.27612
ADRB2	ZINC000000271507	7.78019
ADRB2	ZINC000000004120	7.06021
ADRB2	ZINC000000080635	6.32389
ADRB2	ZINC000000062422	7.64875
ADRB2	ZINC000000216929	7.9427
ADRB2	ZINC000000260971	8.3367
ADRB2	ZINC000000392059	6.47826
ADRB2	ZINC000000189060	7.44504
ADRB2	ZINC000000313662	7.71486
ADRB2	ZINC000000001405	8.07694
ADRB2	ZINC000000153689	8.64898
ADRB2	ZINC000000157975	4.97079
ADRB2	ZINC000000140739	7.22876
ADRB2	ZINC000000056949	7.75495
ADRB2	ZINC000000145162	8.28786
ADRB2	ZINC000000128537	7.24722
ADRB2	CHEMBL1083669	7.68893
ADRB2	ZINC000000026491	7.98497
ADRB2	ZINC000000113464	7.63526
ADRB2	ZINC000000036650	6.10831
ADRB2	ZINC000000392299	6.49094
ADRB2	ZINC000000538550	8.00082
ADRB2	ZINC000000037204	7.97483
ADRB2	ZINC000000093761	7.63894
ADRB2	ZINC000000332312	8.278
ADRB2	CHEMBL1082501	8.79884
ADRB2	ZINC000000014087	6.1551
ADRB2	ZINC000000195689	7.29923
ADRB2	ZINC000000084266	7.01726
ADRB2	ZINC000000623463	8.37991
ADRB2	ZINC000000255176	8.36229
ADRB2	ZINC000000027201	8.40142
ADRB2	ZINC000000096632	8.14334
ADRB2	ZINC000000000559	6.84262
ADRB2	ZINC000000000728	8.28462
ADRB2	ZINC000000036016	7.29986
ADRB2	ZINC000000080522	7.5341
ADRB2	ZINC000000021241	6.19999
ADRB2	ZINC000000286961	6.58102
ADRB2	ZINC000000147657	7.68378
ADRB2	ZINC000000123377	6.57548
ADRB2	ZINC000000389483	5.014
ADRB2	ZINC000000221604	8.68637
ADRB2	ZINC000000066462	6.60217
ADRB2	ZINC000000499170	8.41353
ADRB2	ZINC000000052926	6.45358
ADRB2	ZINC000000239238	7.5112
ADRB2	ZINC000000096829	7.45825
ADRB2	ZINC000000021911	8.69978
ADRB2	ZINC000054511216	7.33196
ADRB2	ZINC000000004739	7.71955
ADRB2	ZINC000000000092	7.2648
ADRB2	ZINC000000172354	8.08062
ADRB2	ZINC000000028372	8.09458
ADRB2	ZINC000000364617	7.7194
ADRB2	ZINC000000060396	5.92364
ADRB2	ZINC000000540748	8.22275
ADRB2	ZINC000000030319	7.83467
ADRB2	ZINC000000343975	8.75277
ADRB2	ZINC000000186879	7.85948
ADRB2	ZINC000000003961	8.47856
ADRB2	ZINC000000236345	6.98778
ADRB2	ZINC000000215305	7.62251
ADRB2	ZINC000000205644	7.57114
ADRB2	ZINC000000026363	8.08408
ADRB2	ZINC000000049943	7.68525
ADRB2	ZINC000000183431	7.89876
ADRB2	ZINC000000094123	6.05269
ADRB2	ZINC000000006157	8.10517
ADRB2	ZINC000000269666	7.30497
ADRB2	ZINC000000154561	7.0314
ADRB2	ZINC000000042755	8.36175
ADRB2	ZINC000000040866	7.93874
ADRB2	ZINC000000047099	7.13931
ADRB2	ZINC000000095989	8.22105
ADRB2	ZINC000000152068	8.01777
ADRB2	ZINC000000033301	7.2591
ADRB2	ZINC000000035919	7.97153
ADRB2	ZINC000000250981	7.35975
ADRB2	ZINC000000316569	7.45425
ADRB2	ZINC000000394095	4.95931
ADRB2	ZINC000000072611	8.2026
ADRB2	ZINC000000269317	6.95458
ADRB2	ZINC000000255177	7.54939
ADRB2	ZINC000000375165	6.98712
ADRB2	ZINC000000110953	7.29173
ADRB2	ZINC000000185755	6.98259
ADRB2	ZINC000000019654	8.38594
ADRB2	ZINC000000037894	7.58654
ADRB2	ZINC000000009158	8.80383
ADRB2	ZINC000000300506	7.52691
ADRB2	ZINC000000468973	7.78092
ADRB2	ZINC000000029320	7.29771
ADRB2	ZINC000000024367	8.18688
ADRB2	ZINC000000080516	7.69683
ADRB2	ZINC000000170280	7.20624
ADRB2	ZINC000000279803	8.36026
ADRB2	ZINC000000331443	7.26168
ADRB2	ZINC000000193567	7.52221
ADRB2	ZINC000000242347	5.94837
ADRB2	ZINC000000066076	7.001
ADRB2	ZINC000000021817	7.87167
ADRB2	ZINC000000383091	7.74304
ADRB2	ZINC000000000604	7.63685
ADRB2	ZINC000000163117	8.8293
ADRB2	ZINC000000440571	7.1126
ADRB2	ZINC000000033452	7.70308
ADRB2	ZINC000000464157	8.21457
ADRB2	ZINC000000665788	8.33702
ADRB2	ZINC000000117589	7.7569
ADRB2	ZINC000000183393	7.40699
ADRB2	ZINC000000237786	7.36999
ADRB2	ZINC000000282514	7.27771
ADRB2	ZINC000000074815	6.7723
ADRB2	ZINC000000056296	8.27405
ADRB2	ZINC000000245523	7.60916
ADRB2	ZINC000000176488	7.6554
ADRB2	ZINC000000009291	8.08909
ADRB2	ZINC000000000924	8.3908
ADRB2	ZINC000000030371	6.77831
ADRB2	ZINC000000213230	6.86627
ADRB2	ZINC000000005235	8.04324
ADRB2	ZINC000000074875	8.56914
ADRB2	ZINC000000047329	5.29034
ADRB2	ZINC000000140735	7.81371
ADRB2	ZINC000000415873	8.17116
ADRB2	ZINC000000071375	7.40927
ADRB2	ZINC000000418540	7.23977
ADRB2	ZINC000000185685	7.14086
ADRB2	ZINC000000044051	7.30303
ADRB2	ZINC000000150294	8.01207
ADRB2	ZINC000000130612	7.78867
ADRB2	ZINC000000122851	8.97114
ADRB2	ZINC000000018551	7.74294
ADRB2	ZINC000000036218	6.96504
ADRB2	ZINC000000082238	8.29424
ADRB2	ZINC000000159833	6.82266
ADRB2	ZINC000000347683	7.80256
ADRB2	ZINC000000000865	7.11352
ADRB2	ZINC000000013938	8.16506
ADRB2	ZINC000000049561	8.67225
ADRB2	ZINC000000001659	8.00164
ADRB2	ZINC000000220427	8.58692
ADRB2	ZINC000000241257	7.60938
ADRB2	ZINC000000113428	7.26213
ADRB2	ZINC000000154506	8.58858
ADRB2	ZINC000000041806	8.04054
ADRB2	ZINC000000023691	8.02566
ADRB2	ZINC000000010546	8.35632
ADRB2	ZINC000000039523	6.39384
ADRB2	ZINC000000310193	7.84467
ADRB2	ZINC000000325885	7.97128
ADRB2	ZINC000000347658	8.41023
ADRB2	ZINC000000157211	7.62511
ADRB2	ZINC000000042471	8.1513
ADRB2	ZINC000000062606	8.35714
ADRB2	ZINC000000004088	8.46185
ADRB2	ZINC000006567673	8.30422
ADRB2	ZINC000000208239	7.0817
ADRB2	ZINC000000040834	6.78946
ADRB2	ZINC000000030052	7.79723
ADRB2	ZINC000000089244	6.82804
ADRB2	ZINC000000272731	7.94417
ADRB2	CHEMBL29141	6.12556
ADRB2	ZINC000000037999	8.3969
ADRB2	ZINC000000239065	8.18706
ADRB2	ZINC000000154415	5.56344
ADRB2	ZINC000000019950	7.0046
ADRB2	ZINC000000051138	7.11358
ADRB2	ZINC000000155106	5.03842
ADRB2	ZINC000000009161	6.71585
ADRB2	CHEMBL513389	7.95649
ADRB2	ZINC000000353156	7.58581
ADRB2	ZINC000000617081	8.4851
ADRB2	ZINC000000020251	8.11264
ADRB2	ZINC000000025958	8.71636
ADRB2	ZINC000000337629	8.06925
ADRB2	ZINC000000317243	8.3474
ADRB2	ZINC000000146028	7.25384
ADRB2	ZINC000000171758	6.89934
ADRB2	ZINC000000331329	8.20591
ADRB2	ZINC000000009782	7.36486
ADRB2	ZINC000000141560	7.39946
ADRB2	ZINC000000052243	7.84544
ADRB2	ZINC000000017446	8.59328
ADRB2	ZINC000000598506	8.41763
ADRB2	ZINC000000270644	6.63966
ADRB2	ZINC000000019388	6.58758
ADRB2	ZINC000000004346	8.08087
ADRB2	ZINC000000082118	8.04613
ADRB2	ZINC000000040970	7.28992
ADRB2	ZINC000000029310	7.44794
ADRB2	ZINC000000035277	8.10926
ADRB2	ZINC000000128023	6.43709
ADRB2	ZINC000000032086	7.63791
ADRB2	ZINC000000604739	7.78877
ADRB2	ZINC000000066064	6.34425
ADRB2	ZINC000000129803	7.70895
ADRB2	ZINC000000020873	8.58505
ADRB2	ZINC000000132448	6.68458
ADRB2	ZINC000000044032	8.33444
ADRB2	ZINC000000021672	7.25895
ADRB2	ZINC000000057200	7.334
ADRB2	ZINC000000623597	8.84483
ADRB2	ZINC000000129239	7.25376
ADRB2	ZINC000000010484	7.56106
ADRB2	ZINC000000518941	6.64167
ADRB2	ZINC000000000465	8.25673
ADRB2	ZINC000000161368	8.79304
ADRB2	ZINC000000280041	8.74564
ADRB2	ZINC000000527387	7.70518
ADRB2	ZINC000000144261	6.53167
ADRB2	ZINC000000032812	8.37395
ADRB2	ZINC000000186665	7.97447
ADRB2	ZINC000000166223	7.33794
ADRB2	ZINC000000529632	8.02508
ADRB2	ZINC000000020257	6.84288
ADRB2	ZINC000000471721	7.97721
ADRB2	ZINC000000006806	8.25904
ADRB2	ZINC000000481630	7.95027
ADRB2	ZINC000000022719	8.11024
ADRB2	ZINC000002554967	7.57221
ADRB2	ZINC000000066637	8.40122
ADRB2	ZINC000000347518	6.22937
ADRB2	ZINC000000181384	7.87199
ADRB2	ZINC000000280142	7.30603
ADRB2	ZINC000000488194	7.98294
ADRB2	ZINC000000408972	7.85919
ADRB2	ZINC000000278001	8.04782
ADRB2	ZINC000000158717	7.29502
ADRB2	ZINC000000158714	7.50439
ADRB2	ZINC000000206759	7.53666
ADRB2	ZINC000000171571	7.86055
ADRB2	ZINC000000022789	8.34778
ADRB2	ZINC000000208480	7.11535
ADRB2	ZINC000000352593	7.4433
ADRB2	ZINC000000001693	6.4998
ADRB2	ZINC000000410845	8.41794
ADRB2	ZINC000000573513	7.16913
ADRB2	ZINC000000088446	6.60164
ADRB2	ZINC000000005108	8.55391
ADRB2	ZINC000000147102	7.28773
ADRB2	ZINC000000485912	7.18797
ADRB2	ZINC000000008028	7.20549
ADRB2	ZINC000000005064	7.19067
ADRB2	ZINC000000387211	7.29324
ADRB2	ZINC000000084056	7.69572
ADRB2	ZINC000000074228	8.27883
ADRB2	ZINC000000389291	7.7087
ADRB2	ZINC000000408482	5.75998
ADRB2	ZINC000000236337	8.17434
ADRB2	ZINC000000152795	6.21905
ADRB2	ZINC000000163524	7.55929
ADRB2	ZINC000000221944	8.01995
ADRB2	ZINC000000410942	8.53008
ADRB2	ZINC000000219351	7.34379
ADRB2	ZINC000000369172	6.5282
ADRB2	ZINC000000402956	5.50375
ADRB2	ZINC000000001048	8.21234
ADRB2	ZINC000000081399	7.12521
ADRB2	ZINC000000035367	7.33757
ADRB2	ZINC000000029547	7.49678
ADRB2	ZINC000000078979	8.99095
ADRB2	ZINC000000026886	7.77298
ADRB2	ZINC000000525679	7.81043
ADRB2	ZINC000000124266	7.59462
ADRB2	ZINC000000000287	8.38383
ADRB2	ZINC000000343085	7.58398
ADRB2	ZINC000000094217	7.69559
ADRB2	ZINC000000030906	7.5003
ADRB2	ZINC000000262190	7.66915
ADRB2	ZINC000000196210	6.97111
ADRB2	ZINC000000006844	7.50292
ADRB2	ZINC000000124554	7.36554
ADRB2	ZINC000000195342	7.27054
ADRB2	ZINC000000384348	8.53806
ADRB2	ZINC000000537940	8.31005
ADRB2	ZINC000000139843	8.08789
ADRB2	ZINC000000240227	6.76392
ADRB2	ZINC000000157963	6.51423
ADRB2	ZINC000000051515	7.867
ADRB2	ZINC000000140231	8.49427
ADRB2	ZINC000000026795	8.71137
ADRB2	ZINC000000159418	7.65282
ADRB2	ZINC000029040614	9.09626
ADRB2	ZINC000000099267	8.64608
ADRB2	ZINC000000001884	8.09674
ADRB2	ZINC000000121686	7.35774
ADRB2	ZINC000000102157	8.33593
ADRB2	ZINC000000347523	6.20967
ADRB2	ZINC000000069861	8.44109
ADRB2	ZINC000000203765	8.11769
ADRB2	ZINC000000021828	7.83096
ADRB2	ZINC000000207022	8.90009
ADRB2	ZINC000000003173	7.98307
ADRB2	ZINC000000241080	8.17788
ADRB2	ZINC000000163059	8.10071
ADRB2	ZINC000000383044	6.0921
ADRB2	ZINC000000004413	7.36939
ADRB2	ZINC000000139953	7.50366
ADRB2	ZINC000000086386	7.40244
ADRB2	ZINC000000313334	7.92631
ADRB2	ZINC000000623070	8.94941
ADRB2	ZINC000000108334	7.9136
ADRB2	ZINC000000316374	8.26732
ADRB2	ZINC000000101724	6.64082
ADRB2	ZINC000000029179	7.9423
ADRB2	ZINC000000157475	8.24876
ADRB2	ZINC000000183460	8.71247
ADRB2	ZINC000000045021	7.57067
ADRB2	ZINC000000203665	7.58411
ADRB2	ZINC000000238374	6.79354
ADRB2	ZINC000000158907	6.54884
ADRB2	ZINC000000191928	8.34489
ADRB2	ZINC000000140958	7.65608
ADRB2	ZINC000000006514	7.46145
ADRB2	ZINC000000191036	8.25365
ADRB2	ZINC000011957151	7.28291
ADRB2	ZINC000000160074	7.31478
ADRB2	ZINC000000342347	8.20308
ADRB2	ZINC000000136719	7.73903
ADRB2	CHEMBL140908	7.74811
ADRB2	ZINC000000307233	7.93864
ADRB2	ZINC000000171856	6.96866
ADRB2	ZINC000000447315	8.58227
ADRB2	ZINC000000009714	6.69305
ADRB2	ZINC000000380806	7.71446
ADRB2	ZINC000000027631	7.9657
ADRB2	ZINC000000004847	7.53391
ADRB2	ZINC000000027426	6.49371
ADRB2	ZINC000000055886	7.12918
ADRB2	ZINC000000033151	7.63221
ADRB2	ZINC000000237196	7.93865
ADRB2	ZINC000000041651	7.99329
ADRB2	ZINC000000035687	7.76785
ADRB2	ZINC000000652166	8.46717
ADRB2	ZINC000000300586	8.09668
ADRB2	ZINC000000357612	9.0921
ADRB2	ZINC000000001857	7.77899
ADRB2	ZINC000000156000	8.45284
ADRB2	ZINC000000066372	8.2602
ADRB2	ZINC000000261485	8.33695
ADRB2	ZINC000000188469	7.84187
ADRB2	ZINC000000005617	6.71643
ADRB2	ZINC000000002307	6.93245
ADRB2	ZINC000000207624	7.05461
ADRB2	ZINC000000300300	7.28736
ADRB2	ZINC000000335004	6.50621
ADRB2	ZINC000000186985	7.51742
ADRB2	ZINC000000021868	7.86074
ADRB2	ZINC000000258982	7.79705
ADRB2	ZINC000000268723	8.11567
ADRB2	ZINC000000393588	6.29111
ADRB2	ZINC000000120735	8.46718
ADRB2	ZINC000000349373	6.44344
ADRB2	ZINC000000167457	7.08486
ADRB2	ZINC000000610376	8.47287
ADRB2	ZINC000000080910	7.055
ADRB2	ZINC000000142726	8.47481
ADRB2	ZINC000000076997	8.89813
ADRB2	ZINC000000127784	7.90643
ADRB2	ZINC000000404160	7.1642
ADRB2	ZINC000000018357	7.7911
ADRB2	ZINC000000042939	6.68787
ADRB2	ZINC000000275257	7.92965
ADRB2	ZINC000000189997	8.31771
ADRB2	ZINC000000122782	8.40363
ADRB2	ZINC000000159566	8.08283
ADRB2	ZINC000000255276	7.61447
ADRB2	ZINC000000334738	7.81127
ADRB2	ZINC000000072749	7.52477
ADRB2	ZINC000000422369	6.94114
ADRB2	ZINC000000582600	7.39408
ADRB2	ZINC000000337568	7.88046
ADRB2	ZINC000000007594	8.06828
ADRB2	ZINC000000005703	6.66866
ADRB2	ZINC000000000038	6.67459
ADRB2	ZINC000000033507	7.5576
ADRB2	ZINC000000001410	7.75244
ADRB2	ZINC000000483671	7.27937
ADRB2	ZINC000000032420	7.38608
ADRB2	ZINC000000069597	7.89768
ADRB2	ZINC000000089254	7.3348
ADRB2	ZINC000000485621	7.86966
ADRB2	ZINC000000246273	7.07487
ADRB2	ZINC000000202023	7.68463
ADRB2	ZINC000000479285	7.0403
ADRB2	ZINC000000013497	7.35494
ADRB2	ZINC000000072202	7.58149
ADRB2	ZINC000000435062	8.62161
ADRB2	ZINC000000163689	5.17844
ADRB2	ZINC000000051739	6.95795
ADRB2	ZINC000000057623	6.47185
ADRB2	ZINC000000028973	8.33629
ADRB2	ZINC000000163105	7.2952
ADRB2	ZINC000000410873	8.08379
ADRB2	ZINC000000488961	8.27861
ADRB2	ZINC000000000830	7.33847
ADRB2	ZINC000000210059	7.64361
ADRB2	ZINC000000000915	7.49867
ADRB2	ZINC000000150093	7.24914
ADRB2	ZINC000000045187	7.74285
ADRB2	ZINC000000271643	7.44407
ADRB2	ZINC000000170381	6.01841
ADRB2	ZINC000000457007	6.76798
ADRB2	ZINC000000062254	6.69877
ADRB2	CHEMBL1094785	8.11453
ADRB2	ZINC000000230348	7.50451
ADRB2	ZINC000000005314	8.25345
ADRB2	ZINC000000093329	8.27103
ADRB2	ZINC000000023545	7.7892
ADRB2	ZINC000000415631	7.0583
ADRB2	ZINC000000036238	8.53329
ADRB2	ZINC000000298732	7.04039
ADRB2	ZINC000000274361	6.88048
ADRB2	ZINC000000030161	7.01337
ADRB2	ZINC000000139150	6.94958
ADRB2	ZINC000000029602	7.55544
ADRB2	ZINC000000031482	7.18576
ADRB2	ZINC000000417740	7.52459
ADRB2	ZINC000000521510	7.91024
ADRB2	ZINC000000347888	8.1411
ADRB2	ZINC000003599734	7.03083
ADRB2	ZINC000000000487	6.55092
ADRB2	ZINC000020401617	7.21104
ADRB2	ZINC000000406271	7.07274
ADRB2	ZINC000000006201	8.25068
ADRB2	ZINC000000110415	8.24409
ADRB2	ZINC000000071831	7.06577
ADRB2	ZINC000000489063	8.25357
ADRB2	ZINC000000024307	8.57228
ADRB2	ZINC000000336721	7.04238
ADRB2	ZINC000000162705	8.21377
ADRB2	ZINC000000092195	7.6117
ADRB2	ZINC000000374248	5.91753
ADRB2	ZINC000000177132	8.03043
ADRB2	ZINC000000159665	7.16432
ADRB2	ZINC000000117500	6.86237
ADRB2	ZINC000000086384	6.96666
ADRB2	ZINC000000027991	7.87481
ADRB2	ZINC000000040070	7.59281
ADRB2	ZINC000000403036	6.31384
ADRB2	ZINC000000496266	6.80165
ADRB2	ZINC000000162673	7.78914
ADRB2	ZINC000000110981	8.62078
ADRB2	ZINC000000126782	7.17987
ADRB2	ZINC000000623553	7.55512
ADRB2	ZINC000006091546	8.04424
ADRB2	ZINC000000255157	8.5886
ADRB2	ZINC000000161946	7.39567
ADRB2	ZINC000000028969	8.3405
ADRB2	ZINC000000010465	7.31971
ADRB2	ZINC000000051560	8.25538
ADRB2	ZINC000000036895	8.22848
ADRB2	ZINC000000011544	7.81334
ADRB2	ZINC000000182234	8.11325
ADRB2	ZINC000000278275	6.56816
ADRB2	ZINC000000140713	7.69382
ADRB2	ZINC000000407012	4.63916
ADRB2	ZINC000000139845	6.99264
ADRB2	ZINC000000608008	8.68238
ADRB2	ZINC000000209631	7.83376
ADRB2	ZINC000000032541	7.73886
ADRB2	ZINC000000161651	7.77485
ADRB2	ZINC000000005895	8.53995
ADRB2	ZINC000000005298	8.51922
ADRB2	ZINC000000296167	7.19638
ADRB2	ZINC000000026559	9.28991
ADRB2	ZINC000000000137	8.00496
ADRB2	ZINC000000239811	8.26897
ADRB2	ZINC000000153953	7.12994
ADRB2	CHEMBL42895	8.23852
ADRB2	ZINC000668225720	7.4631
ADRB2	ZINC000000175409	7.48452
ADRB2	ZINC000000000754	8.0774
ADRB2	ZINC000000113750	7.76827
ADRB2	ZINC000000259100	8.09607
ADRB2	ZINC000000506409	7.67331
ADRB2	ZINC000000001136	8.1254
ADRB2	ZINC000000206924	7.10727
ADRB2	ZINC000000008827	7.57169
ADRB2	ZINC000000057099	6.36665
ADRB2	ZINC000020247714	7.02669
ADRB2	ZINC000000098738	7.86551
ADRB2	ZINC000000360078	6.43033
ADRB2	ZINC000000109209	7.24801
ADRB2	ZINC000000387384	8.60599
ADRB2	ZINC000000015525	8.50457
ADRB2	ZINC000000001314	7.75902
ADRB2	ZINC000000010761	7.5525
ADRB2	ZINC000000003765	7.94717
ADRB2	ZINC000000061722	7.90844
ADRB2	ZINC000000156852	6.57516
ADRB2	ZINC000000042291	7.04831
ADRB2	ZINC000000020287	6.76902
ADRB2	ZINC000000217823	7.50429
ADRB2	ZINC000000286806	6.25288
ADRB2	ZINC000000035636	7.60797
ADRB2	ZINC000000240923	8.11356
ADRB2	ZINC000000074377	6.9836
ADRB2	ZINC000000117348	8.30235
ADRB2	ZINC000000124441	7.33957
ADRB2	ZINC000000000457	5.16412
ADRB2	ZINC000000045167	7.92901
ADRB2	ZINC000000186208	8.06054
ADRB2	ZINC000000548452	7.95829
ADRB2	ZINC000000138303	6.98153
ADRB2	ZINC000000000961	8.20753
ADRB2	ZINC000000150257	7.99776
ADRB2	ZINC000000085820	7.97023
ADRB2	ZINC000000176362	7.06101
ADRB2	ZINC000000492531	7.12743
ADRB2	ZINC000000024559	7.84128
ADRB2	ZINC000000073447	8.03085
ADRB2	ZINC000000006766	8.48898
ADRB2	ZINC000000161623	7.72312
ADRB2	ZINC000000000638	7.19563
ADRB2	ZINC000000410466	7.85822
ADRB2	ZINC000000082886	7.89511
ADRB2	ZINC000000333229	7.13685
ADRB2	ZINC000000217641	8.05277
ADRB2	ZINC000000198573	8.93629
ADRB2	ZINC000000236099	7.9122
ADRB2	ZINC000000080404	7.06932
ADRB2	ZINC000000041491	7.74822
ADRB2	ZINC000000216059	7.73568
ADRB2	ZINC000000158886	5.94611
ADRB2	ZINC000000251665	7.04523
ADRB2	ZINC000000031331	7.7311
ADRB2	ZINC000000057262	7.97806
ADRB2	ZINC000000038580	8.25979
ADRB2	ZINC000000594687	8.43439
ADRB2	ZINC000000044344	8.03688
ADRB2	ZINC000000031566	8.09175
ADRB2	ZINC000000000614	8.32376
ADRB2	ZINC000000137539	7.60786
ADRB2	ZINC000000031868	8.1388
ADRB2	ZINC000000616977	7.29918
ADRB2	ZINC000000622478	8.47879
ADRB2	ZINC000023541980	7.45151
ADRB2	ZINC000000492442	7.56102
ADRB2	ZINC000000120144	6.46116
ADRB2	ZINC000000314343	7.69867
ADRB2	ZINC000000236163	8.83679
ADRB2	ZINC000000124317	7.16767
ADRB2	ZINC000000110326	6.99085
ADRB2	ZINC000000005501	7.93819
ADRB2	ZINC000000261563	8.58411
ADRB2	ZINC000000016483	8.01671
ADRB2	ZINC000000278813	8.0632
ADRB2	ZINC000000067619	7.38076
ADRB2	ZINC000000110724	7.93133
ADRB2	ZINC000000134398	7.30737
ADRB2	ZINC000000040793	7.73416
ADRB2	ZINC000000111488	7.91581
ADRB2	ZINC000000203677	8.09326
ADRB2	ZINC000013732685	6.72498
ADRB2	ZINC000000032115	7.92788
ADRB2	ZINC000000040749	7.42201
ADRB2	ZINC000000220176	8.24121
ADRB2	ZINC000000279502	8.40538
ADRB2	ZINC000000119391	7.74218
ADRB2	ZINC000000057629	7.18321
ADRB2	ZINC000000398740	7.59592
ADRB2	ZINC000000001873	8.69934
ADRB2	ZINC000000170378	7.03894
ADRB2	ZINC000000181377	8.12384
ADRB2	ZINC000000083942	5.66633
ADRB2	ZINC000000093626	6.63536
ADRB2	ZINC000000159225	8.32632
ADRB2	ZINC000000010804	7.33257
ADRB2	ZINC000000001900	7.07134
ADRB2	ZINC000000090476	7.7143
ADRB2	ZINC000000520249	8.42422
ADRB2	CHEMBL509336	7.30648
ADRB2	ZINC000000023433	8.44227
ADRB2	ZINC000000057204	7.56549
ADRB2	ZINC000000001790	8.16466
ADRB2	ZINC000000084099	8.25466
ADRB2	CHEMBL37235	8.33625
ADRB2	ZINC000000017086	8.24932
ADRB2	ZINC000000073403	8.63514
ADRB2	ZINC000000259006	6.48128
ADRB2	ZINC000000224521	8.01316
ADRB2	ZINC000000018395	8.34041
ADRB2	ZINC000000000426	7.8637
ADRB2	ZINC000000155132	7.23385
ADRB2	ZINC000000014043	7.08777
ADRB2	ZINC000000001238	8.40315
ADRB2	ZINC000000121067	8.33984
ADRB2	ZINC000000005883	8.11767
ADRB2	ZINC000000249839	7.41134
ADRB2	ZINC000000052698	7.62266
ADRB2	ZINC000000538006	9.0871
ADRB2	ZINC000000165089	8.08607
ADRB2	ZINC000000001095	6.38426
ADRB2	ZINC000000403544	7.76624
ADRB2	ZINC000000160141	7.01745
ADRB2	ZINC000000285928	8.00805
ADRB2	ZINC000000201209	7.89662
ADRB2	ZINC000000020046	7.57827
ADRB2	ZINC000000189009	7.69936
ADRB2	ZINC000000250411	7.54382
ADRB2	ZINC000000093918	8.48096
ADRB2	ZINC000000240189	7.87251
ADRB2	ZINC000000423479	8.28043
ADRB2	ZINC000000227139	7.94666
ADRB2	ZINC000000141881	7.87254
ADRB2	ZINC000000219618	7.92557
ADRB2	ZINC000000292277	7.64105
ADRB2	ZINC000000018079	6.81572
ADRB2	ZINC000000040100	7.27266
ADRB2	ZINC000000038405	7.49391
ADRB2	ZINC000000186858	7.53893
ADRB2	ZINC000000110011	8.25481
ADRB2	ZINC000049181470	7.72875
ADRB2	ZINC000000052013	8.30476
ADRB2	ZINC000000000886	7.30377
ADRB2	ZINC000000537987	9.41843
ADRB2	ZINC000000186853	7.14211
ADRB2	ZINC000000315791	8.4991
ADRB2	ZINC000000000294	7.31934
ADRB2	ZINC000000023188	8.52949
ADRB2	ZINC000000202062	7.35066
ADRB2	ZINC000000200068	8.21218
ADRB2	ZINC000000027893	8.30794
ADRB2	ZINC000000213540	8.3909
ADRB2	ZINC000000083917	7.06399
ADRB2	ZINC000000622227	8.00263
ADRB2	ZINC000000214159	7.0908
ADRB2	ZINC000000032660	6.22537
ADRB2	ZINC000000143895	8.8799
ADRB2	ZINC000000014895	6.57325
ADRB2	ZINC000000024590	8.04555
ADRB2	ZINC000000031603	8.32034
ADRB2	ZINC000000001348	6.33002
ADRB2	ZINC000000143705	7.76502
ADRB2	ZINC000000216558	8.461
ADRB2	ZINC000000212804	7.59695
ADRB2	ZINC000000537818	9.14644
ADRB2	ZINC000000159611	6.96361
ADRB2	ZINC000000246559	8.40016
ADRB2	CHEMBL229401	8.10287
ADRB2	ZINC000000183464	8.21563
ADRB2	ZINC000000259445	7.25754
ADRB2	ZINC000000183295	8.20569
ADRB2	ZINC000000073771	7.51332
ADRB2	ZINC000000172102	7.88165
ADRB2	ZINC000000004609	7.36817
ADRB2	ZINC000000191582	6.83942
ADRB2	ZINC000000386939	8.16055
ADRB2	ZINC000000156772	7.2372
ADRB2	ZINC000000638562	8.46027
ADRB2	ZINC000000044124	7.87872
ADRB2	ZINC000000353118	8.21135
ADRB2	ZINC000000225690	7.50292
ADRB2	ZINC000000117014	7.05892
ADRB2	ZINC000000439835	6.86881
ADRB2	ZINC000000312855	8.28837
ADRB2	ZINC000000013458	8.34173
ADRB2	ZINC000000038980	8.20182
ADRB2	ZINC000000122268	8.33105
ADRB2	ZINC000000270660	7.34878
ADRB2	ZINC000000246936	7.91618
ADRB2	ZINC000000621861	8.50311
ADRB2	ZINC000000171850	7.75185
ADRB2	ZINC000000086838	6.81873
ADRB2	ZINC000000255515	7.19178
ADRB2	ZINC000000525465	6.81996
ADRB2	ZINC000000030417	6.43862
ADRB2	ZINC000000033998	6.82099
ADRB2	ZINC000000032307	8.63645
ADRB2	ZINC000000053073	8.18152
ADRB2	ZINC000000000663	7.46585
ADRB2	ZINC000000156299	6.69161
ADRB2	ZINC000000170720	8.26716
ADRB2	ZINC000000109220	8.41373
ADRB2	ZINC000000133240	8.013
ADRB2	ZINC000000051300	8.05956
ADRB2	ZINC000000280529	7.04746
ADRB2	ZINC000000137811	7.6384
ADRB2	CHEMBL57185	8.07435
ADRB2	ZINC000000009708	6.67024
ADRB2	ZINC000000000556	6.53357
ADRB2	ZINC000000045633	8.29978
ADRB2	ZINC000000213479	7.0182
ADRB2	ZINC000000011930	7.71924
ADRB2	ZINC000000002195	7.7516
ADRB2	ZINC000000002203	8.61274
ADRB2	ZINC000000007988	7.52306
ADRB2	ZINC000000022066	8.01467
ADRB2	ZINC000000169809	7.19236
ADRB2	ZINC000000243669	7.39242
ADRB2	ZINC000000036303	7.89697
ADRB2	ZINC000000413524	8.21876
ADRB2	ZINC000000068770	8.04913
ADRB2	ZINC000000212686	6.92773
ADRB2	ZINC000000037913	8.83772
ADRB2	ZINC000000055146	6.7587
ADRB2	ZINC000000581262	7.14829
ADRB2	CHEMBL138276	8.86906
ADRB2	ZINC000000021695	7.32894
ADRB2	ZINC000000064438	8.35112
ADRB2	ZINC000000398545	7.40202
ADRB2	ZINC000000027999	7.68156
ADRB2	ZINC000000358964	8.34366
ADRB2	ZINC000000383088	6.70972
ADRB2	ZINC000000015216	6.98647
ADRB2	ZINC000000218858	6.73714
ADRB2	ZINC000000389763	6.06472
ADRB2	ZINC000000034600	7.92985
ADRB2	ZINC000000103067	7.75571
ADRB2	ZINC000000156072	6.52323
ADRB2	ZINC000000066771	6.51308
ADRB2	ZINC000000018918	7.76883
ADRB2	ZINC000000182695	6.59398
ADRB2	ZINC000000174948	8.11549
ADRB2	ZINC000000028976	8.21684
ADRB2	ZINC000000007258	8.77451
ADRB2	ZINC000000000192	7.30207
ADRB2	ZINC000000043737	8.06654
ADRB2	ZINC000000162839	7.6174
ADRB2	ZINC000000051418	7.27069
ADRB2	ZINC000000029592	8.21581
ADRB2	ZINC000000330629	7.47758
ADRB2	ZINC000000004903	6.54028
ADRB2	ZINC000000299484	7.60149
ADRB2	ZINC000000154145	7.57047
ADRB2	ZINC000000153955	5.85926
ADRB2	ZINC000000035579	7.07899
ADRB2	ZINC000000268396	6.55531
ADRB2	ZINC000000089416	6.66568
ADRB2	ZINC000000538412	8.49807
ADRB2	ZINC000000139303	8.41437
ADRB2	ZINC000000019138	7.02923
ADRB2	ZINC000000477435	7.88881
ADRB2	ZINC000000088626	7.48298
ADRB2	ZINC000000612423	8.13858
ADRB2	ZINC000000152621	8.25961
ADRB2	ZINC000000111513	7.74017
ADRB2	ZINC000000389464	8.44194
ADRB2	ZINC000000265910	6.2957
ADRB2	ZINC000000196849	8.23638
ADRB2	ZINC000000053150	6.27592
ADRB2	ZINC000000184878	6.52647
ADRB2	ZINC000000001288	6.64047
ADRB2	ZINC000000029099	8.48145
ADRB2	ZINC000000366339	8.39324
ADRB2	ZINC000000217849	7.93146
ADRB2	ZINC000000039333	8.44673
ADRB2	ZINC000000001436	8.19064
ADRB2	ZINC000000000562	7.53136
ADRB2	ZINC000000487759	8.1382
ADRB2	ZINC000000030903	7.77719
ADRB2	ZINC000000033559	8.03067
ADRB2	ZINC000000041847	7.92338
ADRB2	ZINC000000008641	7.85267
ADRB2	ZINC000000057184	7.66038
ADRB2	CHEMBL513104	6.95063
ADRB2	ZINC000000037687	8.24164
ADRB2	ZINC000000026026	8.03744
ADRB2	ZINC000000049617	8.08304
ADRB2	ZINC000000307736	6.85625
ADRB2	ZINC000000008954	8.30106
ADRB2	ZINC000000351509	7.46638
ADRB2	ZINC000010898252	7.86438
ADRB2	ZINC000000291961	8.12628
ADRB2	ZINC000000015754	7.62533
ADRB2	ZINC000000057505	6.25056
ADRB2	ZINC000000403116	6.04694
ADRB2	ZINC000000041257	7.08391
ADRB2	ZINC000000156078	7.95779
ADRB2	ZINC000000468071	7.96731
ADRB2	ZINC000000031645	7.54666
ADRB2	ZINC000000446922	7.61665
ADRB2	ZINC000000522387	7.98123
ADRB2	ZINC000000174820	8.17362
ADRB2	ZINC000000385631	8.20815
ADRB2	ZINC000000360001	7.56551
ADRB2	ZINC000000029356	7.12049
ADRB2	ZINC000000299729	6.64117
ADRB2	ZINC000000064936	8.02549
ADRB2	ZINC000000002041	7.87322
ADRB2	ZINC000000439704	6.68351
ADRB2	ZINC000000053414	6.32206
ADRB2	ZINC000000262283	6.54322
ADRB2	ZINC000000155169	7.40176
ADRB2	ZINC000000598089	8.82212
ADRB2	ZINC000000662813	7.9054
ADRB2	ZINC000000139174	7.59294
ADRB2	ZINC000000003826	6.05318
ADRB2	ZINC000000592273	8.73881
ADRB2	ZINC000000608131	7.26465
ADRB2	ZINC000000153848	7.97342
ADRB2	ZINC000000103960	6.82239
ADRB2	ZINC000000146033	8.01802
ADRB2	ZINC000000207046	7.69745
ADRB2	ZINC000000071140	7.60024
ADRB2	ZINC000000000154	8.66453
ADRB2	ZINC000000203889	8.02696
ADRB2	ZINC000000387385	8.05164
ADRB2	ZINC000000017166	7.63977
ADRB2	ZINC000000406937	5.6277
ADRB2	ZINC000000532384	8.60531
ADRB2	ZINC000000262700	7.62801
ADRB2	ZINC000000073083	8.08801
ADRB2	ZINC000000199796	6.70705
ADRB2	ZINC000000057352	6.66042
ADRB2	ZINC000000277685	7.19797
ADRB2	ZINC000000105832	7.20438
ADRB2	ZINC000000066066	7.80026
ADRB2	ZINC000000165485	7.68852
ADRB2	ZINC000000091663	7.2029
ADRB2	ZINC000000407334	6.94655
ADRB2	ZINC000000265972	5.81249
ADRB2	ZINC000000202874	7.37701
ADRB2	ZINC000000180381	7.06346
ADRB2	ZINC000000260916	7.40214
ADRB2	ZINC000000481271	7.74931
ADRB2	ZINC000000251730	6.00895
ADRB2	ZINC000000316628	8.41451
ADRB2	ZINC000000135989	7.84841
ADRB2	ZINC000000049843	7.65345
ADRB2	ZINC000000623524	8.51942
ADRB2	ZINC000000203395	8.42333
ADRB2	ZINC000000027591	6.94829
ADRB2	ZINC000000051993	7.20295
ADRB2	ZINC000000003793	7.94208
ADRB2	ZINC000000000283	7.72793
ADRB2	ZINC000000017686	7.52963
ADRB2	ZINC000000081069	9.04314
ADRB2	ZINC000000032962	7.96589
ADRB2	ZINC000000015177	7.2828
ADRB2	ZINC000000253738	7.96888
ADRB2	ZINC000000027584	7.045
ADRB2	ZINC000000200703	6.93685
ADRB2	ZINC000000608027	7.52218
ADRB2	ZINC000000001182	7.97591
ADRB2	ZINC000000002068	7.64655
ADRB2	ZINC000000196482	7.75967
ADRB2	ZINC000013732661	6.82431
ADRB2	ZINC000000145426	7.76712
ADRB2	ZINC000000025572	7.45408
ADRB2	ZINC000000057339	8.08406
ADRB2	ZINC000000176865	8.26358
ADRB2	ZINC000000043455	7.35422
ADRB2	ZINC000000168530	7.25278
ADRB2	ZINC000000181425	8.32876
ADRB2	ZINC000000152365	7.66619
ADRB2	ZINC000000007943	7.81609
ADRB2	ZINC000000034330	8.32562
ADRB2	ZINC000000039613	6.161
ADRB2	ZINC000000134518	7.12476
ADRB2	ZINC000000027451	6.43515
ADRB2	ZINC000000110239	7.84747
ADRB2	ZINC000000004840	7.38764
ADRB2	ZINC000000622157	8.07214
ADRB2	ZINC000000041493	7.85405
ADRB2	ZINC000000639860	8.34443
ADRB2	ZINC000000092771	8.37836
ADRB2	ZINC000000330448	6.56429
ADRB2	ZINC000000123002	8.38881
ADRB2	ZINC000000004090	8.20432
ADRB2	ZINC000000155125	7.03022
ADRB2	ZINC000000128577	8.15975
ADRB2	ZINC000000313911	8.31154
ADRB2	ZINC000000609415	8.06799
ADRB2	ZINC000000155088	7.37234
ADRB2	ZINC000000231567	7.2317
ADRB2	ZINC000000211604	8.09376
ADRB2	ZINC000000000122	7.58202
ADRB2	ZINC000000239168	7.64627
ADRB2	ZINC000000387453	6.7118
ADRB2	ZINC000000118310	8.35141
ADRB2	ZINC000000049269	7.51746
ADRB2	ZINC000000113967	7.77882
ADRB2	ZINC000000341598	6.03764
ADRB2	ZINC000000113504	7.71801
ADRB2	ZINC000000036230	6.80115
ADRB2	ZINC000000001438	8.30888
ADRB2	ZINC000000016077	7.17283
ADRB2	ZINC000000112546	6.73529
ADRB2	ZINC000000150379	8.08433
ADRB2	ZINC000000259951	7.9626
ADRB2	ZINC000000115798	7.70213
ADRB2	ZINC000000330551	7.9461
ADRB2	ZINC000000299305	7.89117
ADRB2	ZINC000000063458	7.32593
ADRB2	ZINC000000005602	7.68579
ADRB2	ZINC000000149980	7.49635
ADRB2	ZINC000000394453	7.49214
ADRB2	ZINC000000104174	7.3142
ADRB2	ZINC000000155113	6.1568
ADRB2	ZINC000000123369	6.64784
ADRB2	ZINC000000168940	6.77646
ADRB2	ZINC000000249989	7.40118
ADRB2	ZINC000000310609	6.25068
ADRB2	ZINC000000487146	8.35454
ADRB2	ZINC000000051421	8.08218
ADRB2	ZINC000000037701	8.00695
ADRB2	ZINC000000013541	8.15288
ADRB2	ZINC000000198373	7.52347
ADRB2	ZINC000000005099	6.68978
ADRB2	ZINC000000041381	7.90122
ADRB2	ZINC000000337820	6.86666
ADRB2	ZINC000000234520	8.09167
ADRB2	ZINC000000009612	7.23588
ADRB2	ZINC000000209445	8.87508
ADRB2	ZINC000000026816	8.0253
ADRB2	ZINC000000587321	8.29826
ADRB2	ZINC000000537887	8.2945
ADRB2	ZINC000019505827	7.86468
ADRB2	ZINC000000155006	7.17787
ADRB2	ZINC000000568534	8.02848
ADRB2	ZINC000000029280	7.40566
ADRB2	ZINC000000040102	6.81161
ADRB2	ZINC000000140788	7.9152
ADRB2	ZINC000000236050	8.15021
ADRB2	ZINC000000362695	7.16484
ADRB2	ZINC000000109660	7.75096
ADRB2	ZINC000000383100	7.46136
ADRB2	ZINC000000031844	7.33558
ADRB2	ZINC000000246495	7.21815
ADRB2	ZINC000000055271	7.99927
ADRB2	ZINC000000493992	6.86919
ADRB2	ZINC000000172229	7.78091
ADRB2	ZINC000000300455	8.58575
ADRB2	ZINC000000200837	7.18308
ADRB2	ZINC000000020591	7.81879
ADRB2	ZINC000000550138	7.5329
ADRB2	ZINC000000005650	9.26203
ADRB2	ZINC000000368079	7.64888
ADRB2	ZINC000000187893	6.83473
ADRB2	ZINC000000000651	7.57508
ADRB2	ZINC000000056086	7.89276
ADRB2	ZINC000000195789	7.85239
ADRB2	ZINC000000401239	6.82517
ADRB2	ZINC000000164150	7.3407
ADRB2	ZINC000000216897	6.6147
ADRB2	ZINC000000169985	6.80465
ADRB2	ZINC000000032710	7.83938
ADRB2	ZINC000000111161	8.19088
ADRB2	ZINC000000003416	7.45315
ADRB2	ZINC000000165973	7.39236
ADRB2	ZINC000000118778	7.0516
ADRB2	ZINC000000669734	8.42433
ADRB2	ZINC000000093274	7.96561
ADRB2	ZINC000000090157	8.56148
ADRB2	ZINC000000394263	6.93921
ADRB2	ZINC000000007706	8.30354
ADRB2	ZINC000000252398	7.12846
ADRB2	ZINC000000105414	7.71499
ADRB2	ZINC000000032084	7.90351
ADRB2	ZINC000000119408	6.95694
ADRB2	ZINC000000212512	8.21069
ADRB2	ZINC000000419251	7.17294
ADRB2	ZINC000000011259	5.62592
ADRB2	ZINC000000021235	6.96906
ADRB2	ZINC000000050247	8.33373
ADRB2	ZINC000000529271	7.93916
ADRB2	ZINC000000039082	7.48237
ADRB2	ZINC000000220390	8.25832
ADRB2	ZINC000000405287	5.78952
ADRB2	ZINC000000057490	8.18945
ADRB2	ZINC000000405483	7.40577
ADRB2	ZINC000000006644	6.83856
ADRB2	ZINC000000116373	8.36644
ADRB2	ZINC000000359948	7.73699
ADRB2	ZINC000000227215	7.71939
ADRB2	ZINC000000005777	6.84689
ADRB2	ZINC000000529098	8.45989
ADRB2	ZINC000000242349	5.7222
ADRB2	ZINC000000001167	8.06104
ADRB2	ZINC000020225796	6.7531
ADRB2	ZINC000000393729	7.49985
ADRB2	ZINC000000162095	6.99949
ADRB2	ZINC000000058452	7.57201
ADRB2	ZINC000000544469	7.60727
ADRB2	ZINC000000168201	6.40223
ADRB2	ZINC000000040134	5.9335
ADRB2	ZINC000000010612	7.90529
ADRB2	ZINC000000001435	7.81266
ADRB2	ZINC000000556335	8.22388
ADRB2	ZINC000000147106	7.30978
ADRB2	ZINC000000077765	6.51551
ADRB2	ZINC000000176619	7.64575
ADRB2	ZINC000000346523	7.17127
ADRB2	ZINC000000247196	6.82634
ADRB2	ZINC000000393171	8.11187
ADRB2	ZINC000000276866	8.28041
ADRB2	ZINC000000629122	8.28127
ADRB2	ZINC000000175145	7.84508
ADRB2	ZINC000000039940	6.086
ADRB2	ZINC000000597570	7.70079
ADRB2	ZINC000000244205	6.1871
ADRB2	ZINC000000008506	7.93879
ADRB2	ZINC000000045668	7.2686
ADRB2	ZINC000005847391	8.7028
ADRB2	ZINC000000185112	6.7886
ADRB2	ZINC000000034329	6.53024
ADRB2	ZINC000000403188	6.55659
ADRB2	ZINC000000000076	6.99726
ADRB2	ZINC000000249239	5.51348
ADRB2	ZINC000000379437	8.3369
ADRB2	ZINC000000263064	8.16038
ADRB2	ZINC000000018377	5.57648
ADRB2	ZINC000000086696	7.3694
ADRB2	ZINC000000001506	6.75544
ADRB2	ZINC000000191003	7.65596
ADRB2	ZINC000000440768	7.50298
ADRB2	ZINC000000489160	8.24372
ADRB2	ZINC000000239833	7.84883
ADRB2	ZINC000000030155	7.95591
ADRB2	ZINC000000000011	8.45349
ADRB2	ZINC000000115863	7.67045
ADRB2	ZINC000000244225	8.2489
ADRB2	ZINC000000057407	6.22278
ADRB2	ZINC000000089397	7.35101
ADRB2	ZINC000000042380	7.50989
ADRB2	ZINC000000299685	8.18996
ADRB2	ZINC000000013518	6.51716
ADRB2	ZINC000000124373	8.53745
ADRB2	ADRB2_xtal_lig	8.06034
ADRB2	ZINC000000317101	8.32506
ADRB2	ZINC000000028248	7.78643
ADRB2	ZINC000000014122	7.84645
ADRB2	ZINC000000106624	7.8827
ADRB2	ZINC000000317523	7.12924
ADRB2	CHEMBL368457	8.61536
ADRB2	ZINC000000017687	7.99797
ADRB2	ZINC000000002825	7.23369
ADRB2	ZINC000000024095	6.87814
ADRB2	ZINC000000191579	6.55671
ADRB2	ZINC000000208789	7.70628
ADRB2	ZINC000000022901	8.05196
ADRB2	ZINC000000128573	8.04886
ADRB2	ZINC000000314043	7.48655
ADRB2	ZINC000000127392	7.65656
ADRB2	ZINC000000083201	7.35708
ADRB2	ZINC000000052216	7.60689
ADRB2	ZINC000000048077	7.97828
ADRB2	ZINC000000053502	7.19631
ADRB2	ZINC000000163067	7.41256
ADRB2	ZINC000000007395	8.43206
ADRB2	ZINC000000003968	7.00037
ADRB2	ZINC000000001233	8.10272
ADRB2	ZINC000000256610	7.84399
ADRB2	ZINC000000033690	7.9475
ADRB2	ZINC000000405173	7.23461
ADRB2	ZINC000000055440	8.50549
ADRB2	ZINC000000002428	7.86935
ADRB2	ZINC000000116566	8.44668
ADRB2	ZINC000000337819	6.65004
ADRB2	ZINC000000499408	8.14155
ADRB2	ZINC000000147249	7.2779
ADRB2	ZINC000000154378	7.40212
ADRB2	ZINC000000126549	7.98389
ADRB2	ZINC000000039573	7.28035
ADRB2	ZINC000000111472	6.37311
ADRB2	ZINC000000001161	7.42517
ADRB2	ZINC000000213869	7.22125
ADRB2	ZINC000000031202	7.60787
ADRB2	ZINC000000089185	8.28001
ADRB2	ZINC000000073355	8.15789
ADRB2	ZINC000000070542	7.01303
ADRB2	ZINC000000219594	7.15244
ADRB2	ZINC000000377122	7.42529
ADRB2	ZINC000000316053	7.39591
ADRB2	ZINC000000137921	7.72455
ADRB2	ZINC000000160142	7.03383
ADRB2	ZINC000000074255	8.29688
ADRB2	ZINC000000106421	6.12112
ADRB2	ZINC000000005359	7.4172
ADRB2	ZINC000000052222	8.06203
ADRB2	ZINC000000179282	7.61644
ADRB2	ZINC000000148197	7.74449
ADRB2	ZINC000000181886	8.75006
ADRB2	ZINC000000020526	7.92529
ADRB2	ZINC000000198610	8.15069
ADRB2	ZINC000000123530	7.83439
ADRB2	ZINC000000160603	7.41506
ADRB2	ZINC000000538312	8.7375
ADRB2	ZINC000000080438	6.43099
ADRB2	ZINC000000033546	6.98513
ADRB2	ZINC000000240508	7.02223
ADRB2	ZINC000000182052	6.95829
ADRB2	ZINC000000376441	5.61738
ADRB2	ZINC000000008736	7.70447
ADRB2	ZINC000000002061	7.65251
ADRB2	ZINC000000297003	6.71572
ADRB2	ZINC000000268956	6.85526
ADRB2	ZINC000000126854	7.73491
ADRB2	ZINC000000206512	8.49193
ADRB2	ZINC000000409382	5.65447
ADRB2	ZINC000000155951	5.30529
ADRB2	ZINC000000538388	8.26674
ADRB2	ZINC000000210709	7.8005
ADRB2	ZINC000000077600	7.0377
ADRB2	ZINC000000015464	8.03926
ADRB2	ZINC000000340932	7.30753
ADRB2	ZINC000000242182	8.61839
ADRB2	ZINC000000000392	7.66631
ADRB2	ZINC000000185814	7.34832
ADRB2	ZINC000000161500	8.03155
ADRB2	ZINC000000091494	7.78214
ADRB2	ZINC000000036132	8.00148
ADRB2	ZINC000000410805	7.83432
ADRB2	ZINC000000083417	7.08042
ADRB2	ZINC000000405852	8.14227
ADRB2	ZINC000000021201	6.62542
ADRB2	ZINC000000163124	7.52043
ADRB2	ZINC000000031183	7.35779
ADRB2	ZINC000000229665	6.72223
ADRB2	ZINC000000014042	7.99459
ADRB2	ZINC000000199278	6.63467
ADRB2	ZINC000000280483	6.52615
ADRB2	ZINC000000588156	7.85989
ADRB2	ZINC000000171967	7.86403
ADRB2	ZINC000000028373	7.78063
ADRB2	ZINC000000156088	8.68661
ADRB2	ZINC000000140416	7.98963
ADRB2	ZINC000000042942	7.17114
ADRB2	ZINC000000000591	6.19747
ADRB2	ZINC000000182195	7.83942
ADRB2	ZINC000000158564	6.1883
ADRB2	ZINC000000389606	6.3477
ADRB2	ZINC000000630924	8.89103
ADRB2	ZINC000000068848	7.3112
ADRB2	ZINC000000459767	7.63696
ADRB2	ZINC000000315968	6.64896
ADRB2	ZINC000000423539	8.12928
ADRB2	ZINC000000048549	6.90304
ADRB2	CHEMBL1159892	7.64232
ADRB2	ZINC000000145203	7.62754
ADRB2	ZINC000000129256	7.84522
ADRB2	ZINC000000039805	6.52347
ADRB2	ZINC000000403054	6.75595
ADRB2	ZINC000000048954	7.66059
ADRB2	ZINC000000391115	8.71315
ADRB2	ZINC000000268326	7.9093
ADRB2	ZINC000000066075	7.3789
ADRB2	ZINC000000382553	8.10881
ADRB2	ZINC000000300552	8.39102
ADRB2	ZINC000000318334	7.52583
ADRB2	ZINC000000002603	7.83105
ADRB2	ZINC000000041891	8.48046
ADRB2	ZINC000015862663	8.14704
ADRB2	ZINC000000283835	7.71114
ADRB2	ZINC000000126802	8.39879
ADRB2	ZINC000000253798	7.92132
ADRB2	ZINC000000218173	8.249
ADRB2	ZINC000000036010	7.98624
ADRB2	ZINC000000239976	6.83832
ADRB2	ZINC000000597477	8.35444
ADRB2	ZINC000000117507	7.23088
ADRB2	ZINC000000339595	8.13675
ADRB2	ZINC000000374791	7.17161
ADRB2	CHEMBL462313	7.94394
ADRB2	ZINC000000394425	6.47262
ADRB2	ZINC000000069811	7.92392
ADRB2	ZINC000000193971	7.86004
ADRB2	ZINC000000487069	7.5293
ADRB2	ZINC000000003002	8.19482
ADRB2	ZINC000000037094	7.75856
ADRB2	ZINC000000217435	8.228
ADRB2	ZINC000000154212	7.20232
ADRB2	ZINC000000268581	6.56343
ADRB2	ZINC000000094351	8.24548
ADRB2	ZINC000000028254	7.83565
ADRB2	ZINC000000169372	8.22476
ADRB2	ZINC000000331521	7.95281
ADRB2	ZINC000000210753	7.21463
ADRB2	ZINC000000142398	6.82211
ADRB2	ZINC000000169288	8.3606
ADRB2	ZINC000000118541	6.53817
ADRB2	ZINC000000001239	7.71457
ADRB2	ZINC000000010101	8.11456
ADRB2	ZINC000000012944	8.10587
ADRB2	ZINC000000104585	7.21826
ADRB2	ZINC000000023320	8.71167
ADRB2	ZINC000000124925	7.51523
ADRB2	ZINC000000032923	7.63639
ADRB2	ZINC000000212705	7.15254
ADRB2	ZINC000000305674	7.03642
ADRB2	ZINC000000207733	7.17065
ADRB2	ZINC000000182016	8.11112
ADRB2	ZINC000000061067	7.55629
ADRB2	ZINC000000079320	8.21574
ADRB2	ZINC000000414894	6.34824
ADRB2	ZINC000000077141	8.42734
ADRB2	ZINC000000118354	7.26401
ADRB2	ZINC000000105276	8.52314
ADRB2	ZINC000000592419	8.14336
ADRB2	ZINC000000069503	7.49836
ADRB2	ZINC000000077124	7.7061
ADRB2	ZINC000000117502	7.3541
ADRB2	ZINC000000271606	8.13067
ADRB2	ZINC000000032351	6.75384
ADRB2	ZINC000000292445	7.56014
ADRB2	ZINC000000192680	8.58202
ADRB2	ZINC000000119925	7.26632
ADRB2	ZINC000000208734	7.89952
ADRB2	ZINC000000254874	7.47807
ADRB2	ZINC000000035258	7.94251
ADRB2	ZINC000000164331	7.51182
ADRB2	ZINC000000387542	7.71882
ADRB2	ZINC000000067487	7.95161
ADRB2	ZINC000000008496	8.65726
ADRB2	ZINC000000010544	7.91067
ADRB2	ZINC000000233303	7.07406
ADRB2	ZINC000000607932	7.5652
ADRB2	ZINC000000012724	7.17326
ADRB2	ZINC000000096804	6.90015
ADRB2	ZINC000000153443	8.26337
ADRB2	ZINC000000010493	7.62113
ADRB2	ZINC000000118195	8.53448
ADRB2	ZINC000000401939	7.82221
ADRB2	ZINC000000484256	8.01908
ADRB2	ZINC000000015980	8.31385
ADRB2	ZINC000000219534	7.39488
ADRB2	CHEMBL554785	8.0827
ADRB2	ZINC000000012507	8.33042
ADRB2	ZINC000000012618	7.18424
ADRB2	ZINC000000262430	8.13516
ADRB2	ZINC000000092815	8.49536
ADRB2	ZINC000000084651	8.36109
ADRB2	ZINC000000022178	7.58199
ADRB2	ZINC000000216148	6.93416
ADRB2	ZINC000000008765	6.24563
ADRB2	ZINC000000039779	7.13658
ADRB2	ZINC000000344382	7.0669
ADRB2	ZINC000000142604	7.9695
ADRB2	ZINC000000020260	8.36653
ADRB2	CHEMBL136936	8.80261
ADRB2	ZINC000000048938	7.80663
ADRB2	ZINC000000622874	7.94933
ADRB2	ZINC000000105021	6.80122
ADRB2	ZINC000000063592	7.95075
ADRB2	ZINC000000131414	8.18454
ADRB2	ZINC000000141771	7.40271
ADRB2	ZINC000000310278	7.69128
ADRB2	ZINC000000001499	7.08285
ADRB2	ZINC000000170627	7.97142
ADRB2	ZINC000000174660	7.96318
ADRB2	ZINC000000005296	7.09438
ADRB2	ZINC000000044568	7.07061
ADRB2	ZINC000000035368	6.89753
ADRB2	ZINC000000262335	8.74317
ADRB2	ZINC000000022225	8.02556
ADRB2	ZINC000000206959	5.62714
ADRB2	ZINC000000198778	7.80222
ADRB2	ZINC000000495150	7.84906
ADRB2	ZINC000000007523	8.7464
ADRB2	ZINC000000248203	8.57713
ADRB2	ZINC000000388302	6.095
ADRB2	ZINC000000000393	6.74975
ADRB2	ZINC000000168873	7.55506
ADRB2	ZINC000000002225	7.35642
ADRB2	ZINC000000214581	7.4008
ADRB2	ZINC000000000217	8.08532
ADRB2	ZINC000000056364	8.09206
ADRB2	ZINC000000006914	7.71361
ADRB2	ZINC000000029775	6.81369
ADRB2	ZINC000000205125	8.21841
ADRB2	ZINC000000435697	7.77561
ADRB2	ZINC000000348106	7.00965
ADRB2	ZINC000000128571	7.91562
ADRB2	ZINC000000174336	6.68102
ADRB2	ZINC000000185744	7.99944
ADRB2	ZINC000000052017	6.9107
ADRB2	ZINC000000359908	7.42135
ADRB2	ZINC000000169417	6.85133
ADRB2	ZINC000000029527	8.07049
ADRB2	ZINC000000129115	7.98965
ADRB2	ZINC000000000883	8.40901
ADRB2	ZINC000000183277	7.57863
ADRB2	ZINC000000114531	6.7049
ADRB2	ZINC000000056824	6.44566
ADRB2	ZINC000000119758	7.57372
ADRB2	ZINC000000000637	6.15644
ADRB2	ZINC000000277480	8.19906
ADRB2	ZINC000000130428	7.9712
ADRB2	ZINC000000169061	6.87934
ADRB2	ZINC000000243775	8.19866
ADRB2	ZINC000000622449	7.7553
ADRB2	ZINC000000052962	7.50082
ADRB2	ZINC000000000631	7.04083
ADRB2	ZINC000000480516	7.88633
ADRB2	ZINC000000067265	8.33668
ADRB2	ZINC000000053230	7.14363
ADRB2	ZINC000000141431	6.86385
ADRB2	ZINC000000031218	7.55921
ADRB2	ZINC000000033358	7.88947
ADRB2	ZINC000000033460	8.36161
ADRB2	ZINC000000126997	7.96551
ADRB2	ZINC000000187994	6.07232
ADRB2	ZINC000000220810	8.37272
ADRB2	ZINC000000007070	7.36116
ADRB2	ZINC000000209556	8.10686
ADRB2	ZINC000000178723	7.92944
ADRB2	ZINC000000072416	8.3284
ADRB2	ZINC000000129610	6.15483
ADRB2	ZINC000000129265	7.44261
ADRB2	ZINC000000421013	6.77505
ADRB2	CHEMBL1221679	8.18822
ADRB2	ZINC000000237148	7.04906
ADRB2	ZINC000000023995	8.35648
ADRB2	ZINC000000059328	6.05908
ADRB2	ZINC000000547223	8.48858
ADRB2	ZINC000000146426	7.41591
ADRB2	ZINC000000080322	7.31951
ADRB2	ZINC000000161855	7.26384
ADRB2	ZINC000000017735	8.00535
ADRB2	ZINC000000210057	7.53262
ADRB2	ZINC000000093092	7.5707
ADRB2	ZINC000000250438	7.51378
ADRB2	ZINC000000168814	7.44919
ADRB2	ZINC000000110644	7.16093
ADRB2	ZINC000000374911	7.58931
ADRB2	ZINC000000622306	7.9616
ADRB2	ZINC000000093807	8.40238
ADRB2	ZINC000000250674	8.06067
ADRB2	ZINC000000336182	7.54527
ADRB2	ZINC000000307878	8.22146
ADRB2	ZINC000000387330	8.61491
ADRB2	ZINC000000082675	8.201
ADRB2	ZINC000000546771	7.83673
ADRB2	ZINC000000025792	8.79127
ADRB2	ZINC000000120668	7.27653
ADRB2	ZINC000000034156	5.98294
ADRB2	ZINC000000402730	7.91179
ADRB2	ZINC000000392145	7.96932
ADRB2	ZINC000000252615	7.87936
ADRB2	ZINC000000173906	7.73973
ADRB2	ZINC000000088569	7.28226
ADRB2	ZINC000000360271	7.07019
ADRB2	ZINC000000272674	8.72158
ADRB2	ZINC000000008347	8.16696
ADRB2	ZINC000000030970	6.69038
ADRB2	ZINC000000120199	6.60732
ADRB2	ZINC000000301205	7.26248
ADRB2	ZINC000000037344	7.87672
ADRB2	ZINC000000030208	7.10577
ADRB2	ZINC000000050803	5.94693
ADRB2	ZINC000000280793	7.91927
ADRB2	ZINC000000003723	7.73306
ADRB2	ZINC000000028951	7.4217
ADRB2	ZINC000000158500	6.70993
ADRB2	ZINC000000115904	8.66188
ADRB2	ZINC000000349349	8.57432
ADRB2	ZINC000000073508	8.36375
ADRB2	ZINC000000201480	6.1374
ADRB2	ZINC000000003308	6.11641
ADRB2	ZINC000000055285	8.62069
ADRB2	ZINC000000058591	8.18936
ADRB2	ZINC000000196187	8.39934
ADRB2	ZINC000000042850	7.53621
ADRB2	ZINC000000009096	6.59029
ADRB2	ZINC000000147461	8.04099
ADRB2	ZINC000000069744	8.43749
ADRB2	ZINC000000010549	8.02615
ADRB2	ZINC000000270651	7.94964
ADRB2	ZINC000000403198	8.05155
ADRB2	ZINC000000211735	7.30483
ADRB2	ZINC000000028311	7.97739
ADRB2	ZINC000000030032	8.40601
ADRB2	ZINC000000157219	6.07056
ADRB2	ZINC000000006562	7.1415
ADRB2	ZINC000000057161	7.55996
ADRB2	ZINC000000114704	7.84209
ADRB2	ZINC000000244184	8.4106
ADRB2	ZINC000000186860	6.84918
ADRB2	ZINC000000152368	7.11078
ADRB2	ZINC000000051176	7.32221
ADRB2	ZINC000000590741	8.68799
ADRB2	ZINC000000084384	8.23554
ADRB2	ZINC000000066072	7.44214
ADRB2	ZINC000000001918	8.42801
ADRB2	ZINC000000009568	6.67157
ADRB2	ZINC000000033762	7.84937
ADRB2	ZINC000000056372	7.79318
ADRB2	ZINC000000369132	8.21651
ADRB2	ZINC000000012513	7.98577
ADRB2	ZINC000000239495	7.70606
ADRB2	ZINC000000138632	8.07881
ADRB2	ZINC000000128696	7.5662
ADRB2	ZINC000000164458	8.24766
ADRB2	ZINC000000030497	7.67232
ADRB2	ZINC000000042138	7.837
ADRB2	ZINC000000201047	7.4842
ADRB2	ZINC000000225126	6.82977
ADRB2	ZINC000000098442	6.42596
ADRB2	ZINC000000140728	8.1571
ADRB2	ZINC000000321223	7.1942
ADRB2	ZINC000000048037	6.91861
ADRB2	ZINC000000444791	6.67855
ADRB2	ZINC000000028947	7.44571
ADRB2	ZINC000000036286	7.68319
ADRB2	ZINC000000007986	8.24081
ADRB2	ZINC000000252472	8.33023
ADRB2	ZINC000000036169	8.33407
ADRB2	ZINC000000188083	8.30313
ADRB2	CHEMBL1083668	6.93374
ADRB2	ZINC000000007981	8.46824
ADRB2	ZINC000000048959	8.1575
ADRB2	ZINC000000183462	7.33138
ADRB2	ZINC000000031341	8.30809
ADRB2	ZINC000000002252	8.70989
ADRB2	ZINC000000113044	8.3901
ADRB2	ZINC000000032143	7.37619
ADRB2	ZINC000000347495	7.87045
ADRB2	ZINC000000027973	8.56309
ADRB2	ZINC000000002128	8.62393
ADRB2	ZINC000000032939	8.71268
ADRB2	ZINC000000385645	8.99691
ADRB2	ZINC000000042152	7.26433
ADRB2	ZINC000000000735	7.40338
ADRB2	ZINC000000300064	7.69559
ADRB2	ZINC000000032603	7.99958
ADRB2	ZINC000000172287	6.95538
ADRB2	ZINC000000002941	7.21316
ADRB2	ZINC000000100334	7.18915
ADRB2	ZINC000000106108	7.18203
ADRB2	ZINC000000018461	7.43246
ADRB2	ZINC000000537736	8.32479
ADRB2	ZINC000000280705	6.90296
ADRB2	ZINC000000043129	8.56993
ADRB2	ZINC000000039052	5.93345
ADRB2	ZINC000000215999	7.79986
ADRB2	ZINC000000029358	7.39454
ADRB2	ZINC000000331354	7.70085
ADRB2	ZINC000000011175	8.16306
ADRB2	ZINC000000307203	7.99909
ADRB2	ZINC000000289785	8.64805
ADRB2	ZINC000000173760	7.17437
ADRB2	ZINC000000041951	7.77032
ADRB2	ZINC000000186834	7.64444
ADRB2	ZINC000000322270	6.67885
ADRB2	ZINC000000238053	7.83011
ADRB2	ZINC000000056415	6.68864
ADRB2	ZINC000000125679	8.34281
ADRB2	ZINC000000118206	6.52595
ADRB2	ZINC000000192327	7.545
ADRB2	ZINC000000038269	8.63406
ADRB2	ZINC000037618613	7.36724
ADRB2	ZINC000000000506	7.06397
ADRB2	ZINC000000203094	7.53266
ADRB2	ZINC000000032802	7.90129
ADRB2	ZINC000000050238	7.90034
ADRB2	ZINC000000038819	7.87212
ADRB2	ZINC000000309678	7.53292
ADRB2	ZINC000000008508	7.36064
ADRB2	ZINC000000161983	5.62474
ADRB2	ZINC000000038713	7.29392
ADRB2	ZINC000000015529	8.64327
ADRB2	ZINC000000209105	7.90239
ADRB2	ZINC000000085167	6.72327
ADRB2	ZINC000000160388	6.54886
ADRB2	ZINC000000359840	6.79925
ADRB2	ZINC000000098994	7.94559
ADRB2	ZINC000000112678	7.11053
ADRB2	ZINC000000053807	8.8625
ADRB2	ZINC000000037157	8.20684
ADRB2	ZINC000000086522	6.01885
ADRB2	ZINC000000201850	7.99788
ADRB2	ZINC000000188171	8.05458
ADRB2	ZINC000000324401	7.51209
ADRB2	ZINC000000122169	6.9749
ADRB2	ZINC000000419922	7.14301
ADRB2	ZINC000000120477	7.81341
ADRB2	ZINC000000005191	6.97574
ADRB2	ZINC000000051057	8.45298
ADRB2	ZINC000000009342	8.08395
ADRB2	ZINC000000074264	7.80148
ADRB2	ZINC000000387450	8.14635
ADRB2	ZINC000000165342	8.14264
ADRB2	ZINC000000623101	7.81503
ADRB2	ZINC000000069511	7.52546
ADRB2	ZINC000000217927	7.75268
ADRB2	ZINC000000338406	6.01512
ADRB2	ZINC000653870725	7.97368
ADRB2	ZINC000000000284	7.95831
ADRB2	ZINC000000047126	6.90058
ADRB2	ZINC000000631142	8.53277
ADRB2	ZINC000000037491	8.15768
ADRB2	ZINC000000140544	7.69817
ADRB2	ZINC000000355055	7.83655
ADRB2	ZINC000000041935	8.21695
ADRB2	ZINC000000053115	7.92492
ADRB2	ZINC000000297621	7.10655
ADRB2	ZINC000000033712	7.63616
ADRB2	ZINC000000092862	8.50084
ADRB2	ZINC000000081957	8.36915
ADRB2	ZINC000000205484	6.16037
ADRB2	ZINC000000032101	8.30959
ADRB2	ZINC000000182990	6.26504
ADRB2	ZINC000000155206	6.67368
ADRB2	ZINC000000068193	6.1368
ADRB2	ZINC000000103081	7.06292
ADRB2	ZINC000000230599	8.09959
ADRB2	ZINC000000299497	8.41637
ADRB2	ZINC000000078412	7.19998
ADRB2	ZINC000000275581	7.95257
ADRB2	ZINC000000200215	8.31523
ADRB2	ZINC000000491439	8.30465
ADRB2	ZINC000000195221	7.81901
ADRB2	ZINC000000021691	6.46304
ADRB2	ZINC000000302444	6.54707
ADRB2	ZINC000000165248	6.54006
ADRB2	ZINC000000077342	7.86361
ADRB2	ZINC000000099159	7.76711
ADRB2	ZINC000000009241	7.65222
ADRB2	ZINC000000139011	7.40689
ADRB2	ZINC000000299275	7.49136
ADRB2	ZINC000000153502	7.97425
ADRB2	ZINC000000417999	7.84028
ADRB2	ZINC000000066520	7.60217
ADRB2	ZINC000000020231	7.8407
ADRB2	ZINC000000193260	7.69071
ADRB2	ZINC000000383076	8.42
ADRB2	ZINC000000068845	8.24535
ADRB2	ZINC000000179973	7.02255
ADRB2	ZINC000000108176	7.29432
ADRB2	ZINC000000010466	8.58888
ADRB2	ZINC000000058203	7.10342
ADRB2	ZINC000000299661	8.19406
ADRB2	ZINC000000048866	8.60705
ADRB2	ZINC000000350258	7.9449
ADRB2	ZINC000000213922	8.14448
ADRB2	ZINC000000026872	8.53529
ADRB2	ZINC000000228297	7.42951
ADRB2	ZINC000000056385	7.98911
ADRB2	ZINC000000191120	8.68785
ADRB2	ZINC000000262673	6.66136
ADRB2	ZINC000000481382	7.78168
ADRB2	ZINC000000198761	8.3913
ADRB2	ZINC000000001246	7.98805
ADRB2	ZINC000000557694	7.08664
ADRB2	ZINC000000002864	8.72842
ADRB2	ZINC000000178979	8.45577
ADRB2	ZINC000000251559	7.2091
ADRB2	ZINC000000001534	8.003
ADRB2	ZINC000000325404	7.79269
ADRB2	ZINC000005708402	6.38898
ADRB2	ZINC000000286491	8.00523
ADRB2	ZINC000000007339	8.30951
ADRB2	ZINC000000009114	8.00074
ADRB2	ZINC000000001255	8.68155
ADRB2	ZINC000000152045	7.39327
ADRB2	ZINC000000242786	7.73188
ADRB2	ZINC000000479707	8.19727
ADRB2	ZINC000000057532	7.34667
ADRB2	ZINC000000133425	7.21374
ADRB2	ZINC000000153469	6.75846
ADRB2	ZINC000000200891	6.82275
ADRB2	ZINC000000000547	7.66674
ADRB2	ZINC000000001214	7.99648
ADRB2	ZINC000000705517	8.58069
ADRB2	ZINC000000198167	8.05985
ADRB2	ZINC000000578253	7.61602
ADRB2	ZINC000000075591	8.05138
ADRB2	ZINC000000115850	8.79175
ADRB2	ZINC000000029622	7.10993
ADRB2	ZINC000000212939	6.43005
ADRB2	ZINC000000161978	5.17808
ADRB2	ZINC000000057464	8.05795
ADRB2	ZINC000000186870	7.17329
ADRB2	ZINC000000174443	8.13628
ADRB2	ZINC000000028364	6.90894
ADRB2	ZINC000000056799	6.21831
ADRB2	ZINC000000360000	8.51195
ADRB2	ZINC000000004438	9.11185
ADRB2	ZINC000000163340	6.37633
ADRB2	ZINC000000572134	8.79247
ADRB2	ZINC000000333665	7.66438
ADRB2	ZINC000000035433	8.06945
ADRB2	CHEMBL363325	7.34509
ADRB2	ZINC000000094243	8.00364
ADRB2	ZINC000000000517	8.32398
ADRB2	ZINC000000139184	7.56329
ADRB2	ZINC000000204037	8.81328
ADRB2	ZINC000000481078	7.17549
ADRB2	ZINC000000017153	7.7014
ADRB2	ZINC000000034812	7.9443
ADRB2	ZINC000000001034	8.44175
ADRB2	ZINC000000058176	7.7403
ADRB2	ZINC000000041740	8.38811
ADRB2	ZINC000000013755	7.57734
ADRB2	ZINC000000054477	7.40421
ADRB2	ZINC000000008960	8.21884
ADRB2	ZINC000000286916	6.82067
ADRB2	ZINC000000003690	7.08816
ADRB2	ZINC000000042134	7.68042
ADRB2	ZINC000000090023	8.02084
ADRB2	ZINC000000052639	7.87767
ADRB2	CHEMBL36060	8.04272
ADRB2	ZINC000002561080	7.32879
ADRB2	ZINC000000040594	7.70512
ADRB2	ZINC000000199215	7.9867
ADRB2	ZINC000000037183	7.31322
ADRB2	ZINC000000087269	9.01001
ADRB2	ZINC000000033098	8.15538
ADRB2	ZINC000000502110	7.26732
ADRB2	ZINC000000032546	7.90729
ADRB2	ZINC000000006940	7.53149
ADRB2	ZINC000000028255	8.62644
ADRB2	ZINC000000505612	8.21458
ADRB2	ZINC000037826884	6.33316
ADRB2	ZINC000000159143	7.30994
ADRB2	ZINC000000114347	8.10313
ADRB2	ZINC000000002016	7.36549
ADRB2	ZINC000000053539	6.22093
ADRB2	ZINC000000000172	8.48615
ADRB2	ZINC000000107264	8.00855
ADRB2	ZINC000000408378	7.65188
ADRB2	ZINC000000002011	7.13865
ADRB2	ZINC000000119693	5.65213
ADRB2	CHEMBL236514	8.67957
ADRB2	ZINC000000212327	7.89088
ADRB2	ZINC000000300512	7.85187
ADRB2	ZINC000000267284	7.36624
ADRB2	ZINC000000339440	7.55024
ADRB2	ZINC000000022414	7.48734
[truncated: 610 more rows]

## Sheet: AMPC
Receptor	Ligand	Predicted Binding Afinity [-log(kd/ki)]
AMPC	ZINC000000057708	5.95219
AMPC	ZINC000650158146	5.88423
AMPC	ZINC000000397122	5.05048
AMPC	ZINC000045290262	5.2429
AMPC	ZINC000000095795	4.71807
AMPC	ZINC000287374740	6.50507
AMPC	ZINC000000359679	6.10289
AMPC	ZINC000044135872	6.51145
AMPC	ZINC000000812410	6.15733
AMPC	ZINC000002561441	4.99194
AMPC	ZINC000634613132	5.36104
AMPC	ZINC000000060056	5.67498
AMPC	ZINC000035651595	6.45857
AMPC	ZINC000009037262	6.09175
AMPC	ZINC000001141822	5.95519
AMPC	ZINC000000083667	5.38834
AMPC	ZINC000000112169	5.89065
AMPC	ZINC000000575366	4.49587
AMPC	ZINC000001534881	5.21774
AMPC	ZINC000001870310	6.07724
AMPC	ZINC000000170586	6.02881
AMPC	ZINC000005889045	7.11267
AMPC	ZINC000002809993	5.59514
AMPC	ZINC000001398623	5.02802
AMPC	ZINC000001272310	5.88975
AMPC	ZINC000000477950	6.25014
AMPC	ZINC000000143134	4.90425
AMPC	ZINC000000058013	4.85393
AMPC	ZINC000000504099	6.50239
AMPC	ZINC000005908871	5.18865
AMPC	ZINC000004270305	6.27554
AMPC	ZINC000091730119	5.85831
AMPC	ZINC000005749181	5.40824
AMPC	ZINC000000389929	5.31126
AMPC	ZINC000000212641	5.38448
AMPC	ZINC000000042397	5.00308
AMPC	ZINC000530139899	5.55568
AMPC	ZINC000062930876	5.99704
AMPC	ZINC000005850852	5.16907
AMPC	ZINC000127794028	4.40966
AMPC	ZINC000000031283	5.53474
AMPC	ZINC000004831595	6.2992
AMPC	ZINC000008763900	5.27899
AMPC	ZINC000000057093	5.56506
AMPC	ZINC000061685336	5.74077
AMPC	ZINC000002524382	5.70992
AMPC	ZINC000001685240	5.51165
AMPC	ZINC000000111273	5.0204
AMPC	ZINC000000286232	5.66016
AMPC	ZINC000000072496	5.3975
AMPC	ZINC000044386243	5.34678
AMPC	ZINC000001530396	5.28799
AMPC	ZINC000008386138	5.7301
AMPC	ZINC000409434981	4.12134
AMPC	ZINC000000108239	6.50097
AMPC	ZINC000003954336	5.78405
AMPC	ZINC000001701974	4.23786
AMPC	ZINC000000029512	5.54898
AMPC	ZINC000012176520	5.64102
AMPC	ZINC000004722719	6.52819
AMPC	ZINC000000074795	6.22181
AMPC	ZINC000000075254	6.59493
AMPC	ZINC000274883264	5.26817
AMPC	ZINC000030952960	7.10308
AMPC	ZINC000265577642	5.71282
AMPC	ZINC000001438518	5.23155
AMPC	ZINC000004502560	5.23839
AMPC	ZINC000372267931	5.24475
AMPC	ZINC000000337580	5.81692
AMPC	ZINC000037591933	5.80555
AMPC	ZINC000002382751	5.42159
AMPC	ZINC000000895427	4.61395
AMPC	ZINC000000157966	6.32893
AMPC	ZINC000001681648	5.52174
AMPC	ZINC000019477569	5.08912
AMPC	ZINC000000394833	5.30748
AMPC	ZINC000000792227	5.9799
AMPC	ZINC000001727106	5.68377
AMPC	ZINC000003593609	5.18842
AMPC	ZINC000000398885	5.97529
AMPC	ZINC000000154209	5.27557
AMPC	ZINC000002558653	5.67761
AMPC	ZINC000000265455	5.20873
AMPC	ZINC000001842426	5.00523
AMPC	ZINC000001627294	6.17777
AMPC	ZINC000004384320	4.03035
AMPC	ZINC000062930848	6.76838
AMPC	ZINC000067050450	6.07123
AMPC	ZINC000002537435	5.85611
AMPC	ZINC000002143302	6.28212
AMPC	ZINC000000471067	6.5861
AMPC	ZINC000000902175	6.24713
AMPC	ZINC000000598089	6.29093
AMPC	ZINC000000216590	5.18983
AMPC	ZINC000001701526	5.21437
AMPC	120	5.75417
AMPC	ZINC000001672635	4.94232
AMPC	ZINC000037584100	5.29975
AMPC	ZINC000000307337	4.68489
AMPC	ZINC000001826536	5.4749
AMPC	ZINC000000013352	6.56525
AMPC	ZINC000000370527	5.43699
AMPC	ZINC000020244973	5.80219
AMPC	310	5.53829
AMPC	ZINC000372259864	5.48692
AMPC	ZINC000000169483	5.73383
AMPC	ZINC000003016727	5.41295
AMPC	111	6.36206
AMPC	ZINC000000148786	6.03252
AMPC	ZINC000538090789	5.5142
AMPC	ZINC000032627252	5.86481
AMPC	ZINC000000114226	5.05164
AMPC	ZINC000045367869	5.64308
AMPC	103	5.92954
AMPC	ZINC000032500898	5.24087
AMPC	ZINC000000311215	6.01469
AMPC	ZINC000000393036	5.56457
AMPC	ZINC000072473345	4.98068
AMPC	ZINC000001736067	5.45201
AMPC	ZINC000000665833	5.94608
AMPC	ZINC000422567976	5.33549
AMPC	ZINC000000629286	6.36816
AMPC	ZINC000275259118	6.57356
AMPC	ZINC000000157010	4.93189
AMPC	ZINC000000172745	6.62463
AMPC	ZINC000436732166	5.56839
AMPC	ZINC000001305482	5.17384
AMPC	ZINC000002582890	5.37955
AMPC	ZINC000409428790	5.46411
AMPC	ZINC000000155863	5.45291
AMPC	ZINC000000150338	5.63423
AMPC	ZINC000000996551	6.8571
AMPC	ZINC000000153592	5.08893
AMPC	ZINC000000158518	4.92523
AMPC	ZINC000000544722	4.95179
AMPC	ZINC000004012065	5.92381
AMPC	ZINC000002505749	5.79426
AMPC	ZINC000000252567	5.86815
AMPC	ZINC000055587036	6.36431
AMPC	ZINC000000088107	5.83537
AMPC	ZINC000230106205	5.45965
AMPC	ZINC000001761233	5.84831
AMPC	ZINC000000012125	5.73829
AMPC	ZINC000002379806	4.95532
AMPC	ZINC000022123961	4.90901
AMPC	ZINC000001907383	5.58591
AMPC	ZINC000082923480	4.64118
AMPC	ZINC000005847330	5.71785
AMPC	ZINC000013407916	6.10983
AMPC	ZINC000262545269	5.43783
AMPC	ZINC000005778643	4.88573
AMPC	ZINC000040519553	4.71731
AMPC	ZINC000000244017	6.09739
AMPC	ZINC000001532334	5.82588
AMPC	ZINC000012368782	4.97994
AMPC	ZINC000000054736	5.53086
AMPC	ZINC000003273934	5.28342
AMPC	ZINC000055590154	5.56721
AMPC	ZINC000000246216	5.60095
AMPC	ZINC000002619075	4.80076
AMPC	ZINC000542833381	5.39838
AMPC	ZINC000004976243	5.93037
AMPC	ZINC000002580743	5.24973
AMPC	ZINC000059211674	6.42718
AMPC	ZINC000000977842	5.45778
AMPC	ZINC000000032542	5.61472
AMPC	ZINC000000385876	6.54387
AMPC	ZINC000039135920	5.09477
AMPC	ZINC000000394975	4.799
AMPC	ZINC000001734078	5.36656
AMPC	115	6.79396
AMPC	ZINC000000343342	4.9855
AMPC	ZINC000019408047	5.3226
AMPC	ZINC000001668812	5.65662
AMPC	ZINC000000069599	5.15487
AMPC	ZINC000001669684	5.25143
AMPC	ZINC000274977761	5.74662
AMPC	ZINC000307111662	5.56946
AMPC	ZINC000005638935	6.99267
AMPC	ZINC000076420683	5.17374
AMPC	ZINC000003645286	4.48524
AMPC	ZINC000001269963	4.9494
AMPC	ZINC000447522389	5.31152
AMPC	ZINC000000967473	4.89751
AMPC	ZINC000000171810	5.70747
AMPC	ZINC000000115009	6.02102
AMPC	ZINC000001505073	5.94418
AMPC	ZINC000201848577	5.12094
AMPC	ZINC000409415702	5.79295
AMPC	ZINC000001115865	5.94404
AMPC	ZINC000000090995	6.10957
AMPC	ZINC000004913828	6.01874
AMPC	ZINC000000172521	6.07403
AMPC	ZINC000000827345	5.62365
AMPC	ZINC000003394277	5.17833
AMPC	ZINC000034069778	4.47485
AMPC	ZINC000000002191	5.44299
AMPC	ZINC000247914250	4.76147
AMPC	ZINC000004267504	5.58609
AMPC	ZINC000000205670	5.93472
AMPC	ZINC000005067998	5.33034
AMPC	ZINC000003209427	5.17328
AMPC	ZINC000000087165	5.41528
AMPC	ZINC000002473650	4.94002
AMPC	ZINC000020278762	6.59689
AMPC	ZINC000001483470	6.33216
AMPC	ZINC000001442925	5.49144
AMPC	ZINC000000132711	6.21303
AMPC	ZINC000000169170	7.21665
AMPC	ZINC000000260906	5.73531
AMPC	ZINC000001688856	5.85982
AMPC	ZINC000000025095	5.93286
AMPC	ZINC000003828933	5.97846
AMPC	ZINC000001591867	5.41961
AMPC	ZINC000000403172	4.99666
AMPC	ZINC000000149910	5.5501
AMPC	ZINC000003121876	5.30999
AMPC	ZINC000001686792	5.19254
AMPC	ZINC000000100926	5.98058
AMPC	ZINC000002121524	6.25355
AMPC	ZINC000000039980	5.11486
AMPC	ZINC000000006479	5.44835
AMPC	ZINC000000895821	4.76798
AMPC	ZINC000001703884	6.12894
AMPC	ZINC000001596322	4.70612
AMPC	ZINC000000173573	4.49493
AMPC	ZINC000020213624	5.81302
AMPC	ZINC000000084673	5.14372
AMPC	ZINC000055575958	6.03515
AMPC	ZINC000001690489	6.30543
AMPC	303	5.6816
AMPC	ZINC000004016143	4.81223
AMPC	ZINC000000051734	5.88569
AMPC	ZINC000262270255	5.53409
AMPC	ZINC000006239064	4.51107
AMPC	ZINC000008238045	5.27461
AMPC	ZINC000000453303	5.57777
AMPC	ZINC000004899432	5.32695
AMPC	ZINC000022126945	5.36022
AMPC	ZINC000000334426	5.13519
AMPC	ZINC000001650651	5.40908
AMPC	ZINC000568619654	5.26674
AMPC	ZINC000000081766	4.86189
AMPC	ZINC000000157314	4.98222
AMPC	ZINC000000118478	5.04606
AMPC	ZINC000001591665	5.16437
AMPC	ZINC000195505723	5.94683
AMPC	ZINC000002197289	5.29524
AMPC	ZINC000005578092	4.58591
AMPC	ZINC000001705737	5.31387
AMPC	ZINC000020028343	5.24165
AMPC	ZINC000001928095	5.18791
AMPC	ZINC000001586434	5.19342
AMPC	ZINC000075284245	5.37876
AMPC	ZINC000003865885	5.08126
AMPC	ZINC000001669722	5.01987
AMPC	ZINC000219779214	4.70644
AMPC	ZINC000095553047	6.21151
AMPC	ZINC000103200794	5.70016
AMPC	ZINC000000155089	6.04915
AMPC	ZINC000002190861	6.51011
AMPC	ZINC000225744511	5.0422
AMPC	ZINC000000049631	5.29408
AMPC	ZINC000006142725	5.58108
AMPC	ZINC000005828655	5.53661
AMPC	ZINC000001098447	6.75202
AMPC	ZINC000009288418	6.98173
AMPC	ZINC000004992804	5.34116
AMPC	ZINC000004728955	5.93332
AMPC	ZINC000040392044	5.17595
AMPC	ZINC000000156006	4.75011
AMPC	ZINC000000623589	6.03457
AMPC	ZINC000039084901	5.33018
AMPC	ZINC000002510675	5.2188
AMPC	ZINC000005338173	6.71242
AMPC	ZINC000020213516	5.61144
AMPC	ZINC000000896001	5.12873
AMPC	ZINC000001692681	4.17485
AMPC	ZINC000399707821	4.83548
AMPC	ZINC000274958787	4.59606
AMPC	ZINC000005380755	5.39126
AMPC	ZINC000020264834	5.29881
AMPC	314	6.09961
AMPC	ZINC000000092425	5.47756
AMPC	ZINC000000596737	6.29611
AMPC	ZINC000020259756	6.3195
AMPC	ZINC000035778411	5.87253
AMPC	ZINC000000154551	5.34493
AMPC	ZINC000065348961	5.20873
AMPC	ZINC000000238464	5.4734
AMPC	ZINC000001655493	5.04353
AMPC	ZINC000000088502	5.05318
AMPC	ZINC000393125407	5.7346
AMPC	ZINC000016951272	6.43812
AMPC	ZINC000016363285	5.28673
AMPC	ZINC000000158605	4.34423
AMPC	ZINC000019597175	5.5587
AMPC	ZINC000223652489	5.48423
AMPC	ZINC000000518968	5.52981
AMPC	ZINC000000097653	4.68626
AMPC	ZINC000098101461	5.72084
AMPC	ZINC000000474320	5.50173
AMPC	ZINC000039083255	5.58808
AMPC	ZINC000000391838	4.58077
AMPC	ZINC000002652841	6.27023
AMPC	ZINC000262651158	5.63146
AMPC	ZINC000004256494	5.13897
AMPC	ZINC000006745202	5.5802
AMPC	ZINC000016952777	5.50465
AMPC	ZINC000000037769	5.56833
AMPC	ZINC000000032666	5.9503
AMPC	ZINC000009010311	5.64644
AMPC	ZINC000001216396	5.37861
AMPC	ZINC000012999502	5.87576
AMPC	ZINC000005029983	5.46397
AMPC	ZINC000000155890	5.13857
AMPC	ZINC000150272691	5.33479
AMPC	ZINC000001688741	6.15509
AMPC	ZINC000274968599	5.55718
AMPC	ZINC000000542022	5.57414
AMPC	ZINC000075529347	5.0858
AMPC	ZINC000001597927	5.07803
AMPC	ZINC000057118020	5.87737
AMPC	ZINC000004199082	5.77606
AMPC	ZINC000004711859	6.33306
AMPC	ZINC000005670120	4.46252
AMPC	ZINC000000186351	4.95581
AMPC	117	6.48229
AMPC	ZINC000000129929	5.48697
AMPC	ZINC000001681240	4.94797
AMPC	ZINC000000100774	5.82777
AMPC	ZINC000006454033	5.68541
AMPC	ZINC000045817384	5.01136
AMPC	ZINC000278725119	5.53057
AMPC	ZINC000005424162	4.36975
AMPC	207	6.54089
AMPC	ZINC000545180897	5.85011
AMPC	ZINC000026723542	5.05995
AMPC	ZINC000002381631	6.21787
AMPC	ZINC000001698937	4.38844
AMPC	206	5.06698
AMPC	ZINC000004826627	5.15857
AMPC	ZINC000074934386	6.17176
AMPC	ZINC000000810178	4.32685
AMPC	ZINC000000351996	5.17853
AMPC	ZINC000032917726	5.59381
AMPC	ZINC000000096040	6.43548
AMPC	ZINC000001581320	5.55978
AMPC	ZINC000000440980	6.75436
AMPC	ZINC000004876898	4.80135
AMPC	ZINC000095597280	5.59024
AMPC	ZINC000026443389	5.34176
AMPC	ZINC000019418232	5.66516
AMPC	ZINC000000176082	5.8561
AMPC	ZINC000000150537	5.3697
AMPC	ZINC000012275780	6.06762
AMPC	ZINC000547883066	4.9686
AMPC	ZINC000002163886	6.48149
AMPC	ZINC000034616753	5.08765
AMPC	ZINC000002491360	5.32354
AMPC	ZINC000001655433	4.6961
AMPC	ZINC000037731778	6.33768
AMPC	ZINC000275185584	5.96148
AMPC	ZINC000000073000	5.23103
AMPC	ZINC000003172027	6.23936
AMPC	ZINC000004015293	5.30385
AMPC	ZINC000002955584	6.31243
AMPC	ZINC000262372248	5.90146
AMPC	ZINC000006379080	5.37709
AMPC	ZINC000001384442	4.53141
AMPC	ZINC000004653727	4.58294
AMPC	ZINC000000024762	5.4099
AMPC	ZINC000005950480	5.40807
AMPC	ZINC000004949392	5.42662
AMPC	ZINC000558474782	5.69391
AMPC	ZINC000005012718	5.50145
AMPC	ZINC000001638799	5.40141
AMPC	ZINC000001144572	6.41682
AMPC	ZINC000019398734	4.86519
AMPC	ZINC000001582169	5.63113
AMPC	ZINC000005762666	4.96271
AMPC	ZINC000002559641	4.68773
AMPC	ZINC000004480185	6.0949
AMPC	ZINC000002272454	5.66166
AMPC	ZINC000005567093	6.6171
AMPC	ZINC000033706564	5.20721
AMPC	ZINC000000114817	6.0984
AMPC	ZINC000001402364	5.3073
AMPC	ZINC000002795090	4.2388
AMPC	ZINC000005932945	5.87256
AMPC	ZINC000004792227	5.26008
AMPC	ZINC000000032330	5.82565
AMPC	ZINC000000936720	5.57794
AMPC	ZINC000002165056	4.90444
AMPC	ZINC000266835165	6.21395
AMPC	ZINC000059238108	5.78418
AMPC	ZINC000000016164	5.86643
AMPC	ZINC000000052857	5.494
AMPC	ZINC000001732841	4.15448
AMPC	ZINC000541928835	5.96156
AMPC	ZINC000000215081	4.85332
AMPC	ZINC000309784348	6.01149
AMPC	ZINC000006025557	5.63815
AMPC	ZINC000001203125	5.51842
AMPC	ZINC000039111950	5.26928
AMPC	ZINC000002767627	5.28069
AMPC	ZINC000159676849	6.07806
AMPC	ZINC000002106755	5.32431
AMPC	ZINC000340733577	4.90497
AMPC	ZINC000001688385	4.79036
AMPC	ZINC000002041003	5.61011
AMPC	ZINC000017256917	5.63202
AMPC	ZINC000001541798	5.2974
AMPC	ZINC000050265531	5.31174
AMPC	ZINC000001600104	4.43162
AMPC	ZINC000022591511	5.65142
AMPC	ZINC000005218055	5.74545
AMPC	ZINC000005640604	5.01111
AMPC	ZINC000000144769	5.70526
AMPC	ZINC000408630518	6.13307
AMPC	ZINC000004081369	5.12949
AMPC	ZINC000343830544	6.45128
AMPC	ZINC000000177829	5.642
AMPC	ZINC000005593893	6.05553
AMPC	ZINC000004603953	5.79401
AMPC	ZINC000000308062	5.5532
AMPC	ZINC000013604346	5.54216
AMPC	ZINC000037385776	5.61734
AMPC	ZINC000009485243	5.42894
AMPC	ZINC000000128898	5.45321
AMPC	ZINC000222381603	5.53897
AMPC	ZINC000006501996	6.73693
AMPC	ZINC000003636940	5.09788
AMPC	ZINC000000166275	4.7835
AMPC	ZINC000000051474	5.85745
AMPC	ZINC000001300528	5.6026
AMPC	ZINC000001644960	5.32668
AMPC	ZINC000001600643	5.04144
AMPC	ZINC000000188860	5.45115
AMPC	ZINC000290457082	5.49033
AMPC	ZINC000001052691	5.07737
AMPC	ZINC000001619306	5.12685
AMPC	ZINC000005829542	5.78757
AMPC	ZINC000001733814	4.4895
AMPC	ZINC000275087353	5.46485
AMPC	ZINC000033327112	5.58618
AMPC	ZINC000000152638	5.08801
AMPC	ZINC000166713200	5.76462
AMPC	ZINC000262111308	5.66968
AMPC	ZINC000090164048	6.39957
AMPC	ZINC000000094441	5.84331
AMPC	ZINC000005322614	5.59417
AMPC	ZINC000000142875	6.11693
AMPC	ZINC000003646028	5.60859
AMPC	ZINC000000203032	6.08164
AMPC	ZINC000275171944	5.81973
AMPC	ZINC000003082653	4.19484
AMPC	ZINC000000425292	5.51534
AMPC	ZINC000000125231	5.68578
AMPC	ZINC000085327726	6.1414
AMPC	ZINC000001295917	5.25721
AMPC	ZINC000000300799	6.04735
AMPC	ZINC000263295036	5.7541
AMPC	ZINC000006584303	5.85457
AMPC	ZINC000000196899	5.67587
AMPC	ZINC000001591295	4.83591
AMPC	ZINC000000970452	5.64034
AMPC	ZINC000002510616	4.85018
AMPC	ZINC000000018724	5.15802
AMPC	ZINC000000118387	5.65545
AMPC	ZINC000004532223	5.74156
AMPC	ZINC000000479711	6.46943
AMPC	ZINC000065354884	5.42672
AMPC	ZINC000032153513	5.20121
AMPC	ZINC000537207806	5.68335
AMPC	ZINC000004899356	6.09378
AMPC	ZINC000001531128	5.21038
AMPC	ZINC000004537118	4.99314
AMPC	ZINC000000070729	5.77253
AMPC	ZINC000000161955	5.37762
AMPC	ZINC000000259874	5.39059
AMPC	ZINC000002555679	5.9307
AMPC	ZINC000000022204	4.9545
AMPC	ZINC000072885880	5.80466
AMPC	ZINC000004486173	6.13815
AMPC	ZINC000000005389	5.48923
AMPC	ZINC000037048844	5.97791
AMPC	109	5.98388
AMPC	ZINC000001728026	5.30883
AMPC	ZINC000002506702	5.69294
AMPC	ZINC000009304525	5.30301
AMPC	ZINC000111638033	5.91936
AMPC	ZINC000001599705	4.53367
AMPC	ZINC000000341465	5.25608
AMPC	ZINC000263018940	5.71234
AMPC	ZINC000000451113	6.0127
AMPC	ZINC000002513804	4.86441
AMPC	ZINC000005796352	6.31983
AMPC	ZINC000275105142	5.92416
AMPC	ZINC000066047426	5.4852
AMPC	ZINC000000039408	6.2307
AMPC	ZINC000037387927	5.07554
AMPC	ZINC000000409303	4.70587
AMPC	ZINC000000138077	5.87465
AMPC	ZINC000016383314	5.67705
AMPC	ZINC000134643946	5.54278
AMPC	ZINC000000294707	4.68274
AMPC	ZINC000575461277	6.29712
AMPC	ZINC000001170602	6.09517
AMPC	ZINC000005856566	5.34777
AMPC	ZINC000262036850	6.24491
AMPC	ZINC000000160870	5.00303
AMPC	ZINC000005974217	5.26943
AMPC	ZINC000001613378	6.2684
AMPC	ZINC000012622658	5.46827
AMPC	ZINC000001674638	5.3595
AMPC	ZINC000001866565	6.82667
AMPC	ZINC000650413383	5.94697
AMPC	ZINC000001715996	5.60683
AMPC	ZINC000001870299	5.15802
AMPC	ZINC000003927513	6.37202
AMPC	ZINC000003849143	6.04305
AMPC	ZINC000005770038	5.34744
AMPC	ZINC000000313987	4.95723
AMPC	ZINC000000349623	5.9122
AMPC	ZINC000039058793	5.83072
AMPC	ZINC000002616122	6.17137
AMPC	ZINC000005997473	5.6598
AMPC	ZINC000000409468	5.00531
AMPC	ZINC000004724057	5.89666
AMPC	ZINC000000090589	5.33269
AMPC	ZINC000000046484	6.46285
AMPC	ZINC000000139819	5.79274
AMPC	ZINC000033506282	5.67106
AMPC	ZINC000000131933	5.56191
AMPC	ZINC000004639021	5.10724
AMPC	ZINC000000084178	5.89722
AMPC	ZINC000006025475	4.81787
AMPC	ZINC000000141700	5.42836
AMPC	ZINC000002936664	6.24034
AMPC	ZINC000001703003	5.17455
AMPC	ZINC000006691144	5.16308
AMPC	ZINC000001293261	6.03473
AMPC	ZINC000002583909	5.33875
AMPC	ZINC000000002110	6.30281
AMPC	ZINC000000039594	4.37903
AMPC	ZINC000000670485	6.75766
AMPC	ZINC000002577894	6.63213
AMPC	ZINC000002003742	4.76461
AMPC	ZINC000035178119	6.04911
AMPC	ZINC000000050929	4.95967
AMPC	ZINC000001672251	5.82562
AMPC	ZINC000002525436	6.06978
AMPC	ZINC000000331794	6.17777
AMPC	ZINC000008993473	5.54529
AMPC	ZINC000067659963	5.77167
AMPC	ZINC000000974434	5.43056
AMPC	ZINC000001640942	5.44498
AMPC	ZINC000004692840	5.27616
AMPC	ZINC000000987887	5.73557
AMPC	ZINC000000658756	5.51897
AMPC	ZINC000000837909	5.54718
AMPC	ZINC000001672215	5.29392
AMPC	ZINC000712012651	6.16748
AMPC	ZINC000000080893	5.1374
AMPC	ZINC000002311989	5.29088
AMPC	ZINC000020244680	5.02295
AMPC	ZINC000479243324	5.81699
AMPC	ZINC000003873051	3.69773
AMPC	ZINC000262356895	5.65093
AMPC	ZINC000094220972	5.51297
AMPC	ZINC000001598098	5.89654
AMPC	ZINC000040762170	5.22322
AMPC	ZINC000016027484	5.66747
AMPC	ZINC000004739019	6.23508
AMPC	ZINC000000392761	5.33895
AMPC	ZINC000037326223	5.44876
AMPC	ZINC000436539150	6.27308
AMPC	306	5.22696
AMPC	ZINC000004553155	5.14429
AMPC	ZINC000001679075	5.71149
AMPC	ZINC000039082859	6.10566
AMPC	ZINC000000785238	6.07093
AMPC	ZINC000005413513	5.13537
AMPC	ZINC000003581770	4.99217
AMPC	ZINC000095444497	6.10865
AMPC	ZINC000000158142	6.30175
AMPC	ZINC000001706467	5.41884
AMPC	ZINC000005840872	5.1104
AMPC	ZINC000000117759	5.26113
AMPC	ZINC000000441653	5.59198
AMPC	ZINC000000309092	6.70025
AMPC	ZINC000002567184	5.83428
AMPC	ZINC000002550808	5.2636
AMPC	ZINC000000133698	4.82601
AMPC	ZINC000002505039	5.14573
AMPC	ZINC000013491450	5.28619
AMPC	ZINC000071404347	5.30758
AMPC	ZINC000002246388	5.50419
AMPC	ZINC000000518918	5.71453
AMPC	ZINC000000000880	5.57746
AMPC	ZINC000000057698	6.24154
AMPC	ZINC000005503725	5.32076
AMPC	ZINC000001424246	5.71934
AMPC	ZINC000019798476	5.22529
AMPC	ZINC000001667424	5.08408
AMPC	ZINC000034020319	5.47032
AMPC	ZINC000028249520	6.274
AMPC	ZINC000000161692	4.44884
AMPC	ZINC000002571251	5.6836
AMPC	ZINC000166513091	5.71755
AMPC	ZINC000624680955	5.41909
AMPC	ZINC000001593111	5.06799
AMPC	ZINC000000119276	5.72924
AMPC	ZINC000002486371	4.66842
AMPC	ZINC000016978065	6.00213
AMPC	ZINC000000901977	4.92394
AMPC	ZINC000000380459	6.47826
AMPC	ZINC000000335488	6.75342
AMPC	ZINC000001666491	5.0947
AMPC	ZINC000002057755	5.24799
AMPC	ZINC000629101967	6.99342
AMPC	ZINC000067818193	5.45243
AMPC	ZINC000013470292	5.13142
AMPC	ZINC000002126821	5.52419
AMPC	ZINC000313598804	6.41271
AMPC	ZINC000584613763	5.05782
AMPC	ZINC000042356548	6.3443
AMPC	ZINC000002313363	5.48678
AMPC	ZINC000001399339	5.91793
AMPC	ZINC000002171497	5.52238
AMPC	ZINC000020530565	5.32968
AMPC	ZINC000001299457	5.25645
AMPC	ZINC000354980294	6.20608
AMPC	ZINC000001577257	5.44108
AMPC	ZINC000001599708	6.09506
AMPC	ZINC000002484489	6.4949
AMPC	ZINC000002164045	4.79812
AMPC	ZINC000002025053	5.81543
AMPC	ZINC000000001000	5.3479
AMPC	ZINC000000309654	4.96786
AMPC	ZINC000006582049	4.66764
AMPC	ZINC000000166296	5.90618
AMPC	ZINC000012601454	5.60621
AMPC	ZINC000013450944	6.09977
AMPC	ZINC000001610555	5.358
AMPC	ZINC000436727028	6.11807
AMPC	ZINC000049607027	4.99256
AMPC	ZINC000000147577	5.66837
AMPC	ZINC000019092070	5.30087
AMPC	ZINC000070852781	5.30229
AMPC	ZINC000001676608	6.32298
AMPC	ZINC000022067402	4.75565
AMPC	ZINC000007604125	6.13789
AMPC	ZINC000000335029	4.31272
AMPC	ZINC000100819869	5.26662
AMPC	ZINC000001618671	5.53718
AMPC	ZINC000563211512	5.11346
AMPC	ZINC000267072203	6.33637
AMPC	ZINC000000089705	6.12632
AMPC	ZINC000006142930	5.61572
AMPC	ZINC000000031794	6.46225
AMPC	ZINC000000336751	5.19485
AMPC	ZINC000004713499	5.44967
AMPC	ZINC000018137170	5.34936
AMPC	ZINC000000241013	5.59841
AMPC	ZINC000013815849	6.45546
AMPC	ZINC000020164006	5.54082
AMPC	ZINC000274997720	5.75782
AMPC	ZINC000000031310	5.39583
AMPC	ZINC000002567666	5.52188
AMPC	ZINC000006494333	4.93893
AMPC	202	5.49816
AMPC	ZINC000000241112	5.10745
AMPC	ZINC000330709032	5.9205
AMPC	ZINC000104336625	5.40396
AMPC	ZINC000064844056	6.34398
AMPC	ZINC000003860193	4.23171
AMPC	ZINC000000103235	5.86754
AMPC	ZINC000000664808	5.91949
AMPC	ZINC000006162602	5.07837
AMPC	ZINC000001549124	5.97975
AMPC	ZINC000014822095	5.65916
AMPC	121	6.26265
AMPC	302	5.26117
AMPC	ZINC000000814132	5.49525
AMPC	ZINC000100128291	5.24063
AMPC	ZINC000000000322	5.4982
AMPC	ZINC000000188455	5.05492
AMPC	ZINC000001707279	4.70866
AMPC	ZINC000000044209	5.57634
AMPC	ZINC000004705095	5.45051
AMPC	ZINC000038891292	5.96518
AMPC	ZINC000005017990	5.66502
AMPC	ZINC000005836145	5.61247
AMPC	ZINC000655588321	5.56297
AMPC	ZINC000001007256	5.9317
AMPC	ZINC000000058255	5.49948
AMPC	ZINC000000096049	4.21701
AMPC	ZINC000000156165	4.94838
AMPC	ZINC000012396154	5.70063
AMPC	ZINC000002539976	5.10646
AMPC	ZINC000002051863	5.22543
AMPC	ZINC000013440460	5.13548
AMPC	ZINC000065833027	6.52634
AMPC	ZINC000220564275	5.34124
AMPC	ZINC000002456614	4.93532
AMPC	ZINC000002513878	5.57164
AMPC	ZINC000000153895	5.11588
AMPC	ZINC000001870289	5.61564
AMPC	ZINC000037490131	5.65687
AMPC	ZINC000000390642	6.02997
AMPC	320	6.03123
AMPC	ZINC000014983685	5.86323
AMPC	ZINC000003330620	6.44265
AMPC	ZINC000000335588	5.48422
AMPC	ZINC000001593181	5.3228
AMPC	ZINC000002566827	5.72268
AMPC	ZINC000001870271	5.74756
AMPC	ZINC000016450470	5.51606
AMPC	ZINC000096193246	5.42038
AMPC	ZINC000275043986	6.35271
AMPC	ZINC000082406485	5.08675
AMPC	ZINC000001268587	6.59393
AMPC	102	5.45391
AMPC	ZINC000005885013	6.56547
AMPC	ZINC000000036405	4.93135
AMPC	ZINC000000053282	5.57332
AMPC	ZINC000000089179	5.73845
AMPC	ZINC000000251213	5.05092
AMPC	ZINC000004222688	5.59716
AMPC	ZINC000100115952	5.274
AMPC	ZINC000042921763	5.48373
AMPC	ZINC000000759561	5.85306
AMPC	ZINC000000173035	5.5881
AMPC	ZINC000001560659	5.28418
AMPC	ZINC000000048199	5.30149
AMPC	ZINC000000065180	4.56721
AMPC	ZINC000000571951	6.00718
AMPC	ZINC000547878442	5.85161
AMPC	ZINC000001732743	5.80166
AMPC	ZINC000001637596	6.01637
AMPC	ZINC000000247619	5.1345
AMPC	ZINC000055585235	6.34805
AMPC	ZINC000000389399	5.41314
AMPC	ZINC000004158867	6.19289
AMPC	ZINC000001492996	5.43952
AMPC	ZINC000001969365	5.47753
AMPC	ZINC000001903699	5.60261
AMPC	ZINC000090628296	5.31008
AMPC	ZINC000000335521	5.44989
AMPC	ZINC000000158520	5.14997
AMPC	ZINC000076632840	4.57928
AMPC	ZINC000002168364	5.37343
AMPC	ZINC000002228293	5.60016
AMPC	ZINC000000901944	6.01288
AMPC	ZINC000040577164	5.20177
AMPC	ZINC000002574371	5.00657
AMPC	ZINC000008649155	6.75203
AMPC	ZINC000005401602	5.57629
AMPC	ZINC000001028556	6.43302
AMPC	ZINC000009419146	6.12761
AMPC	ZINC000274894949	5.58399
AMPC	ZINC000000179644	6.13677
AMPC	ZINC000001642564	5.71426
AMPC	ZINC000000024602	4.81063
AMPC	ZINC000002090496	5.13731
AMPC	ZINC000002098976	5.60616
AMPC	ZINC000000180517	5.53364
AMPC	ZINC000002028263	5.22764
AMPC	ZINC000439185957	6.66004
AMPC	ZINC000000109807	5.52317
AMPC	ZINC000001117466	6.336
AMPC	ZINC000000014359	6.25669
AMPC	ZINC000668309663	5.64806
AMPC	ZINC000297070513	5.66121
AMPC	ZINC000000966729	5.63135
AMPC	ZINC000001894000	4.92828
AMPC	ZINC000000039808	5.49112
AMPC	ZINC000002617559	5.36599
AMPC	ZINC000003086387	6.45766
AMPC	ZINC000140911237	4.77167
AMPC	ZINC000001066564	6.7974
AMPC	ZINC000009142801	5.89253
AMPC	ZINC000001216011	5.96466
AMPC	ZINC000001680553	5.98088
AMPC	ZINC000000238451	5.75964
AMPC	ZINC000000617162	6.40914
AMPC	ZINC000000114796	6.26689
AMPC	ZINC000000178756	6.09831
AMPC	ZINC000000167116	6.65243
AMPC	ZINC000000129345	4.55132
AMPC	ZINC000582280897	6.19629
AMPC	ZINC000018192385	5.99583
AMPC	ZINC000000167400	5.46561
AMPC	ZINC000000538010	5.54818
AMPC	ZINC000001846432	5.29884
AMPC	ZINC000006093840	4.60804
AMPC	ZINC000005664680	5.24868
AMPC	ZINC000000143679	5.26436
AMPC	ZINC000712035925	4.75035
AMPC	ZINC000000518730	5.70389
AMPC	ZINC000098084781	5.34843
AMPC	ZINC000000172858	5.9264
AMPC	ZINC000324855345	6.83734
AMPC	ZINC000000069914	5.53061
AMPC	ZINC000001576027	5.19179
AMPC	ZINC000307262539	5.83684
AMPC	ZINC000000148208	5.99097
AMPC	ZINC000013099494	5.82726
AMPC	ZINC000000056292	5.45099
AMPC	ZINC000000146137	6.14823
AMPC	ZINC000036133334	5.55173
AMPC	ZINC000000048205	5.25078
AMPC	ZINC000001481864	5.56136
AMPC	ZINC000001626798	5.63219
AMPC	ZINC000001709940	4.95962
AMPC	ZINC000003137668	5.4133
AMPC	ZINC000002577168	5.64706
AMPC	ZINC000003653016	4.70891
AMPC	ZINC000000091018	5.53644
AMPC	ZINC000000057908	4.87391
AMPC	ZINC000055685476	5.49077
AMPC	ZINC000001012450	6.23928
AMPC	ZINC000000173647	5.53421
AMPC	ZINC000004773024	6.55849
AMPC	ZINC000026533160	5.86771
AMPC	ZINC000000164485	5.53745
AMPC	ZINC000164307566	5.59384
AMPC	ZINC000013267729	5.4232
AMPC	ZINC000261757173	6.13589
AMPC	ZINC000002025419	3.68128
AMPC	ZINC000060324804	4.94111
AMPC	ZINC000034058931	5.74267
AMPC	ZINC000075866359	5.10233
AMPC	ZINC000261659994	5.25078
AMPC	ZINC000002569718	5.05123
AMPC	ZINC000000065270	5.52414
AMPC	ZINC000001628962	6.44247
AMPC	ZINC000005720554	5.31313
AMPC	ZINC000001682689	5.80179
AMPC	ZINC000006119168	4.63265
AMPC	ZINC000000071603	5.54649
AMPC	ZINC000002146031	5.52944
AMPC	ZINC000000984085	5.6106
AMPC	ZINC000003066978	5.46004
AMPC	ZINC000039141580	5.48709
AMPC	ZINC000000533515	5.56587
AMPC	ZINC000287450589	5.28959
AMPC	ZINC000000215200	5.29127
AMPC	ZINC000001685025	5.15429
AMPC	ZINC000002022218	5.37292
AMPC	ZINC000001563717	6.16298
AMPC	ZINC000000812771	4.83922
AMPC	ZINC000038301922	5.22962
AMPC	ZINC000002928682	5.7941
AMPC	ZINC000000933618	5.05888
AMPC	ZINC000000164443	5.01488
AMPC	ZINC000000392140	3.59273
AMPC	ZINC000032945693	6.63848
AMPC	ZINC000066124059	5.25809
AMPC	ZINC000001761765	4.99265
AMPC	ZINC000274894260	5.78035
AMPC	ZINC000275011605	5.26981
AMPC	ZINC000016905492	5.70505
AMPC	ZINC000000001164	5.48629
AMPC	ZINC000012881628	5.08019
AMPC	ZINC000025975175	6.35514
AMPC	ZINC000006084154	5.10815
AMPC	ZINC000001440084	5.75201
AMPC	ZINC000005420714	5.30042
AMPC	ZINC000007989005	5.54275
AMPC	ZINC000000012947	6.26716
AMPC	ZINC000002292870	6.88228
AMPC	ZINC000285210022	6.25526
AMPC	ZINC000002509800	5.525
AMPC	ZINC000000467693	5.60905
AMPC	ZINC000001319414	5.62302
AMPC	ZINC000020560986	5.47369
AMPC	ZINC000005942208	4.76374
AMPC	ZINC000000556155	5.48038
AMPC	ZINC000073167711	5.9623
AMPC	ZINC000000440972	5.59753
AMPC	ZINC000000677814	7.14131
AMPC	ZINC000009420390	6.41854
AMPC	ZINC000002280669	6.4737
AMPC	ZINC000000901928	4.76103
AMPC	ZINC000350729004	5.90466
AMPC	ZINC000061844816	5.80145
AMPC	ZINC000547547292	6.71674
AMPC	ZINC000004727223	5.68378
AMPC	ZINC000003162867	5.02063
AMPC	ZINC000064528063	5.63463
AMPC	ZINC000000258631	5.20474
AMPC	ZINC000275005597	5.5422
AMPC	ZINC000225668822	5.48478
AMPC	ZINC000013805011	6.39469
AMPC	ZINC000001685593	5.1016
AMPC	ZINC000001732319	4.95832
AMPC	ZINC000002391013	5.03955
AMPC	ZINC000002019893	5.84366
AMPC	ZINC000273568078	5.82815
AMPC	ZINC000001733878	6.23745
AMPC	ZINC000008987553	6.64745
AMPC	ZINC000000156391	5.75263
AMPC	ZINC000004215124	5.57487
AMPC	ZINC000002108496	6.08391
AMPC	ZINC000000294714	5.05593
AMPC	ZINC000001642339	6.08554
AMPC	ZINC000000118770	5.61261
AMPC	ZINC000000226334	6.25206
AMPC	ZINC000003844927	5.31346
AMPC	ZINC000217710118	5.13306
AMPC	ZINC000000149577	5.04238
AMPC	ZINC000020593675	5.38775
AMPC	ZINC000000039692	5.9393
AMPC	ZINC000000404191	4.85933
AMPC	ZINC000000386725	5.59971
AMPC	ZINC000004860528	5.9981
AMPC	ZINC000274980766	6.04041
AMPC	ZINC000003676852	4.32797
AMPC	ZINC000001647476	5.27396
AMPC	ZINC000000405163	6.06799
AMPC	ZINC000000214923	6.90352
AMPC	ZINC000000548139	5.4288
AMPC	ZINC000003130402	5.96609
AMPC	ZINC000408592639	5.74989
AMPC	ZINC000020254741	6.83856
AMPC	ZINC000001287859	5.05999
AMPC	ZINC000123659670	6.05662
AMPC	ZINC000006567221	5.49393
AMPC	ZINC000001712029	4.87722
AMPC	ZINC000001470793	4.99416
AMPC	ZINC000000044140	5.84608
AMPC	ZINC000005670206	5.47861
AMPC	ZINC000002537038	5.57736
AMPC	ZINC000000157301	5.10421
AMPC	ZINC000005134286	4.88875
AMPC	ZINC000005368750	5.23714
AMPC	ZINC000001654868	5.1606
AMPC	ZINC000098088000	5.28069
AMPC	ZINC000001710102	5.91108
AMPC	ZINC000001560908	4.8117
AMPC	ZINC000000794567	4.37929
AMPC	ZINC000000173453	5.82397
AMPC	ZINC000002525015	4.94852
AMPC	ZINC000004050267	6.55465
AMPC	ZINC000026285019	5.30833
AMPC	ZINC000000334391	5.16303
AMPC	ZINC000166502805	5.67012
AMPC	ZINC000005133016	5.36696
AMPC	ZINC000011443454	5.8173
AMPC	ZINC000005375697	6.74234
AMPC	ZINC000000142258	4.93286
AMPC	ZINC000002034128	5.22448
AMPC	ZINC000000812774	4.70207
AMPC	ZINC000404766693	4.66492
AMPC	ZINC000006657876	5.49542
AMPC	ZINC000001645829	4.28858
AMPC	ZINC000262685950	5.61951
AMPC	ZINC000379377574	5.91834
AMPC	ZINC000000158737	4.07008
AMPC	ZINC000001874132	5.93909
AMPC	ZINC000000428880	5.89469
AMPC	ZINC000004899473	5.42312
AMPC	ZINC000000316434	5.64626
AMPC	ZINC000004110352	7.30348
AMPC	ZINC000003884399	5.46736
AMPC	ZINC000000093641	5.641
AMPC	ZINC000663287076	6.04762
AMPC	ZINC000003846871	6.69712
AMPC	ZINC000000185536	6.9872
AMPC	ZINC000001565381	6.1921
AMPC	ZINC000000133775	5.6649
AMPC	ZINC000000157003	5.93111
AMPC	ZINC000008908328	5.92446
AMPC	308	5.71972
AMPC	ZINC000009458515	6.14996
AMPC	ZINC000262223122	5.67947
AMPC	ZINC000004333906	6.18668
AMPC	ZINC000000280723	6.16726
AMPC	ZINC000001562955	3.94617
AMPC	ZINC000024101635	5.28106
AMPC	ZINC000001630105	5.94391
AMPC	ZINC000001706046	5.4132
AMPC	ZINC000001666082	6.61983
AMPC	ZINC000000601272	6.20639
AMPC	ZINC000016943042	4.8203
AMPC	ZINC000007996857	5.7525
AMPC	ZINC000003128037	6.29396
AMPC	ZINC000000710540	5.83206
AMPC	ZINC000001268795	6.15389
AMPC	ZINC000000158566	5.04198
AMPC	ZINC000073560538	6.26637
AMPC	ZINC000616315758	6.22526
AMPC	ZINC000001593940	5.17358
AMPC	ZINC000000081899	5.89107
AMPC	ZINC000100485141	6.29011
AMPC	ZINC000009259796	6.07641
AMPC	ZINC000000266073	4.93963
AMPC	ZINC000000105852	5.9884
AMPC	ZINC000001046225	6.09487
AMPC	ZINC000026568153	4.80635
AMPC	ZINC000000131658	5.90405
AMPC	ZINC000000126072	5.51178
AMPC	ZINC000530438582	5.01875
AMPC	ZINC000003267787	5.84235
AMPC	ZINC000001562244	5.49159
AMPC	ZINC000000058111	4.13391
AMPC	ZINC000002804591	6.17126
AMPC	ZINC000075866364	4.34023
AMPC	ZINC000001855919	5.54628
AMPC	ZINC000003367395	5.75733
AMPC	ZINC000000754982	5.66987
AMPC	ZINC000073860908	6.4651
AMPC	ZINC000035721183	5.19083
AMPC	ZINC000584879885	5.44965
AMPC	ZINC000000814812	5.74075
AMPC	ZINC000000116359	5.55336
AMPC	ZINC000104334444	4.86654
AMPC	ZINC000262924055	5.55084
AMPC	ZINC000002518906	4.8789
AMPC	ZINC000001717231	5.94226
AMPC	ZINC000000403274	4.18321
AMPC	ZINC000001831478	6.0514
AMPC	ZINC000000073321	5.27949
AMPC	ZINC000001575597	4.77743
AMPC	ZINC000000519553	5.43325
AMPC	ZINC000061685340	5.53062
AMPC	ZINC000307167181	4.51248
AMPC	ZINC000000581923	5.9229
AMPC	ZINC000002143641	5.12341
AMPC	ZINC000084305066	6.45753
AMPC	ZINC000000111799	5.29016
AMPC	ZINC000018203345	5.9657
AMPC	ZINC000083254182	5.43738
AMPC	ZINC000006009397	5.59489
AMPC	ZINC000110969292	5.46228
AMPC	ZINC000238297667	5.47183
AMPC	ZINC000000315260	4.81045
AMPC	ZINC000066580084	6.42618
AMPC	ZINC000001215181	6.98345
AMPC	ZINC000000237099	6.0394
AMPC	ZINC000005898099	5.59761
AMPC	ZINC000001448927	5.45095
AMPC	ZINC000003954476	5.57468
AMPC	ZINC000275192449	5.31586
AMPC	ZINC000000850338	5.35198
AMPC	ZINC000003649541	6.09523
AMPC	ZINC000001143015	5.60768
AMPC	ZINC000021010817	5.45117
AMPC	ZINC000004481922	5.2814
AMPC	ZINC000004023220	5.62297
AMPC	ZINC000000331571	5.47679
AMPC	ZINC000001456919	5.44951
AMPC	ZINC000448076980	6.23442
AMPC	ZINC000262468057	5.89854
AMPC	ZINC000002589573	6.64453
AMPC	ZINC000019090211	4.80465
AMPC	ZINC000001692160	5.14129
AMPC	ZINC000000039249	6.26939
AMPC	ZINC000019015006	5.80834
AMPC	ZINC000043629196	5.38446
AMPC	ZINC000037405938	5.47536
AMPC	ZINC000000248816	5.93983
AMPC	ZINC000000031949	5.53469
AMPC	ZINC000005763294	5.3
AMPC	ZINC000000339538	4.99943
AMPC	ZINC000000460426	6.41426
AMPC	ZINC000548595105	5.29974
AMPC	ZINC000005459683	5.21528
AMPC	ZINC000023144913	5.98983
AMPC	ZINC000417448935	5.75133
AMPC	ZINC000000069679	5.85646
AMPC	ZINC000001509987	5.13621
AMPC	ZINC000000060974	5.36801
AMPC	ZINC000001683642	5.70214
AMPC	ZINC000005463410	5.19859
AMPC	ZINC000005159375	5.78408
AMPC	ZINC000000391708	6.36499
AMPC	ZINC000038034362	6.3117
AMPC	ZINC000001671398	4.41877
AMPC	ZINC000004770999	5.76439
AMPC	ZINC000061592108	5.15187
AMPC	ZINC000039126005	5.80059
AMPC	ZINC000001114057	6.06833
AMPC	ZINC000000371520	4.64609
AMPC	ZINC000018209725	5.08853
AMPC	ZINC000000008597	4.90894
AMPC	ZINC000002168264	5.03461
AMPC	ZINC000000210169	5.98498
AMPC	ZINC000293063133	5.10417
AMPC	ZINC000083574484	5.32759
AMPC	ZINC000006088383	4.95284
AMPC	ZINC000447405658	6.76967
AMPC	ZINC000034327905	4.9369
AMPC	ZINC000045792993	5.21829
AMPC	ZINC000004878902	5.61496
AMPC	ZINC000001594775	5.33777
AMPC	ZINC000004106557	5.15604
AMPC	ZINC000000343405	5.63568
AMPC	ZINC000001576653	5.5864
AMPC	ZINC000000093254	5.69911
AMPC	ZINC000002309202	6.007
AMPC	ZINC000075284246	5.73201
AMPC	ZINC000000346588	5.38876
AMPC	ZINC000002546075	6.93745
AMPC	ZINC000000102400	6.25427
AMPC	ZINC000003887303	5.47596
AMPC	ZINC000000814061	4.24871
AMPC	ZINC000019946616	5.34695
AMPC	ZINC000000537777	6.21695
AMPC	ZINC000002574916	4.63823
AMPC	ZINC000000229933	5.25873
AMPC	313	5.00551
AMPC	ZINC000003182906	6.19669
AMPC	ZINC000034187580	5.12844
AMPC	ZINC000000199201	4.49341
AMPC	ZINC000061447083	5.07294
AMPC	ZINC000083905948	5.6493
AMPC	104	6.08476
AMPC	ZINC000001557039	5.42245
AMPC	ZINC000001570742	5.50269
AMPC	ZINC000001679722	5.64725
AMPC	ZINC000000360879	5.29202
AMPC	ZINC000000108349	5.53907
AMPC	ZINC000000607864	5.99799
AMPC	ZINC000000424668	5.38154
AMPC	ZINC000002499726	5.77286
AMPC	ZINC000274944246	5.36645
AMPC	ZINC000003882219	6.09004
AMPC	ZINC000006092697	5.22675
AMPC	ZINC000019933830	5.53982
AMPC	ZINC000002114966	5.11601
AMPC	ZINC000005500830	5.83601
AMPC	ZINC000002750062	7.06475
AMPC	ZINC000000134076	5.42445
AMPC	ZINC000005725447	5.6831
AMPC	ZINC000000101019	5.02286
AMPC	ZINC000000377792	5.35384
AMPC	ZINC000001590427	5.86286
AMPC	ZINC000000335016	6.18172
AMPC	ZINC000003844586	5.53432
AMPC	ZINC000012397556	5.80568
AMPC	ZINC000127699476	5.41603
AMPC	ZINC000262280045	5.33928
AMPC	ZINC000082404435	6.5272
AMPC	ZINC000001532217	4.91097
AMPC	ZINC000000182917	5.11666
AMPC	ZINC000006717367	5.32548
AMPC	ZINC000003844580	5.55298
AMPC	ZINC000118252362	5.49841
AMPC	ZINC000000161108	5.93065
AMPC	ZINC000596031330	5.39228
AMPC	ZINC000000139848	4.20045
AMPC	ZINC000000334108	4.44478
AMPC	ZINC000017022531	6.19934
AMPC	ZINC000001462850	5.28432
AMPC	ZINC000002576358	5.49032
AMPC	ZINC000002735297	5.56594
AMPC	ZINC000002350713	5.93488
AMPC	ZINC000001631865	6.93804
AMPC	ZINC000000707842	7.09751
AMPC	ZINC000000028374	5.17149
AMPC	ZINC000000087140	5.16939
AMPC	ZINC000262609383	6.56502
AMPC	ZINC000090276716	5.5078
AMPC	ZINC000000429666	5.24483
AMPC	ZINC000015116075	4.65418
AMPC	ZINC000000145980	4.96007
AMPC	ZINC000005409975	6.2786
AMPC	ZINC000000178379	5.29404
AMPC	ZINC000003270468	5.58718
AMPC	ZINC000000265895	6.71482
AMPC	ZINC000000072198	6.56483
AMPC	ZINC000002258628	6.63534
AMPC	ZINC000016905214	5.59764
AMPC	ZINC000019320018	4.74377
AMPC	ZINC000000897456	5.42558
AMPC	ZINC000004695743	5.38612
AMPC	ZINC000000334127	4.27784
AMPC	ZINC000000120249	4.35457
AMPC	ZINC000262161130	5.7355
AMPC	ZINC000034354259	5.34357
AMPC	ZINC000001681305	5.00145
AMPC	ZINC000001425842	5.45292
AMPC	ZINC000001995148	4.53691
AMPC	ZINC000031970648	5.80348
AMPC	ZINC000015780690	4.80502
AMPC	ZINC000028712716	5.39188
AMPC	ZINC000000158866	5.01305
AMPC	ZINC000096911031	4.97498
AMPC	ZINC000000707352	5.63887
AMPC	ZINC000002047325	3.75852
AMPC	ZINC000000464980	6.13533
AMPC	ZINC000013491476	4.82846
AMPC	ZINC000005077954	5.3883
AMPC	ZINC000000814668	5.78186
AMPC	ZINC000000142144	5.77929
AMPC	ZINC000000049244	5.80819
AMPC	ZINC000129749526	4.91343
AMPC	ZINC000000400264	5.63042
AMPC	ZINC000005134236	4.7751
AMPC	ZINC000278742651	6.4288
AMPC	ZINC000000160478	5.70622
AMPC	ZINC000005496339	6.18354
AMPC	ZINC000263305873	5.22203
AMPC	ZINC000000036625	5.55128
AMPC	ZINC000007883140	5.61717
AMPC	ZINC000001565128	4.53802
AMPC	ZINC000001705179	5.61699
AMPC	ZINC000003626596	5.98155
AMPC	ZINC000019978905	5.57842
AMPC	ZINC000000155538	6.07944
AMPC	ZINC000065354892	5.00582
AMPC	ZINC000001678903	4.32501
AMPC	ZINC000000373405	6.7684
AMPC	ZINC000000046831	5.36323
AMPC	ZINC000003274602	5.63968
AMPC	ZINC000001309547	5.55871
AMPC	ZINC000000624729	5.25576
AMPC	ZINC000222642706	5.62811
AMPC	ZINC000037376320	6.38392
AMPC	ZINC000005167283	5.25753
AMPC	ZINC000004899709	5.1051
AMPC	ZINC000001023501	5.00235
AMPC	ZINC000000071257	5.26779
AMPC	ZINC000000652264	6.13585
AMPC	ZINC000000568065	6.68139
AMPC	ZINC000000037024	5.71226
AMPC	ZINC000001712119	5.07668
AMPC	ZINC000003199875	5.41282
AMPC	ZINC000001597535	5.23512
AMPC	ZINC000547871314	6.44866
AMPC	ZINC000000214136	5.25792
AMPC	ZINC000000406281	6.12135
AMPC	ZINC000008706590	6.11263
AMPC	ZINC000035095000	5.96076
AMPC	ZINC000012296599	5.48826
AMPC	ZINC000006452624	5.31552
AMPC	ZINC000002507236	6.0602
AMPC	ZINC000000072906	5.7178
AMPC	ZINC000000057168	3.84874
AMPC	ZINC000001684906	4.81553
AMPC	ZINC000012506106	4.62374
AMPC	ZINC000001482949	5.268
AMPC	ZINC000000402301	3.55399
AMPC	211	5.60014
AMPC	ZINC000369956508	6.4234
AMPC	ZINC000004863232	5.64352
AMPC	ZINC000000323018	5.41266
AMPC	ZINC000002537046	5.79029
AMPC	ZINC000000007886	5.19413
AMPC	ZINC000002399539	6.447
AMPC	ZINC000002939574	4.95354
AMPC	ZINC000000132691	6.01914
AMPC	ZINC000004554514	6.08929
AMPC	ZINC000004641465	5.21324
AMPC	ZINC000169336402	6.19977
AMPC	ZINC000006588199	6.34636
AMPC	ZINC000516001749	5.55418
AMPC	ZINC000000211448	5.34787
AMPC	ZINC000275082411	4.94245
AMPC	ZINC000001592074	5.48133
AMPC	ZINC000005624788	5.23659
AMPC	ZINC000037435286	4.75034
AMPC	ZINC000000449716	4.9591
AMPC	ZINC000000082267	5.58159
AMPC	ZINC000000249741	4.41341
AMPC	ZINC000000092645	5.09633
AMPC	ZINC000469536273	6.50611
AMPC	ZINC000287412069	6.2949
AMPC	ZINC000000392075	5.3976
AMPC	ZINC000000050909	5.2638
AMPC	ZINC000556702273	5.80027
AMPC	ZINC000072164954	5.34976
AMPC	AMPC_xtal_lig	5.95446
AMPC	ZINC000000108700	5.65478
AMPC	ZINC000000034140	6.48906
AMPC	ZINC000000610113	5.58632
AMPC	ZINC000002886195	6.39852
AMPC	ZINC000004403758	5.68486
AMPC	ZINC000000384746	6.35751
AMPC	ZINC000001688380	4.91767
AMPC	ZINC000275146136	5.84621
AMPC	ZINC000222842668	5.86672
AMPC	ZINC000003883096	5.60087
AMPC	ZINC000090153507	6.34022
AMPC	ZINC000037395592	5.4526
AMPC	ZINC000006525289	6.1184
AMPC	ZINC000005625382	6.01033
AMPC	ZINC000001529780	5.21843
AMPC	ZINC000000265002	5.32692
AMPC	ZINC000001683990	5.48748
AMPC	ZINC000037507494	5.56162
AMPC	ZINC000032798158	5.8473
AMPC	ZINC000034278658	5.64224
AMPC	ZINC000374445016	5.82792
AMPC	ZINC000001551920	5.24089
AMPC	ZINC000020205474	4.61028
AMPC	ZINC000039068574	4.95372
AMPC	ZINC000001805317	5.65841
AMPC	ZINC000002560828	5.52552
AMPC	ZINC000283351833	6.46257
AMPC	ZINC000003839437	5.98011
AMPC	ZINC000001748738	5.34725
AMPC	ZINC000000160339	4.64941
AMPC	ZINC000000016665	5.89143
AMPC	ZINC000274919181	6.00515
AMPC	ZINC000003150492	6.0654
AMPC	ZINC000000369012	4.40872
AMPC	ZINC000002567640	4.92583
AMPC	ZINC000000105351	5.17515
AMPC	ZINC000003129979	5.79746
AMPC	ZINC000000151297	5.99412
AMPC	ZINC000000111361	6.04601
AMPC	ZINC000467319968	5.70043
AMPC	ZINC000001129847	5.92804
AMPC	ZINC000000359821	5.01492
AMPC	ZINC000003471612	6.36192
AMPC	ZINC000034466343	5.31548
AMPC	ZINC000631361850	5.81064
AMPC	ZINC000002750614	4.65541
AMPC	ZINC000055272881	5.53769
AMPC	ZINC000001747246	4.61355
AMPC	ZINC000095763404	4.91887
AMPC	ZINC000026539199	6.27163
AMPC	ZINC000000109701	5.81409
AMPC	ZINC000006132265	6.32764
AMPC	107	6.05274
AMPC	ZINC000003886848	6.22359
AMPC	ZINC000013537061	4.98085
AMPC	ZINC000013528935	6.46846
AMPC	ZINC000000057197	6.05881
AMPC	101	6.0573
AMPC	ZINC000005157188	5.31716
AMPC	ZINC000020293461	5.48517
AMPC	ZINC000028469730	4.51919
AMPC	ZINC000003861546	4.29923
AMPC	ZINC000003843503	5.70416
AMPC	ZINC000001595134	4.89303
AMPC	ZINC000002567706	3.92756
AMPC	ZINC000034080186	5.51502
AMPC	ZINC000005749437	5.70822
AMPC	ZINC000006648638	5.09772
AMPC	ZINC000000486142	5.35044
AMPC	ZINC000001700193	5.42615
AMPC	ZINC000000092068	5.18374
AMPC	ZINC000009419381	5.82456
AMPC	ZINC000001566201	5.17287
AMPC	ZINC000005578428	5.25042
AMPC	ZINC000273726553	6.36824
AMPC	ZINC000000125153	5.64789
AMPC	ZINC000002427073	5.43345
AMPC	ZINC000000980518	5.63818
AMPC	ZINC000068076757	5.61744
AMPC	ZINC000000272424	6.15153
AMPC	312	4.93967
AMPC	ZINC000000360885	5.97863
AMPC	ZINC000001718508	5.14775
AMPC	ZINC000001806460	5.19688
AMPC	ZINC000029481800	5.32512
AMPC	ZINC000001596248	5.45087
AMPC	ZINC000001708982	5.80446
AMPC	ZINC000000559564	5.54152
AMPC	ZINC000020149229	6.69816
AMPC	ZINC000000530479	5.71113
AMPC	ZINC000005157239	5.45256
AMPC	ZINC000003639628	6.05231
AMPC	ZINC000001660386	5.92178
AMPC	ZINC000004578623	6.95214
AMPC	ZINC000008782365	6.04655
AMPC	ZINC000003871967	5.71564
AMPC	ZINC000001460407	5.54661
AMPC	ZINC000001022131	4.7092
AMPC	ZINC000001555532	5.17485
AMPC	ZINC000095620587	5.21004
AMPC	ZINC000005941473	5.24763
AMPC	ZINC000003116932	7.23883
AMPC	ZINC000002537136	4.99978
AMPC	ZINC000026730961	5.08975
AMPC	ZINC000006037213	5.67147
AMPC	ZINC000002144999	5.24605
AMPC	ZINC000000332144	5.57656
AMPC	ZINC000005134964	6.79075
AMPC	ZINC000002879445	5.8001
AMPC	ZINC000000078151	6.06103
AMPC	ZINC000000820174	5.7203
AMPC	ZINC000000111731	5.55042
AMPC	ZINC000000160004	4.87862
AMPC	ZINC000038029810	5.46265
AMPC	ZINC000000035727	5.36171
AMPC	ZINC000003677188	4.53159
AMPC	ZINC000000154371	5.52125
AMPC	ZINC000000140331	5.43334
AMPC	ZINC000001533031	5.06224
AMPC	ZINC000001895413	5.29987
AMPC	ZINC000000072895	5.00396
AMPC	ZINC000000573803	5.82253
AMPC	ZINC000000351134	5.70583
AMPC	ZINC000407996107	5.88334
AMPC	ZINC000001654171	5.74201
AMPC	ZINC000004206157	5.70801
AMPC	ZINC000062913532	5.70989
AMPC	ZINC000000094561	5.86328
AMPC	ZINC000037760192	5.27178
AMPC	ZINC000001170438	5.39691
AMPC	ZINC000002124992	5.11356
AMPC	ZINC000001764760	5.43828
AMPC	ZINC000000223860	5.91237
AMPC	ZINC000009306034	6.08767
AMPC	ZINC000000036422	4.97265
AMPC	ZINC000000057988	6.5556
AMPC	ZINC000005804604	5.99266
AMPC	ZINC000000192743	5.15843
AMPC	201	5.24576
AMPC	ZINC000000174763	5.84449
AMPC	ZINC000367198607	5.41948
AMPC	ZINC000001561754	4.46986
AMPC	ZINC000000216992	6.04254
AMPC	ZINC000003845037	5.26863
AMPC	ZINC000002151482	5.64307
AMPC	ZINC000331241719	5.86963
AMPC	ZINC000000115590	6.12347
AMPC	ZINC000003650280	5.21396
AMPC	ZINC000000125971	5.3831
AMPC	ZINC000005889533	5.66242
AMPC	ZINC000000301635	5.25027
AMPC	ZINC000004428187	5.67338
AMPC	ZINC000000013222	5.07626
AMPC	ZINC000000079356	6.27771
AMPC	307	5.53754
AMPC	301	6.7078
AMPC	ZINC000003077613	6.19154
AMPC	ZINC000000001758	4.84185
AMPC	ZINC000005811862	5.03732
AMPC	ZINC000000401328	5.31652
AMPC	ZINC000039058294	4.75455
AMPC	ZINC000005581782	5.21908
AMPC	ZINC000083799651	6.83684
AMPC	ZINC000004081830	5.6737
AMPC	ZINC000000161694	4.83513
AMPC	ZINC000001616132	6.60074
AMPC	ZINC000013649110	6.37658
AMPC	ZINC000000116540	5.43513
AMPC	ZINC000065354882	5.31378
AMPC	ZINC000001767636	5.57202
AMPC	ZINC000274911084	5.97407
AMPC	ZINC000000087796	5.58928
AMPC	ZINC000000330471	6.36941
AMPC	ZINC000001555515	5.82804
AMPC	ZINC000001672630	5.06488
AMPC	ZINC000000176889	5.757
AMPC	ZINC000001693990	3.81867
AMPC	ZINC000040937898	5.09061
AMPC	ZINC000071337475	4.76793
AMPC	ZINC000583116069	6.05871
AMPC	ZINC000003138535	5.87703
AMPC	ZINC000342408237	5.82369
AMPC	ZINC000004806467	5.83299
AMPC	ZINC000000344134	5.10134
AMPC	ZINC000013361780	6.0938
AMPC	ZINC000002433887	6.22847
AMPC	ZINC000011205771	5.99882
AMPC	ZINC000001582587	5.80665
AMPC	ZINC000000158788	4.75498
AMPC	ZINC000000106709	5.81965
AMPC	ZINC000000133300	4.43188
AMPC	ZINC000000392453	5.29068
AMPC	ZINC000042522786	5.22405
AMPC	ZINC000001614217	4.93646
AMPC	ZINC000000105181	5.39904
AMPC	ZINC000016431399	5.50625
AMPC	ZINC000002517023	5.33772
AMPC	ZINC000001084160	6.15141
AMPC	ZINC000000072021	5.46874
AMPC	ZINC000013863746	5.58966
AMPC	ZINC000002879233	5.48122
AMPC	ZINC000004753573	6.15433
AMPC	ZINC000000107064	5.67711
AMPC	ZINC000005855406	5.17815
AMPC	ZINC000039136994	5.70285
AMPC	ZINC000001577614	5.74348
AMPC	ZINC000001593857	5.28561
AMPC	ZINC000000632389	5.64473
AMPC	ZINC000055329575	6.05498
AMPC	ZINC000000168070	5.32458
AMPC	ZINC000001188491	5.22332
AMPC	ZINC000001690468	4.84593
AMPC	ZINC000000339488	5.04039
AMPC	ZINC000000065900	5.1363
AMPC	ZINC000048367503	6.08462
AMPC	ZINC000044931968	5.7442
AMPC	ZINC000000156049	5.45571
AMPC	ZINC000005541456	5.48336
AMPC	ZINC000012805708	5.5848
AMPC	ZINC000536957687	4.84382
AMPC	ZINC000000327612	4.5208
AMPC	ZINC000003768510	6.10571
AMPC	ZINC000016136285	5.4884
AMPC	ZINC000000268084	5.62031
AMPC	ZINC000000899329	5.73415
AMPC	ZINC000000151293	5.7107
AMPC	ZINC000002023473	5.18435
AMPC	ZINC000624706596	6.00128
AMPC	ZINC000000323256	5.1324
AMPC	ZINC000050291395	5.53359
AMPC	ZINC000000099032	6.14187
AMPC	ZINC000001686182	5.50863
AMPC	ZINC000001608433	6.57419
AMPC	ZINC000000643477	6.88713
AMPC	ZINC000005743067	5.40333
AMPC	ZINC000000100813	4.77168
AMPC	ZINC000001577237	5.24093
AMPC	ZINC000000088431	4.84206
AMPC	ZINC000037584091	5.95384
AMPC	ZINC000000169933	4.36391
AMPC	ZINC000001600279	4.87942
AMPC	ZINC000003581239	4.95164
AMPC	ZINC000004879007	5.59053
AMPC	ZINC000000405025	5.84074
AMPC	ZINC000012407360	6.2195
AMPC	ZINC000000822111	5.9538
AMPC	ZINC000038342262	5.94373
AMPC	ZINC000000175324	5.5348
AMPC	ZINC000001762342	5.52161
AMPC	ZINC000001609382	6.53556
AMPC	ZINC000003353410	5.92615
AMPC	ZINC000000042631	5.60028
AMPC	ZINC000006404581	6.52496
AMPC	ZINC000001712488	5.1201
AMPC	ZINC000004218190	6.11455
AMPC	ZINC000548211208	6.15903
AMPC	ZINC000002477871	4.9519
AMPC	ZINC000000331661	5.9075
AMPC	ZINC000001687058	5.47521
AMPC	ZINC000000084519	4.6617
AMPC	ZINC000000058250	5.33162
AMPC	ZINC000057116213	5.89943
AMPC	ZINC000009010104	5.93684
AMPC	ZINC000001012962	6.34557
AMPC	ZINC000019505292	4.94907
AMPC	ZINC000005274050	5.07212
AMPC	ZINC000005134781	4.41367
AMPC	ZINC000000176860	6.58515
AMPC	ZINC000037730410	5.04474
AMPC	ZINC000001689928	6.01542
AMPC	ZINC000002597296	4.2718
AMPC	ZINC000430979944	6.80907
AMPC	ZINC000571450375	5.86189
AMPC	ZINC000000379460	6.05496
AMPC	ZINC000000101156	6.11049
AMPC	ZINC000000804581	5.80926
AMPC	ZINC000220379092	5.52827
AMPC	ZINC000001534133	4.7931
AMPC	ZINC000275240708	5.75631
AMPC	ZINC000598959612	6.83204
AMPC	ZINC000085325802	6.44094
AMPC	ZINC000000043874	4.63646
AMPC	ZINC000001154718	5.74583
AMPC	ZINC000002100009	5.73352
AMPC	ZINC000029410811	5.22997
AMPC	116	6.12455
AMPC	ZINC000004561905	5.1806
AMPC	ZINC000001231053	5.42659
AMPC	ZINC000006793563	5.38914
AMPC	ZINC000000190451	5.97879
AMPC	ZINC000004637948	5.40897
AMPC	ZINC000000325125	5.28062
AMPC	ZINC000274926471	5.59459
AMPC	ZINC000006965062	5.49117
AMPC	ZINC000002457733	5.45449
AMPC	ZINC000001795929	5.5705
AMPC	ZINC000166514290	5.53728
AMPC	ZINC000000052717	4.92347
AMPC	ZINC000070601406	5.88983
AMPC	ZINC000001577054	5.12346
AMPC	ZINC000114801903	5.77312
AMPC	ZINC000107304348	5.79359
AMPC	ZINC000000399832	5.72759
AMPC	ZINC000001084238	6.30275
AMPC	ZINC000001601632	5.08128
AMPC	ZINC000000266569	5.40279
AMPC	ZINC000000116890	5.2993
AMPC	ZINC000004703275	6.48189
AMPC	ZINC000001389753	6.08621
AMPC	ZINC000036325802	4.84109
AMPC	ZINC000530137388	5.58139
AMPC	ZINC000000128034	5.24679
AMPC	ZINC000065832940	6.64532
AMPC	ZINC000001661333	5.46143
AMPC	ZINC000000054955	5.31453
AMPC	ZINC000117036581	4.50702
AMPC	ZINC000021299893	5.55038
AMPC	ZINC000000088891	6.04316
AMPC	ZINC000013341376	5.82965
AMPC	ZINC000026534826	6.81795
AMPC	ZINC000013470520	5.54741
AMPC	ZINC000013491480	5.34781
AMPC	ZINC000001296748	4.79916
AMPC	ZINC000000140222	5.83821
AMPC	ZINC000004949419	4.75004
AMPC	ZINC000065833783	5.85097
AMPC	ZINC000000217860	5.66743
AMPC	ZINC000000154234	5.71443
AMPC	ZINC000000793399	6.70617
AMPC	ZINC000001605332	5.48607
AMPC	ZINC000032594644	4.81827
AMPC	ZINC000000260939	5.28308
AMPC	ZINC000000758000	5.78765
AMPC	ZINC000000061359	5.93165
AMPC	ZINC000039236525	4.4467
AMPC	ZINC000002510666	5.37133
AMPC	ZINC000003875553	5.25849
AMPC	ZINC000000104591	5.63833
AMPC	ZINC000004343380	4.95447
AMPC	ZINC000000057213	5.10019
AMPC	ZINC000001594155	5.80847
AMPC	208	5.66772
AMPC	ZINC000000368820	5.59793
AMPC	ZINC000000083214	5.38318
AMPC	ZINC000026662183	5.55024
AMPC	ZINC000000990032	5.99301
AMPC	ZINC000000705517	7.0329
AMPC	ZINC000000204852	4.66444
AMPC	ZINC000001563289	5.82474
AMPC	ZINC000000040236	5.59635
AMPC	ZINC000214667132	5.91255
AMPC	ZINC000000045392	5.81572
AMPC	ZINC000275302260	5.47821
AMPC	ZINC000001600982	5.14024
AMPC	ZINC000000337715	6.33003
AMPC	ZINC000000502307	5.49345
AMPC	ZINC000000156521	5.08248
AMPC	ZINC000020596620	5.11034
AMPC	ZINC000003220556	5.09043
AMPC	ZINC000000298399	5.48558
AMPC	ZINC000275068405	5.43126
AMPC	ZINC000001473376	6.63401
AMPC	ZINC000390316317	5.60204
AMPC	ZINC000005480597	4.93584
AMPC	ZINC000000233236	5.51887
AMPC	ZINC000001611277	5.54347
AMPC	ZINC000006505385	5.29892
AMPC	ZINC000000075661	6.28132
AMPC	ZINC000020615806	5.47102
AMPC	ZINC000000161789	5.47772
AMPC	ZINC000000287421	5.79053
AMPC	ZINC000361779055	6.86527
AMPC	ZINC000169377583	5.03669
AMPC	ZINC000012899473	5.37649
AMPC	ZINC000000053765	4.91586
AMPC	ZINC000000080902	5.66031
AMPC	ZINC000077313137	5.58026
AMPC	ZINC000001109763	5.3818
AMPC	ZINC000001760557	5.2427
AMPC	ZINC000166499770	5.51569
AMPC	ZINC000000525630	4.32822
AMPC	ZINC000000267254	4.95851
AMPC	ZINC000001759661	5.31007
AMPC	ZINC000000588024	6.00669
AMPC	ZINC000001750724	5.64181
AMPC	ZINC000001304663	6.44608
AMPC	ZINC000274971608	5.47459
AMPC	ZINC000005005225	5.53559
AMPC	ZINC000001532883	5.1365
AMPC	ZINC000000134426	5.75679
AMPC	ZINC000036973317	4.89493
AMPC	ZINC000000345924	5.79957
AMPC	ZINC000000137957	6.01886
AMPC	ZINC000000102927	5.79876
AMPC	ZINC000030643606	7.15254
AMPC	ZINC000002316523	5.7357
AMPC	ZINC000547872690	5.56809
AMPC	ZINC000000251359	5.52598
AMPC	ZINC000008034715	4.75541
AMPC	ZINC000005591144	5.20793
AMPC	ZINC000001244973	5.48405
AMPC	ZINC000000121493	5.80377
AMPC	ZINC000018996886	4.67418
AMPC	ZINC000065395352	6.86064
AMPC	ZINC000001666570	6.67347
AMPC	ZINC000000084867	4.9527
AMPC	ZINC000000476684	5.87108
AMPC	ZINC000002519014	5.83116
AMPC	ZINC000000575904	5.56873
AMPC	ZINC000002488652	5.90868
AMPC	ZINC000004502050	5.86976
AMPC	ZINC000003121863	5.65882
AMPC	ZINC000000393981	5.19815
AMPC	ZINC000261717220	6.47788
AMPC	ZINC000004293281	6.24408
AMPC	ZINC000000114480	5.30072
AMPC	ZINC000002583763	5.12064
AMPC	ZINC000000643482	6.50398
AMPC	ZINC000100195780	6.15858
AMPC	ZINC000000085395	4.91783
AMPC	ZINC000003954662	6.15106
AMPC	ZINC000006602025	5.0219
AMPC	ZINC000000402662	5.5193
AMPC	ZINC000001553339	5.59794
AMPC	ZINC000009614849	5.73753
AMPC	ZINC000013799038	4.66128
AMPC	ZINC000013385275	5.80847
AMPC	ZINC000000084465	6.03187
AMPC	ZINC000009646749	5.5564
AMPC	ZINC000001498882	5.55316
AMPC	ZINC000226106006	6.26194
AMPC	ZINC000004536725	5.54641
AMPC	ZINC000263450422	5.31346
AMPC	ZINC000104337765	5.19492
AMPC	ZINC000000388310	5.1745
AMPC	ZINC000036634408	6.99382
AMPC	ZINC000238345405	6.15015
AMPC	ZINC000274920909	5.77657
AMPC	ZINC000409431747	5.09302
AMPC	ZINC000000655429	5.68566
AMPC	ZINC000001628296	4.45882
AMPC	ZINC000006588865	6.18763
AMPC	ZINC000002563867	4.93417
AMPC	105	5.96243
AMPC	ZINC000144994840	4.95595
AMPC	ZINC000063216448	5.84065
AMPC	ZINC000155083267	6.38293
AMPC	ZINC000002140936	4.60586
AMPC	ZINC000104336666	5.24077
AMPC	ZINC000000967833	5.25133
AMPC	ZINC000001590497	5.64638
AMPC	ZINC000276309258	5.45507
AMPC	ZINC000006544817	5.66019
AMPC	ZINC000000574173	5.48542
AMPC	ZINC000001713425	6.08777
AMPC	ZINC000004277632	5.8847
AMPC	ZINC000090277064	6.30857
AMPC	ZINC000000157340	4.21455
AMPC	ZINC000002635394	6.25313
AMPC	ZINC000110969279	6.06912
AMPC	ZINC000029341974	5.57218
AMPC	ZINC000000001617	5.47961
AMPC	ZINC000000347203	5.9684
AMPC	ZINC000001561716	4.75302
AMPC	ZINC000000388695	5.22071
AMPC	ZINC000006832280	5.55028
AMPC	ZINC000001153176	5.98874
AMPC	ZINC000003407713	5.42828
AMPC	ZINC000038029948	5.35348
AMPC	ZINC000000053158	5.29761
AMPC	ZINC000000053601	6.62267
AMPC	ZINC000262216876	5.17155
AMPC	ZINC000088245281	5.38637
AMPC	ZINC000019089046	5.38724
AMPC	ZINC000005045421	4.5066
AMPC	ZINC000001242371	5.99729
AMPC	ZINC000002243080	6.01962
AMPC	ZINC000000651712	5.47123
AMPC	ZINC000004477781	4.79386
AMPC	ZINC000000000152	5.95415
AMPC	ZINC000000059737	5.97692
AMPC	ZINC000164341952	5.91565
AMPC	ZINC000016488465	5.50305
AMPC	ZINC000004771925	6.16951
AMPC	ZINC000001015618	5.8782
AMPC	ZINC000388247629	3.51591
AMPC	ZINC000000157832	5.738
AMPC	ZINC000000203003	6.13937
AMPC	ZINC000000874210	5.53644
AMPC	ZINC000287201438	5.82905
AMPC	ZINC000004511345	5.94657
AMPC	ZINC000002382759	5.52583
AMPC	ZINC000004336514	5.67092
AMPC	ZINC000000056609	5.01092
AMPC	ZINC000049423158	5.54822
AMPC	ZINC000000967442	4.97529
AMPC	322	5.64123
AMPC	ZINC000005368839	4.77287
AMPC	ZINC000001561755	5.1167
AMPC	ZINC000161796310	5.78623
AMPC	ZINC000000297036	5.85953
AMPC	ZINC000001095340	6.02578
AMPC	ZINC000003887395	5.75916
AMPC	ZINC000000395540	4.29437
AMPC	ZINC000004193981	6.02675
AMPC	ZINC000037732111	5.78988
AMPC	ZINC000016958038	6.49318
AMPC	ZINC000006830290	5.37461
AMPC	ZINC000001687160	4.56927
AMPC	ZINC000261722235	5.42579
AMPC	ZINC000027322968	5.82869
AMPC	ZINC000000157925	5.2416
AMPC	ZINC000016942348	5.37822
AMPC	ZINC000001634269	5.69557
AMPC	ZINC000000153512	4.51081
AMPC	ZINC000169336151	5.04526
AMPC	ZINC000000072216	5.62387
AMPC	ZINC000262325281	6.05471
AMPC	ZINC000002457106	5.16095
AMPC	ZINC000001870300	5.1473
AMPC	ZINC000001764734	5.10663
AMPC	ZINC000000045664	5.93041
AMPC	ZINC000000425051	5.67611
AMPC	ZINC000002192251	5.23946
AMPC	ZINC000001737497	5.88477
AMPC	ZINC000001630820	4.48763
AMPC	ZINC000006759120	6.04193
AMPC	ZINC000000087116	5.69281
AMPC	ZINC000226878324	5.23194
AMPC	ZINC000000317337	6.16133
AMPC	ZINC000002573573	4.70354
AMPC	ZINC000001699148	6.10551
AMPC	ZINC000137383886	5.32411
AMPC	ZINC000000249141	5.64548
AMPC	ZINC000000034330	6.57234
AMPC	ZINC000001029247	6.43886
AMPC	ZINC000037454892	5.39463
AMPC	ZINC000041084646	5.49203
AMPC	ZINC000020213399	5.53061
AMPC	ZINC000548539949	5.46745
AMPC	ZINC000000039049	5.20279
AMPC	ZINC000000000289	4.99381
AMPC	ZINC000001602641	6.66415
AMPC	ZINC000001293137	4.86341
AMPC	ZINC000002562576	5.26254
AMPC	ZINC000000408201	5.41498
AMPC	ZINC000000967389	4.01008
AMPC	ZINC000020280921	5.07118
AMPC	ZINC000000440998	5.46639
AMPC	ZINC000002168669	5.65001
AMPC	ZINC000003803979	6.36678
AMPC	ZINC000000378603	5.91126
AMPC	ZINC000020264671	5.3398
AMPC	ZINC000262659562	6.13535
AMPC	ZINC000000148798	6.74451
AMPC	ZINC000001318759	4.78548
AMPC	ZINC000000658041	6.3616
AMPC	ZINC000000259883	6.46815
AMPC	ZINC000070415559	6.36099
AMPC	ZINC000002022077	5.39336
AMPC	ZINC000000138951	6.87313
AMPC	ZINC000064940982	7.19819
AMPC	ZINC000000079053	5.13569
AMPC	ZINC000003029889	5.80085
AMPC	ZINC000013896054	5.41016
AMPC	ZINC000000969509	4.886
AMPC	210	6.12138
AMPC	ZINC000000753965	6.47577
AMPC	ZINC000002306159	5.6765
AMPC	ZINC000001608075	6.70661
AMPC	ZINC000026181961	5.97397
AMPC	ZINC000000155956	5.67091
AMPC	ZINC000004384205	5.15419
AMPC	ZINC000073738048	6.11577
AMPC	ZINC000000967253	4.72556
AMPC	ZINC000000799224	6.34087
AMPC	ZINC000005117053	5.44159
AMPC	ZINC000001642331	7.35401
AMPC	ZINC000000057042	5.29304
AMPC	ZINC000000178389	5.73087
AMPC	ZINC000000630305	6.0469
AMPC	ZINC000002513008	5.09865
AMPC	ZINC000002530067	5.42182
AMPC	ZINC000006222035	4.83617
AMPC	ZINC000001565382	5.8402
AMPC	ZINC000001694540	4.72254
AMPC	ZINC000020185001	5.49041
AMPC	ZINC000000615949	5.92877
AMPC	ZINC000001529671	5.21103
AMPC	ZINC000238119905	6.60866
AMPC	ZINC000536686580	6.37001
AMPC	ZINC000002929136	5.4235
AMPC	ZINC000000039459	4.75182
AMPC	ZINC000001622766	5.04825
AMPC	ZINC000104342493	5.25672
AMPC	ZINC000584880368	6.70169
AMPC	ZINC000000107532	6.03143
AMPC	ZINC000002510599	4.84317
AMPC	ZINC000003122945	5.37137
AMPC	ZINC000000056233	5.30425
AMPC	ZINC000000165348	6.52559
AMPC	ZINC000057905441	5.3278
AMPC	ZINC000000388362	5.55621
AMPC	ZINC000002699290	6.04689
AMPC	ZINC000000074321	6.06681
AMPC	ZINC000000008717	5.27252
AMPC	ZINC000001848636	5.18594
AMPC	ZINC000004028130	6.95201
AMPC	ZINC000000051962	8.18041
AMPC	ZINC000104340187	5.0232
AMPC	ZINC000578012489	6.28484
AMPC	ZINC000001698996	4.78922
AMPC	ZINC000002545270	5.51678
AMPC	ZINC000002771003	6.28494
AMPC	ZINC000001631379	6.19238
AMPC	ZINC000043700842	5.25275
AMPC	ZINC000003047963	5.11232
AMPC	ZINC000002751876	5.99662
AMPC	ZINC000001279765	6.4545
AMPC	ZINC000003993547	6.0127
AMPC	ZINC000019781935	5.68835
AMPC	ZINC000000053604	6.43221
AMPC	ZINC000020245213	6.83355
AMPC	ZINC000000205908	6.03951
AMPC	ZINC000002041690	4.57215
AMPC	ZINC000001594999	4.26036
AMPC	ZINC000002685375	6.62445
AMPC	ZINC000000081877	6.3135
AMPC	ZINC000274887593	6.149
AMPC	ZINC000000425079	5.14765
AMPC	ZINC000002693649	5.41345
AMPC	ZINC000001725410	4.70536
AMPC	ZINC000003117855	5.55158
AMPC	ZINC000035680098	5.52306
AMPC	ZINC000407948673	5.66436
AMPC	ZINC000044936390	5.92053
AMPC	ZINC000020596656	5.79942
AMPC	ZINC000060856732	5.63723
AMPC	ZINC000001926689	5.26352
AMPC	ZINC000000063253	5.30185
AMPC	ZINC000663132012	5.36763
AMPC	ZINC000005681347	5.41706
AMPC	ZINC000001628959	6.49572
AMPC	ZINC000001583251	6.67943
AMPC	ZINC000002484661	5.26393
AMPC	ZINC000584628462	5.42957
AMPC	ZINC000001018001	4.14661
AMPC	ZINC000000218106	4.86986
AMPC	ZINC000000389248	6.71914
AMPC	ZINC000000402309	5.40777
AMPC	ZINC000000266934	5.82922
AMPC	ZINC000037583980	4.6177
AMPC	ZINC000001644855	4.90001
AMPC	ZINC000003012361	5.32256
AMPC	ZINC000001151884	5.60704
AMPC	ZINC000000133151	4.9063
AMPC	ZINC000110969263	5.91134
AMPC	ZINC000001585758	6.89841
AMPC	ZINC000000117826	5.75502
AMPC	ZINC000000389129	4.10162
AMPC	ZINC000000402423	5.28482
AMPC	ZINC000002552495	4.33666
AMPC	ZINC000002653960	5.52628
AMPC	ZINC000001709110	5.9408
AMPC	ZINC000000467891	5.69021
AMPC	ZINC000006419535	5.37556
AMPC	ZINC000034581725	5.97998
AMPC	ZINC000001596065	5.26587
AMPC	ZINC000000239931	5.0859
AMPC	ZINC000000038595	6.21176
AMPC	ZINC000001004756	5.37632
AMPC	ZINC000005975250	5.771
AMPC	ZINC000000040232	5.36269
AMPC	ZINC000002699671	5.28065
AMPC	ZINC000647762063	6.37142
AMPC	ZINC000650230427	5.15028
AMPC	ZINC000000001618	5.43526
AMPC	110	5.38778
AMPC	ZINC000606566198	5.38714
AMPC	ZINC000003529769	5.39256
AMPC	119	6.04945
AMPC	ZINC000091625935	5.76989
AMPC	ZINC000000393252	4.86713
AMPC	ZINC000000119739	5.81558
AMPC	ZINC000000130012	5.01128
AMPC	ZINC000001530218	5.61736
AMPC	ZINC000035083924	5.67956
AMPC	ZINC000000704365	6.08297
AMPC	ZINC000101083927	5.62102
AMPC	ZINC000000348791	5.02387
AMPC	ZINC000000215322	6.2347
AMPC	ZINC000000629645	7.62186
AMPC	ZINC000000138650	5.1151
AMPC	ZINC000002371866	4.92721
AMPC	ZINC000000154278	5.26963
AMPC	ZINC000000862323	7.19234
AMPC	ZINC000010157055	5.68007
AMPC	ZINC000020258568	5.28172
AMPC	ZINC000001845978	5.74504
AMPC	ZINC000002868684	5.03315
AMPC	ZINC000205462353	5.1273
AMPC	ZINC000547547556	5.31291
AMPC	ZINC000110969673	5.42454
AMPC	ZINC000274880518	5.32104
AMPC	ZINC000000138057	4.95608
AMPC	ZINC000015980601	6.91519
AMPC	ZINC000000155796	5.14081
AMPC	ZINC000000259480	5.24338
AMPC	ZINC000663129632	6.48648
AMPC	ZINC000000045066	6.04906
AMPC	ZINC000000459875	5.16824
AMPC	ZINC000039369777	5.21459
AMPC	ZINC000000073717	6.12819
AMPC	ZINC000004270164	6.19727
AMPC	ZINC000049032501	5.49125
AMPC	ZINC000003160583	4.98745
AMPC	ZINC000000160027	5.73435
AMPC	ZINC000000073145	5.75401
AMPC	ZINC000000528186	6.33541
AMPC	ZINC000004691466	5.74362
AMPC	ZINC000000185861	4.83258
AMPC	ZINC000001019457	6.15553
[truncated: 1,094 more rows]

## Sheet: ANDR
Receptor	Ligand	Predicted Binding Afinity [-log(kd/ki)]
ANDR	ZINC000000026872	7.5365
ANDR	ZINC000000028233	5.24909
ANDR	ZINC000000029984	5.82734
ANDR	ZINC000000059942	5.28877
ANDR	ZINC000000033483	6.27675
ANDR	ZINC000000007178	7.17716
ANDR	ZINC000000006328	7.61972
ANDR	ZINC000000399433	7.59302
ANDR	ZINC000000343631	7.76576
ANDR	ZINC000000029540	5.76816
ANDR	ZINC000000082000	5.17301
ANDR	ZINC000000129450	7.23498
ANDR	ZINC000000048698	7.4825
ANDR	ZINC000000053664	6.52119
ANDR	ZINC000000051479	6.77272
ANDR	ZINC000000055452	5.81184
ANDR	ZINC000000022140	7.76283
ANDR	ZINC000000004270	6.95255
ANDR	ZINC000000131449	5.4285
ANDR	ZINC000000054365	5.90594
ANDR	ZINC000000040024	6.25549
ANDR	ZINC000000052420	7.67756
ANDR	ZINC000000365202	6.51175
ANDR	ZINC000000178548	7.02349
ANDR	ZINC000000002202	6.56088
ANDR	ZINC000000055237	6.29031
ANDR	ZINC000000032403	5.65376
ANDR	ZINC000000030694	5.04503
ANDR	ZINC000000043478	5.68401
ANDR	ZINC000000005331	6.72202
ANDR	ZINC000000028235	6.80582
ANDR	ZINC000000036080	7.30929
ANDR	ZINC000000165142	6.45478
ANDR	ZINC000000029158	5.32064
ANDR	ZINC000000039975	6.48391
ANDR	ZINC000000039209	6.4598
ANDR	ZINC000000335544	7.27757
ANDR	ZINC000000115051	7.51447
ANDR	ZINC000000022921	6.86666
ANDR	ZINC000000029325	6.42536
ANDR	ZINC000000031876	7.16621
ANDR	ZINC000000017073	7.17593
ANDR	ZINC000000007118	7.51333
ANDR	ZINC000000064449	7.22241
ANDR	ZINC000000398147	7.28243
ANDR	ZINC000000086319	7.71
ANDR	ZINC000000031618	7.655
ANDR	ZINC000000015627	7.11305
ANDR	ZINC000000092260	7.23329
ANDR	ZINC000000150104	7.37041
ANDR	ZINC000000040271	7.20365
ANDR	ZINC000000040926	6.83743
ANDR	ZINC000000121555	7.42242
ANDR	ZINC000000029351	6.41382
ANDR	ZINC000000004337	7.28952
ANDR	ZINC000000610127	7.53436
ANDR	ZINC000000047886	6.33467
ANDR	ZINC000000034252	7.69356
ANDR	ZINC000000030280	7.24988
ANDR	ZINC000000024966	6.60158
ANDR	ZINC000000142955	6.12904
ANDR	ZINC000000003544	5.27756
ANDR	ZINC000000037705	6.77165
ANDR	ZINC000000089873	7.44216
ANDR	ZINC000000061273	7.27417
ANDR	ZINC000000037117	6.8357
ANDR	ZINC000000152856	7.20541
ANDR	ZINC000000001289	5.06202
ANDR	ZINC000000007670	7.03848
ANDR	ZINC000000000748	6.5113
ANDR	ZINC000000313171	7.73822
ANDR	ZINC000000113803	7.71371
ANDR	CHEMBL351519	6.41428
ANDR	ZINC000000033877	7.46882
ANDR	ZINC000000033812	6.72831
ANDR	ZINC000000138469	7.02906
ANDR	ZINC000000057255	7.32668
ANDR	ZINC000000028360	6.52828
ANDR	ZINC000000031652	5.54456
ANDR	ZINC000000003877	6.42587
ANDR	ZINC000000019372	6.95583
ANDR	ZINC000000041228	7.13714
ANDR	ZINC000000030159	6.01353
ANDR	ZINC000000030353	5.68076
ANDR	ZINC000000029925	6.91872
ANDR	ZINC000000000707	8.00329
ANDR	ZINC000000053711	7.20781
ANDR	ZINC000000060438	7.04122
ANDR	ZINC000000002162	5.84329
ANDR	ZINC000000029489	6.45933
ANDR	ZINC000000058553	6.17175
ANDR	ZINC000000345304	7.57577
ANDR	ZINC000000117507	6.3885
ANDR	ZINC000000003151	6.56324
ANDR	ZINC000000047640	7.06365
ANDR	ZINC000000069639	6.31321
ANDR	ZINC000000129588	7.40743
ANDR	ZINC000000030436	6.45089
ANDR	ZINC000000012346	5.19716
ANDR	ZINC000000069561	7.66918
ANDR	ZINC000000041235	7.73613
ANDR	ZINC000000049181	7.14017
ANDR	ZINC000000110913	7.89672
ANDR	ZINC000000060739	6.46853
ANDR	ZINC000000041721	6.70532
ANDR	ZINC000000024499	6.86573
ANDR	ZINC000000050449	6.17373
ANDR	ZINC000000171249	7.38058
ANDR	ZINC000000005543	7.56531
ANDR	ZINC000000067943	7.47654
ANDR	ZINC000000038063	6.59314
ANDR	ZINC000000070831	6.94444
ANDR	ZINC000000034151	7.43819
ANDR	ZINC000000023113	6.78918
ANDR	ZINC000000025696	6.71367
ANDR	ZINC000000029835	7.19352
ANDR	ZINC000000036462	6.96226
ANDR	ZINC000000049463	6.9034
ANDR	ZINC000000041854	6.63143
ANDR	ZINC000000029904	7.40132
ANDR	ZINC000000138654	7.21156
ANDR	ZINC000000122501	7.59134
ANDR	ZINC000000030651	6.48653
ANDR	ZINC000000308300	7.65442
ANDR	ZINC000000029393	7.28059
ANDR	ZINC000000058205	7.06229
ANDR	ZINC000000028965	6.95573
ANDR	ZINC000000167312	7.33276
ANDR	ZINC000000038794	7.48957
ANDR	ZINC000000082780	7.08569
ANDR	ZINC000000031530	6.13621
ANDR	ZINC000000046415	7.74874
ANDR	ZINC000000029363	6.67598
ANDR	ZINC000000026959	7.32142
ANDR	ZINC000000078575	6.64882
ANDR	ZINC000000039433	5.83298
ANDR	ZINC000000388789	6.70659
ANDR	ZINC000000056857	7.00639
ANDR	ZINC000000056934	5.71689
ANDR	ZINC000000019985	7.09913
ANDR	ZINC000000009589	5.87059
ANDR	ZINC000000095519	6.86676
ANDR	CHEMBL389077	8.13318
ANDR	ZINC000000045922	7.10502
ANDR	ZINC000000014894	5.35016
ANDR	ZINC000000071138	7.37266
ANDR	ZINC000000035930	6.22247
ANDR	ZINC000000031714	7.17497
ANDR	ZINC000000041329	6.15937
ANDR	ZINC000000000660	6.13836
ANDR	ZINC000000153456	7.41873
ANDR	ZINC000000120873	7.52375
ANDR	ZINC000000242431	7.48167
ANDR	ZINC000000001468	5.87635
ANDR	ZINC000000040751	7.4421
ANDR	ZINC000000041283	7.97499
ANDR	ZINC000000029687	5.80908
ANDR	ZINC000000055466	6.21815
ANDR	CHEMBL387570	7.66376
ANDR	ZINC000000142151	7.40438
ANDR	ZINC000000002057	6.13206
ANDR	ZINC000000032605	6.93158
ANDR	ZINC000000001220	5.14341
ANDR	ZINC000000068387	7.18252
ANDR	ZINC000000068012	7.17527
ANDR	ZINC000000052677	7.13813
ANDR	ZINC000000342458	7.30262
ANDR	ZINC000000056498	5.40801
ANDR	ZINC000000041825	6.52733
ANDR	ZINC000000075752	7.14826
ANDR	ZINC000000027889	7.01181
ANDR	ZINC000000029800	5.10041
ANDR	ZINC000000002171	5.61106
ANDR	ZINC000000001892	6.32205
ANDR	ZINC000000341453	7.20365
ANDR	ZINC000000077988	7.68108
ANDR	ZINC000000168905	6.93049
ANDR	ZINC000000480782	7.25056
ANDR	ZINC000000128430	7.05558
ANDR	ZINC000000027363	5.81382
ANDR	ZINC000000059338	6.14941
ANDR	ZINC000000002197	6.13862
ANDR	ZINC000000030507	6.69382
ANDR	ZINC000000120714	6.84665
ANDR	ZINC000000173760	5.96437
ANDR	ZINC000000037402	7.23989
ANDR	ZINC000000052088	6.15472
ANDR	ZINC000000035372	7.27875
ANDR	ZINC000000073770	7.33978
ANDR	ZINC000000088167	7.65069
ANDR	ZINC000000028591	6.21461
ANDR	ZINC000000029760	6.59404
ANDR	ZINC000000034245	6.58759
ANDR	ZINC000000001553	7.19786
ANDR	ZINC000000029741	6.09067
ANDR	ZINC000000012063	7.86069
ANDR	ZINC000000046052	6.48715
ANDR	ZINC000000029011	7.97853
ANDR	ZINC000000217727	7.2932
ANDR	ZINC000000024133	7.28345
ANDR	ZINC000000011114	6.7628
ANDR	ZINC000000101972	7.41945
ANDR	ZINC000000056879	6.537
ANDR	ZINC000000061257	6.9045
ANDR	ZINC000000000985	7.32157
ANDR	ZINC000000004918	7.22533
ANDR	ZINC000000019214	6.30755
ANDR	ZINC000000400377	7.64352
ANDR	ZINC000000033603	7.07972
ANDR	ZINC000000037159	7.2972
ANDR	ZINC000000093336	5.40588
ANDR	ZINC000000031465	6.69889
ANDR	ZINC000000150608	7.53453
ANDR	ZINC000000095148	8.06105
ANDR	ZINC000000033265	7.38391
ANDR	ZINC000000001387	5.55259
ANDR	ZINC000000001780	6.68061
ANDR	ZINC000000161946	6.5564
ANDR	ZINC000000046096	6.28898
ANDR	ZINC000000033134	6.97189
ANDR	ZINC000000003946	6.63451
ANDR	ZINC000000074464	6.82993
ANDR	ZINC000000000950	6.57649
ANDR	ZINC000000024109	6.3109
ANDR	ZINC000000108758	6.94102
ANDR	ZINC000000030083	5.27214
ANDR	ZINC000000082419	7.00999
ANDR	ZINC000000029502	7.36634
ANDR	ZINC000000040469	7.46447
ANDR	ZINC000000028291	5.73903
ANDR	ZINC000000140086	7.25177
ANDR	ZINC000000525904	7.14429
ANDR	ZINC000000004541	7.4316
ANDR	ZINC000000264070	7.58959
ANDR	CHEMBL243995	8.01016
ANDR	ZINC000000029503	5.87365
ANDR	ZINC000000031838	7.37126
ANDR	ZINC000000114086	7.11447
ANDR	ZINC000000030204	6.38482
ANDR	CHEMBL162569	7.70031
ANDR	ZINC000000126070	7.16858
ANDR	ZINC000000166747	7.13239
ANDR	ZINC000000001423	5.82193
ANDR	ZINC000000035739	5.69594
ANDR	ZINC000000172896	7.08741
ANDR	CHEMBL449371	7.23493
ANDR	ZINC000000066456	6.55633
ANDR	ZINC000000064815	7.85289
ANDR	ZINC000000040548	6.71446
ANDR	ZINC000000008637	8.22706
ANDR	CHEMBL274826	8.55109
ANDR	ZINC000000017381	6.33681
ANDR	ZINC000000042739	5.98871
ANDR	ZINC000000113383	5.88106
ANDR	ZINC000000066091	6.35551
ANDR	ZINC000000035386	6.25007
ANDR	ZINC000000061518	6.5857
ANDR	ZINC000000038860	6.64255
ANDR	ZINC000000150366	5.51471
ANDR	ZINC000000089917	7.07676
ANDR	ZINC000000061023	7.0747
ANDR	ZINC000000002226	7.33415
ANDR	ZINC000000028304	5.19094
ANDR	ZINC000000014819	5.10123
ANDR	ZINC000000039073	6.91127
ANDR	ZINC000000080552	7.34307
ANDR	ZINC000000075461	7.24214
ANDR	ZINC000000072389	6.09655
ANDR	ZINC000000030503	6.28501
ANDR	ZINC000000036013	6.32072
ANDR	ZINC000000030490	5.55253
ANDR	ZINC000000494880	6.76796
ANDR	ZINC000000028276	6.44457
ANDR	ZINC000000041369	6.2664
ANDR	ZINC000000087046	7.31532
ANDR	ZINC000000004616	6.97988
ANDR	ZINC000000001674	6.83139
ANDR	ZINC000000029877	7.62871
ANDR	ZINC000000049632	7.13484
ANDR	ZINC000000002219	5.81134
ANDR	ZINC000000041840	6.19675
ANDR	ZINC000000002124	7.72714
ANDR	ZINC000000033675	7.51154
ANDR	ZINC000000002493	5.57091
ANDR	ZINC000000023895	7.17178
ANDR	ZINC000000173349	7.58037
ANDR	ZINC000000013498	6.73422
ANDR	ZINC000000051966	6.19151
ANDR	ZINC000000035162	6.63079
ANDR	ZINC000000015861	5.07227
ANDR	ZINC000000188317	7.69409
ANDR	ZINC000000071605	6.39152
ANDR	ZINC000000030152	6.04276
ANDR	ZINC000000027635	6.36203
ANDR	ZINC000000215699	5.63036
ANDR	ZINC000000086291	6.5002
ANDR	ZINC000000396674	7.21274
ANDR	ZINC000000162839	6.78305
ANDR	ZINC000000105977	5.89664
ANDR	ZINC000000033507	6.75391
ANDR	ZINC000000047828	6.60755
ANDR	ZINC000000046169	6.69242
ANDR	ZINC000000057299	6.79807
ANDR	ZINC000000094178	7.39664
ANDR	ZINC000000115742	7.08576
ANDR	ZINC000000005505	5.75637
ANDR	ZINC000000053438	7.35551
ANDR	ZINC000000447636	7.65823
ANDR	ZINC000000033484	6.90986
ANDR	ZINC000000610368	7.39916
ANDR	ZINC000000072193	6.43471
ANDR	ZINC000000128026	6.55434
ANDR	ZINC000000024554	6.81945
ANDR	ZINC000000057951	7.6101
ANDR	ZINC000000013143	7.38722
ANDR	ZINC000000239236	7.81007
ANDR	ZINC000000011544	7.26564
ANDR	ZINC000000040212	7.201
ANDR	ZINC000000033249	7.81396
ANDR	ZINC000000024608	5.93206
ANDR	ZINC000000041416	7.52159
ANDR	ZINC000000014251	7.40112
ANDR	ZINC000000290614	7.50651
ANDR	ZINC000000039605	6.04395
ANDR	ZINC000000003885	7.018
ANDR	ZINC000000004070	6.71417
ANDR	ZINC000000028148	5.87402
ANDR	ZINC000000137383	7.05899
ANDR	ZINC000000001888	5.13853
ANDR	ZINC000000394713	7.18422
ANDR	ZINC000000206928	7.45941
ANDR	ZINC000000002675	7.2885
ANDR	ZINC000000033702	6.69554
ANDR	ZINC000000109841	6.27067
ANDR	ZINC000000000969	7.67956
ANDR	ZINC000000165298	6.37763
ANDR	ZINC000000051206	6.20375
ANDR	ZINC000000001728	5.93346
ANDR	ZINC000000029333	7.06409
ANDR	ZINC000000383252	7.27592
ANDR	ZINC000000042373	6.8735
ANDR	ZINC000000035551	7.90795
ANDR	ZINC000000002857	7.26472
ANDR	ZINC000000000200	6.8762
ANDR	ZINC000000001818	6.59738
ANDR	ZINC000000042738	6.58241
ANDR	ZINC000000151810	6.30226
ANDR	ZINC000000066776	7.3689
ANDR	ZINC000000074122	6.49228
ANDR	ZINC000000068328	6.72167
ANDR	ZINC000000029349	6.20804
ANDR	ZINC000000030755	7.233
ANDR	ZINC000000060714	5.98379
ANDR	ZINC000000021006	6.76333
ANDR	ZINC000000152671	7.29543
ANDR	ZINC000000029331	6.37426
ANDR	ZINC000000052424	7.14619
ANDR	ZINC000000061532	6.48068
ANDR	ZINC000000010622	4.84183
ANDR	ZINC000000050522	7.28947
ANDR	ZINC000000027389	7.42631
ANDR	ZINC000000060167	7.76746
ANDR	ZINC000000032370	7.3591
ANDR	ZINC000000071679	5.92997
ANDR	ZINC000000385672	5.98198
ANDR	ZINC000000015688	5.36506
ANDR	ZINC000000096957	7.24816
ANDR	ZINC000000034412	6.92529
ANDR	ZINC000000039591	5.53114
ANDR	ZINC000000207301	5.93807
ANDR	ZINC000000096218	7.11885
ANDR	ZINC000000091251	7.02259
ANDR	ZINC000000030926	6.65647
ANDR	ZINC000000193236	5.9042
ANDR	ZINC000000052337	7.3265
ANDR	ZINC000000001091	5.11917
ANDR	ZINC000000000187	6.15873
ANDR	ZINC000000028531	5.99428
ANDR	ZINC000000052632	7.14999
ANDR	ZINC000000401083	7.7305
ANDR	ZINC000000051770	7.38286
ANDR	CHEMBL141244	8.23782
ANDR	ZINC000000092262	6.9903
ANDR	ZINC000000002698	6.2237
ANDR	ZINC000000071494	5.92094
ANDR	ZINC000000608834	7.13357
ANDR	ZINC000000030295	7.20483
ANDR	ZINC000000036295	7.08068
ANDR	ZINC000000091204	6.06672
ANDR	ZINC000000036016	7.52764
ANDR	ZINC000000041153	7.16972
ANDR	ZINC000000212046	6.99723
ANDR	ZINC000000029921	6.69084
ANDR	ZINC000000000754	6.37205
ANDR	ZINC000000002216	7.46338
ANDR	ZINC000000276246	7.37466
ANDR	ZINC000000136191	7.11991
ANDR	ZINC000000047635	6.69126
ANDR	ZINC000000015062	7.80215
ANDR	ZINC000000151727	6.98617
ANDR	ZINC000004137172	7.17799
ANDR	ZINC000000080655	7.01011
ANDR	ZINC000000034781	7.85494
ANDR	ZINC000000067758	6.66259
ANDR	ZINC000000065728	6.16972
ANDR	ZINC000000039982	6.9593
ANDR	ZINC000000011168	5.72995
ANDR	ZINC000000041907	7.54298
ANDR	ZINC000000009590	6.19539
ANDR	ZINC000000038330	7.54351
ANDR	ZINC000000032794	5.63149
ANDR	ZINC000000034268	8.01569
ANDR	ZINC000000042236	6.88903
ANDR	ZINC000000037938	7.09389
ANDR	ZINC000000050224	6.00352
ANDR	ZINC000000030754	6.82622
ANDR	CHEMBL375107	7.34276
ANDR	CHEMBL156312	7.41162
ANDR	ZINC000000123740	6.87546
ANDR	ZINC000000162179	6.47253
ANDR	ZINC000000038484	6.46291
ANDR	ZINC000000124869	6.77392
ANDR	ZINC000000035577	7.27996
ANDR	ZINC000000030521	7.08908
ANDR	ZINC000000016914	7.8146
ANDR	ZINC000000050817	6.50485
ANDR	ZINC000000396649	6.9823
ANDR	ZINC000000072211	6.9119
ANDR	ZINC000000008597	6.17794
ANDR	ZINC000000075254	7.21591
ANDR	ZINC000000053791	7.03681
ANDR	ZINC000000154159	7.57583
ANDR	CHEMBL453623	7.28562
ANDR	ZINC000000062392	7.3368
ANDR	ZINC000000008256	6.7394
ANDR	ZINC000000049850	7.18025
ANDR	ZINC000000002170	6.51914
ANDR	ZINC000000038539	7.07614
ANDR	ZINC000000397033	7.43439
ANDR	ZINC000000165253	6.48986
ANDR	ZINC000000463296	7.48493
ANDR	ZINC000000159222	6.21611
ANDR	ZINC000000065900	6.1287
ANDR	ZINC000000177590	6.44923
ANDR	ZINC000000030547	6.19628
ANDR	ZINC000000037194	7.1594
ANDR	ZINC000000039554	5.21836
ANDR	ZINC000000040425	7.04
ANDR	ZINC000000036018	7.37923
ANDR	ZINC000000012806	6.32776
ANDR	ZINC000000037538	6.51376
ANDR	ZINC000000406362	7.72761
ANDR	ZINC000000049352	6.77162
ANDR	ZINC000000040650	6.35526
ANDR	ZINC000000082377	7.08287
ANDR	ZINC000000392705	7.59732
ANDR	ZINC000000308762	7.47434
ANDR	ZINC000000038188	6.85585
ANDR	ZINC000000049854	6.22278
ANDR	ZINC000000132967	5.53388
ANDR	ZINC000000029781	5.78282
ANDR	ZINC000000051884	6.96052
ANDR	ZINC000000022036	5.40098
ANDR	ZINC000000043033	7.41081
ANDR	CHEMBL139749	7.42417
ANDR	ZINC000000016518	6.27107
ANDR	ZINC000000001310	6.45941
ANDR	ZINC000000024246	7.32522
ANDR	ZINC000000034418	7.09488
ANDR	ZINC000000027406	6.87893
ANDR	ZINC000000126955	7.5659
ANDR	ZINC000000036206	6.31955
ANDR	ZINC000000082306	5.87812
ANDR	ZINC000000056444	5.74924
ANDR	ZINC000000307043	7.78171
ANDR	ZINC000000129851	7.30474
ANDR	ZINC000000093668	6.67013
ANDR	ZINC000000389910	7.06808
ANDR	ZINC000000009132	7.19162
ANDR	ZINC000000058053	6.84896
ANDR	ZINC000000068144	7.5549
ANDR	ZINC000000050684	6.54722
ANDR	ZINC000000040228	6.27726
ANDR	ZINC000000004100	6.47236
ANDR	ZINC000000095727	6.88342
ANDR	ZINC000000022622	7.36742
ANDR	ZINC000000054892	7.25554
ANDR	ZINC000000140368	6.52345
ANDR	ZINC000000024941	6.82161
ANDR	ZINC000000140259	7.54958
ANDR	ZINC000000040371	6.62323
ANDR	ZINC000000028375	6.62153
ANDR	ZINC000000029525	5.08634
ANDR	ZINC000000003921	5.49777
ANDR	ZINC000000024979	6.96824
ANDR	ZINC000000030967	5.95637
ANDR	ZINC000000030037	6.06807
ANDR	ZINC000000061018	6.77927
ANDR	ZINC000000035523	6.80094
ANDR	ZINC000000055463	7.31453
ANDR	ZINC000000383794	7.13504
ANDR	ZINC000000038683	6.99284
ANDR	ZINC000000035788	6.53703
ANDR	ZINC000000148914	6.77502
ANDR	ZINC000000577317	7.19174
ANDR	ZINC000000066710	7.06048
ANDR	CHEMBL249071	7.24027
ANDR	ZINC000000057728	7.14121
ANDR	ZINC000000159347	6.86801
ANDR	ZINC000000034694	7.85341
ANDR	ZINC000000399899	7.59274
ANDR	ZINC000000112709	7.39231
ANDR	ZINC000000047724	6.60032
ANDR	ZINC000000079804	7.93426
ANDR	ZINC000000002913	6.21874
ANDR	ZINC000000409868	6.95997
ANDR	ZINC000000052327	6.80912
ANDR	ZINC000000002017	7.53429
ANDR	ZINC000000047745	6.41046
ANDR	ZINC000000000710	5.97602
ANDR	ZINC000000013416	6.35211
ANDR	ZINC000000001679	7.14249
ANDR	ZINC000000026221	7.79581
ANDR	ZINC000000018649	5.49962
ANDR	ZINC000000086071	7.78548
ANDR	ZINC000000038987	7.42571
ANDR	ZINC000000289010	7.25251
ANDR	ZINC000000333669	7.79047
ANDR	ZINC000000168895	7.2658
ANDR	ZINC000000002772	6.93482
ANDR	ZINC000000105736	7.67164
ANDR	ZINC000000002910	5.50503
ANDR	ZINC000000128602	7.82187
ANDR	ZINC000000038394	6.97624
ANDR	ZINC000000107532	7.01448
ANDR	ZINC000000028525	5.91831
ANDR	ZINC000000045907	6.99628
ANDR	ZINC000000052968	7.18851
ANDR	ZINC000000006937	7.40704
ANDR	ZINC000000030000	6.20687
ANDR	ZINC000000034174	8.0518
ANDR	ZINC000000203739	7.47792
ANDR	ZINC000000101625	6.85399
ANDR	ZINC000000040535	7.18296
ANDR	ZINC000000011409	7.1683
ANDR	ZINC000000073355	6.59102
ANDR	ZINC000000063724	7.21122
ANDR	ZINC000000010464	7.42116
ANDR	ZINC000000037162	7.70618
ANDR	ZINC000000014023	6.39748
ANDR	ZINC000000014898	6.81822
ANDR	ZINC000000033460	6.77502
ANDR	ZINC000000025178	6.03872
ANDR	ZINC000000124252	7.23092
ANDR	ZINC000000068041	7.1817
ANDR	ZINC000000081335	6.27095
ANDR	ZINC000000387545	6.85416
ANDR	ZINC000000345519	6.75867
ANDR	ZINC000000058596	7.39637
ANDR	ZINC000000027679	6.6073
ANDR	ZINC000000051527	7.61628
ANDR	ZINC000000029464	7.31947
ANDR	ZINC000013467463	7.614
ANDR	ZINC000000013803	7.35166
ANDR	ZINC000000006308	7.00535
ANDR	ZINC000000132954	6.50255
ANDR	ZINC000000062723	7.21308
ANDR	ZINC000000006263	7.60288
ANDR	ZINC000000041471	7.51736
ANDR	ZINC000000155632	6.78265
ANDR	ZINC000000012981	6.31414
ANDR	ZINC000000008936	6.61153
ANDR	ZINC000000334569	7.96011
ANDR	ZINC000000056646	5.44678
ANDR	ZINC000000037350	5.40362
ANDR	ZINC000000005014	7.48868
ANDR	ZINC000000041096	7.02173
ANDR	ZINC000000155089	7.07845
ANDR	ZINC000000078038	6.55742
ANDR	ZINC000000072108	6.50875
ANDR	ZINC000000363948	6.57397
ANDR	ZINC000000064903	6.01756
ANDR	ZINC000000029808	5.75859
ANDR	ZINC000000029399	6.28574
ANDR	ZINC000000006858	5.78563
ANDR	ZINC000000032378	6.15841
ANDR	ZINC000000495775	7.63659
ANDR	ZINC000012788469	7.3077
ANDR	ZINC000000036625	6.76231
ANDR	ZINC000000157938	7.25705
ANDR	ZINC000000034727	5.83877
ANDR	ZINC000000031540	5.40498
ANDR	ZINC000000036443	7.76713
ANDR	ZINC000000037286	6.94485
ANDR	ZINC000000095303	7.31723
ANDR	ZINC000000033607	6.59127
ANDR	ZINC000000013855	5.38498
ANDR	ZINC000000000657	6.76364
ANDR	ZINC000000052956	7.47548
ANDR	ZINC000000073379	7.51642
ANDR	ZINC000000027064	6.02993
ANDR	ZINC000000032316	5.56748
ANDR	ZINC000000103859	7.71842
ANDR	ZINC000000066604	7.55684
ANDR	ZINC000000021888	6.50175
ANDR	ZINC000000168965	6.23212
ANDR	ZINC000000158245	6.07577
ANDR	ZINC000000039919	5.34248
ANDR	ZINC000000002561	7.61847
ANDR	ZINC000000142926	7.55306
ANDR	ZINC000000034011	6.53833
ANDR	ZINC000000049859	6.90355
ANDR	ZINC000000074247	6.51391
ANDR	ZINC000000134918	6.77327
ANDR	ZINC000000077560	6.6873
ANDR	ZINC000000380876	6.22318
ANDR	ZINC000000006038	7.05625
ANDR	ZINC000000028306	6.89187
ANDR	ZINC000000055268	6.5917
ANDR	ZINC000000035746	6.39157
ANDR	ZINC000000016136	6.41837
ANDR	ZINC000000117517	6.81714
ANDR	ZINC000000016405	7.67642
ANDR	ZINC000000000125	5.47895
ANDR	ZINC000000029774	6.849
ANDR	ZINC000000495287	7.13332
ANDR	ZINC000000108623	6.87908
ANDR	ZINC000000068140	7.42442
ANDR	ZINC000000069791	7.3649
ANDR	ZINC000000003771	6.3174
ANDR	ZINC000000286561	6.60634
ANDR	ZINC000000114347	7.24141
ANDR	ZINC000000059879	6.4833
ANDR	CHEMBL227749	7.54272
ANDR	ZINC000000023204	6.63705
ANDR	ZINC000000148920	6.91521
ANDR	ZINC000000031012	6.99417
ANDR	ZINC000000106879	7.50944
ANDR	ZINC000000002119	7.49646
ANDR	ZINC000000001928	6.86936
ANDR	ZINC000000066664	7.45899
ANDR	ZINC000000046939	6.69004
ANDR	ZINC000000027675	6.37763
ANDR	ZINC000000032537	7.48904
ANDR	ZINC000000039775	7.18035
ANDR	ZINC000000029675	7.37145
ANDR	ZINC000000000628	6.65519
ANDR	ZINC000000002256	7.25707
ANDR	ZINC000000000428	6.24883
ANDR	ZINC000000001707	5.72119
ANDR	ZINC000000187352	6.34847
ANDR	ZINC000000027759	6.13793
ANDR	ZINC000000173024	6.65159
ANDR	ZINC000000055280	7.00778
ANDR	ZINC000000084532	5.82221
ANDR	ZINC000000057044	7.02403
ANDR	ZINC000000001145	6.30144
ANDR	ZINC000000245931	6.84831
ANDR	ZINC000000055043	7.3414
ANDR	ZINC000000049230	7.00747
ANDR	ZINC000000023883	5.55675
ANDR	ZINC000000334201	7.81737
ANDR	ZINC000000001593	5.94145
ANDR	ZINC000000138112	6.44275
ANDR	ZINC000000076193	7.4951
ANDR	ZINC000003756421	7.60982
ANDR	ZINC000000086088	6.81684
ANDR	ZINC000000080962	7.32103
ANDR	ZINC000000009651	7.45007
ANDR	ZINC000000060045	6.69168
ANDR	ZINC000000136454	7.37693
ANDR	ZINC000000050685	6.9862
ANDR	ZINC000000084515	6.4985
ANDR	ZINC000000195506	7.1444
ANDR	ANDR_xtal_lig	8.5552
ANDR	ZINC000000016460	6.09371
ANDR	ZINC000000074441	6.67618
ANDR	ZINC000000160960	7.14354
ANDR	ZINC000000062604	6.91154
ANDR	ZINC000000053385	6.51032
ANDR	ZINC000000050906	7.06497
ANDR	ZINC000000037791	6.66688
ANDR	ZINC000000105868	7.20689
ANDR	ZINC000000029764	7.48696
ANDR	ZINC000000032960	6.09608
ANDR	ZINC000000027612	6.85551
ANDR	ZINC000000025307	7.6591
ANDR	ZINC000000092121	7.60844
ANDR	ZINC000000036916	6.22505
ANDR	ZINC000000053252	7.89273
ANDR	ZINC000000002203	7.84331
ANDR	ZINC000000103259	7.48408
ANDR	ZINC000000036271	6.6042
ANDR	ZINC000000002320	7.47129
ANDR	ZINC000000010546	6.68239
ANDR	ZINC000000055239	7.2031
ANDR	ZINC000000050315	6.83371
ANDR	ZINC000000042623	7.55944
ANDR	ZINC000000035148	5.80845
ANDR	ZINC000000015252	6.92522
ANDR	ZINC000000182992	7.10277
ANDR	ZINC000000007282	7.74838
ANDR	ZINC000000247909	7.15475
ANDR	ZINC000000154918	7.57337
ANDR	ZINC000000038828	7.61217
ANDR	ZINC000000048734	7.50121
ANDR	ZINC000000050562	6.63082
ANDR	ZINC000000026154	6.60615
ANDR	ZINC000000037826	5.82868
ANDR	ZINC000000032833	7.31249
ANDR	ZINC000000036973	7.53546
ANDR	ZINC000000030262	5.78316
ANDR	ZINC000000129581	6.00115
ANDR	ZINC000000029673	7.49042
ANDR	ZINC000000056674	5.71069
ANDR	ZINC000000115304	7.13754
ANDR	ZINC000000022624	7.4898
ANDR	ZINC000000046427	7.80019
ANDR	ZINC000000041887	6.37939
ANDR	CHEMBL390728	7.66414
ANDR	ZINC000000065757	7.68958
ANDR	ZINC000000116039	6.36108
ANDR	ZINC000000061022	6.92417
ANDR	ZINC000000215999	7.26864
ANDR	ZINC000000194003	6.16658
ANDR	ZINC000000042617	6.70944
ANDR	ZINC000000030254	5.79677
ANDR	ZINC000000101050	7.28026
ANDR	ZINC000000000061	5.20008
ANDR	ZINC000000314043	7.61082
ANDR	ZINC000000029802	5.25269
ANDR	ZINC000000002918	6.51887
ANDR	ZINC000000063909	6.05374
ANDR	ZINC000000229680	6.92425
ANDR	ZINC000000033207	7.77462
ANDR	ZINC000000020442	6.16931
ANDR	ZINC000000028515	6.68171
ANDR	ZINC000000058512	6.90428
ANDR	ZINC000000151116	7.27895
ANDR	ZINC000000642697	7.74405
ANDR	ZINC000000057646	7.02945
ANDR	ZINC000000081992	6.55091
ANDR	ZINC000000143864	7.38331
ANDR	ZINC000000001937	6.23981
ANDR	ZINC000000226336	7.68828
ANDR	ZINC000000056557	6.10362
ANDR	ZINC000000124162	6.79464
ANDR	ZINC000000031176	6.64656
ANDR	ZINC000000038651	6.03232
ANDR	ZINC000000037178	7.21906
ANDR	ZINC000000011853	6.8162
ANDR	ZINC000000000975	6.93295
ANDR	ZINC000000000352	6.35745
ANDR	ZINC000000002259	7.57542
ANDR	ZINC000000123712	6.87263
ANDR	ZINC000000004809	6.53323
ANDR	ZINC000000006860	6.18427
ANDR	ZINC000000005006	6.54088
ANDR	ZINC000000045395	6.73248
ANDR	ZINC000000153084	7.03402
ANDR	ZINC000000209416	7.28344
ANDR	ZINC000000001349	5.6957
ANDR	ZINC000000118979	7.60615
ANDR	ZINC000000030741	5.85206
ANDR	ZINC000000022626	6.24917
ANDR	ZINC000000090748	7.15553
ANDR	ZINC000000022579	7.14896
ANDR	ZINC000000029332	6.04015
ANDR	ZINC000000032642	7.48471
ANDR	ZINC000000151898	5.40576
ANDR	ZINC000000001690	6.68228
ANDR	ZINC000000263508	6.19172
ANDR	ZINC000000040899	7.4433
ANDR	ZINC000000045260	6.53804
ANDR	ZINC000000389187	6.79624
ANDR	ZINC000000001016	6.06391
ANDR	ZINC000000037815	6.90165
ANDR	ZINC000000004272	6.33747
ANDR	ZINC000000024149	6.63324
ANDR	ZINC000000071461	7.28243
ANDR	ZINC000000007651	4.95702
ANDR	ZINC000000070820	7.16438
ANDR	ZINC000000092210	7.62471
ANDR	ZINC000000029686	6.46156
ANDR	ZINC000000041966	7.06967
ANDR	ZINC000000087458	7.06723
ANDR	ZINC000000001867	6.68816
ANDR	ZINC000000290704	7.15419
ANDR	ZINC000000115299	7.60497
ANDR	ZINC000000057134	5.48221
ANDR	ZINC000000032774	6.7294
ANDR	ZINC000000058060	7.5556
ANDR	ZINC000000143551	6.99897
ANDR	ZINC000000244999	7.98427
ANDR	ZINC000000029488	7.82132
ANDR	ZINC000000117763	5.38059
ANDR	ZINC000000007614	5.69978
ANDR	ZINC000000041074	5.84123
ANDR	ZINC000000122308	7.33519
ANDR	ZINC000000139472	5.63341
ANDR	ZINC000000042622	7.22057
ANDR	ZINC000000033695	6.17608
ANDR	ZINC000000002307	6.32498
ANDR	ZINC000000025797	6.93325
ANDR	ZINC000000236466	7.36848
ANDR	ZINC000000056346	6.9484
ANDR	ZINC000000153865	4.94269
ANDR	ZINC000000015508	6.54375
ANDR	ZINC000000041524	7.67547
ANDR	ZINC000000027634	5.68471
ANDR	ZINC000000001441	6.93481
ANDR	ZINC000000043092	6.46647
ANDR	ZINC000000047405	6.81525
ANDR	ZINC000000203702	7.24093
ANDR	ZINC000000057636	6.27474
ANDR	ZINC000000028252	7.06877
ANDR	ZINC000000401714	7.67357
ANDR	ZINC000000049261	7.48681
ANDR	ZINC000000110676	7.56894
ANDR	ZINC000000008088	5.56442
ANDR	ZINC000000034396	6.45353
ANDR	ZINC000000031515	7.07295
ANDR	ZINC000000498620	7.51523
ANDR	ZINC000000104047	7.28975
ANDR	ZINC000000001784	6.08222
ANDR	ZINC000000008506	6.08275
ANDR	ZINC000000030733	5.37782
ANDR	ZINC000000012161	6.60437
ANDR	ZINC000000293702	7.29143
ANDR	ZINC000000001870	6.7544
ANDR	ZINC000000050565	7.52696
ANDR	ZINC000000086630	6.301
ANDR	ZINC000000045385	7.85549
ANDR	ZINC000000236070	7.19941
ANDR	ZINC000000033163	7.43944
ANDR	ZINC000000049560	7.80597
ANDR	ZINC000000007564	7.64678
ANDR	ZINC000000149085	6.38843
ANDR	ZINC000000033269	7.96029
ANDR	ZINC000000168327	7.2392
ANDR	ZINC000000042142	7.79473
ANDR	ZINC000000000302	5.53314
ANDR	ANDR_xtal_lig	8.5837
ANDR	ZINC000000000738	5.05471
ANDR	ZINC000000132565	7.49924
ANDR	ZINC000000002098	7.34015
ANDR	ZINC000000124980	6.17581
ANDR	ZINC000000035304	7.06053
ANDR	ZINC000000029747	6.96656
ANDR	ZINC000000028995	7.64199
ANDR	ZINC000000039487	7.02273
ANDR	ZINC000000069671	7.35899
ANDR	ZINC000000196684	7.661
ANDR	ZINC000000049757	8.05889
ANDR	ZINC000000199437	6.94904
ANDR	ZINC000000090943	7.3797
ANDR	ZINC000000001236	7.02403
ANDR	ZINC000000057339	6.57056
ANDR	ZINC000000140382	7.25608
ANDR	ZINC000000297576	7.43014
ANDR	ZINC000000076178	6.22271
ANDR	ZINC000000247617	7.8517
ANDR	ZINC000000030836	6.99363
ANDR	ZINC000000029107	5.6923
ANDR	ZINC000000087055	7.00027
ANDR	ZINC000000038218	6.88783
ANDR	ZINC000000065008	6.54025
ANDR	ZINC000000078360	7.61567
ANDR	ZINC000000036164	6.38403
ANDR	ZINC000000024406	5.30923
ANDR	ZINC000000051006	6.27561
ANDR	ZINC000000247723	6.95667
ANDR	ZINC000000150518	6.77864
ANDR	ZINC000000348759	7.09195
ANDR	ZINC000000013156	6.94119
ANDR	ZINC000000165625	7.27395
ANDR	ZINC000000029372	6.44119
ANDR	ZINC000000005710	5.08355
ANDR	ZINC000000035209	7.35075
ANDR	ZINC000000035731	6.64672
ANDR	ZINC000000110338	6.28326
ANDR	ZINC000000083088	5.90526
ANDR	ZINC000000183333	6.61262
ANDR	ZINC000000042287	7.00689
ANDR	ZINC000000054666	6.36831
ANDR	ZINC000000014888	6.17895
ANDR	ZINC000000067551	7.65038
ANDR	ZINC000000053381	7.43421
ANDR	ZINC000000139171	7.21607
ANDR	ZINC000000149540	5.88303
ANDR	ZINC000000264942	7.75779
ANDR	ZINC000000018250	6.18784
ANDR	ZINC000000032914	7.06536
ANDR	ZINC000000043890	7.69409
ANDR	ZINC000000098718	5.5918
ANDR	ZINC000000033124	5.56191
ANDR	ZINC000000097845	6.6778
ANDR	ZINC000000030858	5.85271
ANDR	ZINC000000028114	6.11015
ANDR	ZINC000000036277	7.69058
ANDR	ZINC000000030540	6.56789
ANDR	ZINC000000119246	6.78049
ANDR	ZINC000000022326	7.35664
ANDR	ZINC000000005649	7.31954
ANDR	ZINC000000100794	6.62751
ANDR	ZINC000000001738	6.44587
ANDR	ZINC000000050235	6.63717
ANDR	ZINC000000039121	7.15052
ANDR	ZINC000000236442	6.61638
ANDR	ZINC000000037360	6.0226
ANDR	ZINC000000218485	6.74161
ANDR	ZINC000000035044	7.54791
ANDR	ZINC000000193102	8.22705
ANDR	ZINC000000039970	6.56344
ANDR	ZINC000000073504	7.33721
ANDR	ZINC000000101393	7.71502
ANDR	CHEMBL249072	7.94159
ANDR	ZINC000000004636	6.65903
ANDR	ZINC000000000608	5.75423
ANDR	ZINC000000127211	7.55314
ANDR	ZINC000000002686	4.47892
ANDR	ZINC000000061642	6.33332
ANDR	ZINC000000070604	6.85831
ANDR	ZINC000000023882	6.2826
ANDR	ZINC000000039142	7.44165
ANDR	ZINC000000014906	5.3937
ANDR	ZINC000000029239	7.28538
ANDR	ZINC000000035883	6.58982
ANDR	ZINC000000133650	7.45475
ANDR	ZINC000000001925	6.229
ANDR	ZINC000000054872	7.06201
ANDR	ZINC000000030505	7.23338
ANDR	ZINC000000042904	6.56706
ANDR	ZINC000000000517	7.51856
ANDR	ZINC000000029422	6.74379
ANDR	ZINC000000004551	6.29924
ANDR	ZINC000000056294	7.63307
ANDR	ZINC000000095196	7.62875
ANDR	ZINC000000065075	7.04675
ANDR	ZINC000000176406	6.84951
ANDR	ZINC000000340701	6.55946
ANDR	ZINC000000107033	6.67265
ANDR	ZINC000000033572	6.71863
ANDR	ZINC000000070527	6.44874
ANDR	ZINC000000120543	7.6553
ANDR	ZINC000000037881	7.27934
ANDR	ZINC000000003851	6.918
ANDR	ZINC000000288819	7.3948
ANDR	ZINC000000387838	7.62013
ANDR	ZINC000000186262	7.04045
ANDR	ZINC000000093670	5.96959
ANDR	ZINC000000072435	6.88185
ANDR	ZINC000000003929	5.38448
ANDR	ZINC000000029278	5.75202
ANDR	ZINC000000087679	6.67409
ANDR	ZINC000000001932	6.16761
ANDR	ZINC000002891729	6.34114
ANDR	ZINC000000105346	7.9831
ANDR	ZINC000000478193	6.03221
ANDR	ZINC000000169338	5.95307
ANDR	ZINC000000077180	6.65951
ANDR	ZINC000000001384	5.55544
ANDR	ZINC000000049907	7.2651
ANDR	ZINC000000029778	6.66931
ANDR	ZINC000000001693	5.91178
ANDR	ZINC000000028535	5.98023
ANDR	ZINC000000035529	7.59618
ANDR	ZINC000000022390	7.14243
ANDR	ZINC000000027999	7.10501
ANDR	ZINC000000041493	6.22198
ANDR	ZINC000000053071	6.31852
ANDR	ZINC000000004044	7.2969
ANDR	ZINC000000156660	5.52428
ANDR	ZINC000000000547	7.08766
ANDR	ZINC000000039118	7.57498
ANDR	ZINC000000008650	7.31411
ANDR	ZINC000000081029	6.30811
ANDR	ZINC000000083663	6.48512
ANDR	ZINC000000475611	7.41317
ANDR	ZINC000000029231	6.01337
ANDR	ZINC000000174346	6.82205
ANDR	ZINC000000030961	5.90749
ANDR	ZINC000000101224	6.35294
ANDR	ZINC000000023890	7.02775
ANDR	ZINC000000018751	7.38798
ANDR	ZINC000000024657	5.76457
ANDR	ZINC000000269407	6.84031
ANDR	ZINC000000048334	6.94931
ANDR	ZINC000000075735	6.29321
ANDR	ZINC000000050726	7.547
ANDR	ZINC000000050890	7.12018
ANDR	ZINC000000017075	7.20113
ANDR	ZINC000000001059	5.49068
ANDR	ZINC000000169584	7.69138
ANDR	ZINC000000035111	5.79678
ANDR	ZINC000000040277	6.64902
ANDR	ZINC000000035233	6.61131
ANDR	ZINC000000040042	6.5535
ANDR	ZINC000000058730	7.55575
ANDR	ZINC000000035326	6.42165
ANDR	ZINC000000035110	5.733
ANDR	ZINC000000198967	6.416
ANDR	ZINC000000424379	7.50896
ANDR	ZINC000000050631	7.84146
ANDR	ZINC000000161031	6.54259
ANDR	ZINC000000032596	6.49843
ANDR	ZINC000000037001	7.03485
ANDR	ZINC000000033175	7.87347
ANDR	ZINC000002521248	7.46297
ANDR	ZINC000000138496	7.27131
ANDR	ZINC000000061457	7.33072
ANDR	ZINC000000247835	6.86684
ANDR	ZINC000000000010	7.06548
ANDR	ZINC000000640783	7.29139
ANDR	ZINC000000193582	7.27703
ANDR	ZINC000000036082	7.21099
ANDR	ZINC000000078884	7.05569
ANDR	ZINC000000031253	7.31441
ANDR	ZINC000000032508	5.14448
ANDR	ZINC000000141061	7.391
ANDR	ZINC000000048240	6.30313
ANDR	ZINC000000037048	7.08997
ANDR	ZINC000000042714	7.31971
ANDR	ZINC000000069599	7.11319
ANDR	ZINC000000012347	7.02916
ANDR	ZINC000000288354	7.5383
ANDR	ZINC000000007580	6.45986
ANDR	ZINC000000041050	5.71532
ANDR	ZINC000000029225	6.08721
ANDR	ZINC000000038103	6.60787
ANDR	ZINC000000040204	6.48745
ANDR	ZINC000000096321	7.05326
ANDR	ZINC000000041299	7.09008
ANDR	ZINC000000040111	7.67889
ANDR	ZINC000000053740	6.81779
ANDR	ZINC000000043648	6.82793
ANDR	ZINC000000041452	6.41788
ANDR	ZINC000000153430	6.54283
ANDR	ZINC000000027632	6.88697
ANDR	ZINC000000049657	8.01198
ANDR	ZINC000000010467	6.78296
ANDR	ZINC000000392684	6.11329
ANDR	ZINC000000005575	5.12805
ANDR	ZINC000000032587	7.8853
ANDR	ZINC000000085529	7.38543
ANDR	ZINC000000009809	7.0308
ANDR	ZINC000000027657	5.9547
ANDR	ZINC000000033556	7.11326
ANDR	ZINC000000018551	6.01487
ANDR	ZINC000000024397	6.84929
ANDR	ZINC000000143329	7.51388
ANDR	ZINC000000143447	7.35911
ANDR	ZINC000000013096	6.57302
ANDR	ZINC000000332443	7.00156
ANDR	ZINC000000024846	7.11173
ANDR	ZINC000000005235	7.47504
ANDR	ZINC000000025884	5.99827
ANDR	ZINC000000003400	6.96216
ANDR	ZINC000000029388	6.9373
ANDR	ZINC000000343816	7.12057
ANDR	ZINC000000030021	5.47041
ANDR	ZINC000000051089	6.85198
ANDR	ZINC000000347957	6.85915
ANDR	ZINC000000029155	5.562
ANDR	ZINC000000483866	7.6309
ANDR	ZINC000000030712	5.46975
ANDR	ZINC000000000888	7.9456
ANDR	ZINC000000035783	5.78946
ANDR	ZINC000000050944	6.85027
ANDR	ZINC000000112610	6.50339
ANDR	ZINC000000028071	5.78436
ANDR	ZINC000000079882	6.97712
ANDR	ZINC000000036407	6.82588
ANDR	ZINC000000052140	7.81841
ANDR	ZINC000000006995	5.88877
ANDR	ZINC000000042094	7.57309
ANDR	ZINC000000032733	7.32707
ANDR	ZINC000000029241	5.95844
ANDR	ZINC000000038680	6.34266
ANDR	ZINC000000029143	7.1842
ANDR	ZINC000000365069	5.75127
ANDR	ZINC000000003252	5.35867
ANDR	ZINC000000225298	5.96152
ANDR	ZINC000000017521	6.52894
ANDR	ZINC000000058928	6.99133
ANDR	CHEMBL181722	8.794
ANDR	ZINC000000002062	6.12875
ANDR	ZINC000000400370	7.3386
ANDR	ZINC000000161525	7.06929
ANDR	ZINC000000058242	7.40031
ANDR	ZINC000000045414	6.05901
ANDR	ZINC000000064842	7.59639
ANDR	ZINC000000016339	6.64012
ANDR	ZINC000000042733	6.85519
ANDR	ZINC000000085506	6.9824
ANDR	ZINC000000077183	6.92177
ANDR	ZINC000000090731	6.43863
ANDR	ZINC000000027636	5.42986
ANDR	ZINC000000065825	6.29495
ANDR	ZINC000000029258	5.89222
ANDR	ZINC000000056932	5.77266
ANDR	ZINC000000011605	7.21451
ANDR	ZINC000000197248	7.02765
ANDR	ZINC000000034399	6.46105
ANDR	ZINC000000077346	6.53206
ANDR	ZINC000000153671	6.85351
ANDR	ZINC000000096025	7.16618
ANDR	ZINC000000166644	8.07799
ANDR	ZINC000000089972	6.41669
ANDR	ZINC000000009967	7.12451
ANDR	ZINC000000052161	7.28181
ANDR	ZINC000000023744	7.81177
ANDR	ZINC000000009515	7.68798
ANDR	ZINC000000046484	7.5503
ANDR	ZINC000000046171	7.61553
ANDR	ZINC000000036369	6.68811
ANDR	ZINC000000067206	6.7687
ANDR	ZINC000000029199	6.97337
ANDR	ZINC000000141594	7.79553
ANDR	ZINC000000033164	7.97797
ANDR	ZINC000000100250	7.66948
ANDR	ZINC000000396328	7.30079
ANDR	ZINC000000052966	6.49407
ANDR	ZINC000000024262	7.54306
ANDR	ZINC000000107720	6.71838
ANDR	ZINC000000045605	7.90531
ANDR	ZINC000000046249	5.99497
ANDR	ZINC000000031709	6.70173
ANDR	ZINC000000035774	6.56134
ANDR	ZINC000000067779	6.67568
ANDR	ZINC000000106987	7.25221
ANDR	ZINC000000045665	7.00501
ANDR	ZINC000000051408	7.11116
ANDR	ZINC000000193720	6.03292
ANDR	ZINC000000397965	7.10098
ANDR	ZINC000000030580	6.43525
ANDR	ZINC000000033593	7.34738
ANDR	ZINC000000022641	6.57946
ANDR	ZINC000000057352	5.38609
ANDR	ZINC000000080672	6.59621
ANDR	ZINC000000065736	6.23075
ANDR	ZINC000000010360	6.16796
ANDR	ZINC000000036212	7.60777
ANDR	ZINC000000088423	5.90151
ANDR	ZINC000000038545	6.03675
ANDR	ZINC000002537679	7.09405
ANDR	ZINC000000000934	6.81451
ANDR	ZINC000000054354	6.82975
ANDR	ZINC000000103946	7.61116
ANDR	ZINC000000060952	7.11257
ANDR	ZINC000000236290	6.85014
ANDR	ZINC000000001506	5.58511
ANDR	ZINC000000033029	7.27456
ANDR	ZINC000000082299	7.13601
ANDR	ZINC000000137811	7.39713
ANDR	ZINC000000052919	7.5454
ANDR	ZINC000000086384	6.03672
ANDR	ZINC000000041649	7.0631
ANDR	ZINC000000040884	6.29114
ANDR	ZINC000000007458	6.09073
ANDR	ZINC000000125064	6.96402
ANDR	ZINC000000383683	7.24926
ANDR	ZINC000000038385	7.22297
ANDR	ZINC000000000665	6.39515
ANDR	ZINC000000011608	7.20958
ANDR	ZINC000000000235	6.36033
ANDR	ZINC000000035848	7.37921
ANDR	ZINC000000369831	7.61004
ANDR	ZINC000000189087	7.81439
ANDR	ZINC000000050611	7.14399
ANDR	ZINC000000031953	6.89874
ANDR	ZINC000000088036	7.10927
ANDR	ZINC000000082858	7.20393
ANDR	ZINC000000210757	6.47232
ANDR	ZINC000000000873	7.54093
ANDR	ZINC000000028521	5.90937
ANDR	ZINC000000000555	7.13319
ANDR	ZINC000000004438	9.08735
ANDR	CHEMBL570897	7.93078
ANDR	ZINC000000090396	7.23328
ANDR	ZINC000000012531	5.58496
ANDR	ZINC000000012103	6.89609
ANDR	ZINC000000025270	5.72508
ANDR	ZINC000000195221	5.86943
ANDR	ZINC000000154211	6.33827
ANDR	ZINC000000078569	7.4004
ANDR	ZINC000000057837	7.55486
ANDR	ZINC000000058274	7.72032
ANDR	ZINC000000028345	5.89615
ANDR	ZINC000000084740	7.49824
ANDR	ZINC000000239740	6.51473
ANDR	ZINC000000006650	6.97402
ANDR	ZINC000000005707	5.10292
ANDR	ZINC000000009120	6.26531
ANDR	ZINC000000033631	7.21621
ANDR	ZINC000000049445	6.79871
ANDR	ZINC000000037907	7.27624
ANDR	ZINC000000033112	7.33127
ANDR	ZINC000000008508	5.80541
ANDR	ZINC000000467699	6.65441
ANDR	ZINC000000030802	6.31
ANDR	ZINC000000022072	6.60566
ANDR	ZINC000000073620	6.94294
ANDR	ZINC000000041976	6.15953
ANDR	ZINC000000065250	6.84764
ANDR	ZINC000000032379	6.45239
ANDR	ZINC000000037238	6.99459
ANDR	ZINC000000034133	6.19337
ANDR	ZINC000000080494	7.55349
ANDR	ZINC000000097012	7.64439
ANDR	ZINC000000176090	6.84748
ANDR	ZINC000000034191	7.47244
ANDR	ZINC000000002027	7.24887
ANDR	ZINC000000121928	7.8905
ANDR	ZINC000000025885	6.09204
[truncated: 898 more rows]

## Sheet: CSF1R
Receptor	Ligand	Predicted Binding Afinity [-log(kd/ki)]
[truncated: 3,455 more rows]

[truncated: 35 more sheets: CXCR4, DEF, DRD4, EGFR, FA10, FA7, FABP4, FGFR1, FKB1A, GLCM, HDAC8, HIVPR, HMDH, HS90A, ITAL, KIT, KITH, LCK, MAPK2, MK01 …]
